# Supplementary material for: Crystal structure and Hirshfield analysis of the 4-(di­methyl­amino)­pyridine adduct of 4-meth­oxy­phenyl­borane
Source: Acta Crystallogr E Crystallogr Commun. 2017 Oct 20;73(Pt 11):1747–50. doi: 10.1107/S2056989017015171 (PMC5683505; doi:10.1107/S2056989017015171)
Supplement: Supplementary file 1 [file e-73-01747-sup1.cif]

##############################################################################
#                                                                            #
# This CIF contains the data in a paper accepted for publication in          #
# Acta Crystallographica Section E. It conforms to the requirements of       #
# Notes for Authors for Acta Crystallographica Section E, and has been       #
# peer reviewed under the auspices of the IUCr Commission on Journals.       #
#                                                                            #
# Full details of the Crystallographic Information File format               #
# are given in the paper "The Crystallographic Information File (CIF):       #
# a New Standard Archive File for Crystallography" by S. R. Hall, F. H.      #
# Allen and I. D. Brown [Acta Cryst. (1991), A47, 655-685].                  #
#                                                                            #
# The current version of the core CIF dictionary is obtainable from          #
# ftp://ftp.iucr.org/pub/cif_core.dic.                                       #
#                                                                            #
# Software is freely available for graphical display of the structure(s)     #
# in this CIF. For information consult the CIF software page                 #
# http://www.iucr.org/resources/cif/software.                                #
#                                                                            #
# This file may be used for bona fide research purposes within the           #
# scientific community so long as proper attribution is given to the journal # 
# article from which it was obtained.                                        #
#                                                                            #
##############################################################################
data_I
_audit_creation_method     'SHELXL-2014/7'
_journal_date_recd_electronic     2017-09-09
_journal_date_accepted     2017-10-17
_journal_name_full     'Acta Crystallographica, Section E'
_journal_year     2017
_journal_volume     73
_journal_issue     11
_journal_page_first     1747
_journal_page_last     1750
_journal_paper_category     GO
_journal_paper_doi     10.1107/S2056989017015171
_journal_coeditor_code     LH5853
_publ_contact_author_name     'Dr. Eric Abbey'
_publ_contact_author_address
;
Department of Chemistry, Biochemistry, and Physics, Eastern Washington
University, Cheney, WA 99004,
USA
;
_publ_contact_author_email     eabbey@ewu.edu
_publ_contact_author_fax     ?
_publ_contact_author_phone     ?
_publ_section_title
;
Crystal structure and Hirshfield analysis of the 4-(dimethylamino)pyridine
adduct of 4-methoxyphenylborane
;
loop_
    _publ_author_name
    _publ_author_footnote
    _publ_author_address
    'Shooter, Jesse' .
;
Department of Chemistry, Biochemistry, and Physics, Eastern Washington
University, Cheney, WA 99004,
USA
;
    'Allen, Caleb J.' .
;
Department of Chemistry, Biochemistry, and Physics, Eastern Washington
University, Cheney, WA 99004,
USA
;
    'Tinsley, Colby W. K.' .
;
Department of Chemistry, Biochemistry, and Physics, Eastern Washington
University, Cheney, WA 99004,
USA
;
    'Zakharov, Lev N.' .
;
Department of Chemistry and Biochemistry, CAMCOR, University of Oregon, Eugene,
OR 97403,
USA
;
    'Abbey, Eric R.' .
;
Department of Chemistry, Biochemistry, and Physics, Eastern Washington
University, Cheney, WA 99004,
USA
;
_publ_section_synopsis
;
The asymmetric unit contains two independent molecules, which exhibit coplanar,
mostly <i>sp</i>^2^-hybridized methoxy and dimethylamino substituents on their
respective aromatic rings, consistent with \p-donation into the aromatic
systems. The B---H groups exhibit an intramolecular close contact with a C---H
group of the pyridine ring, which may be evidence of electrostatic attraction
between the hydridic B---H and the electropositive aromatic C---H.
;
_chemical_name_systematic
;
4-(Dimethylamino)pyridine--4-methoxyphenylborane (1/1)
;
_chemical_name_common     ?
_chemical_formula_moiety     'C14 H19 B N2 O'
_chemical_formula_sum     'C14 H19 B N2 O'
_chemical_formula_iupac     'C14 H19 B N2 O'
_chemical_formula_weight     242.12
_chemical_melting_point     ?
_shelx_space_group_comment
;
The symmetry employed for this shelxl refinement is uniquely defined
by the following loop, which should always be used as a source of
symmetry information in preference to the above space-group names.
They are only intended as comments.
;
_space_group_crystal_system     orthorhombic
_space_group_name_H-M_alt     'P b c a'
_space_group_name_Hall     '-P 2ac 2ab'
loop_
    _space_group_symop_operation_xyz
    'x, y, z'
    'x+1/2, -y+1/2, -z'
    '-x, y+1/2, -z+1/2'
    '-x+1/2, -y, z+1/2'
    '-x, -y, -z'
    '-x-1/2, y-1/2, z'
    'x, -y-1/2, z-1/2'
    'x-1/2, y, -z-1/2'
_cell_length_a     12.3538(6)
_cell_length_b     18.7727(10)
_cell_length_c     23.4056(12)
_cell_angle_alpha     90
_cell_angle_beta     90
_cell_angle_gamma     90
_cell_volume     5428.1(5)
_cell_formula_units_Z     16
_cell_measurement_reflns_used     6122
_cell_measurement_theta_min     3.78
_cell_measurement_theta_max     66.52
_cell_measurement_temperature     173(2)
_exptl_crystal_description     'cut-block'
_exptl_crystal_colour     'colorless'
_exptl_crystal_size_max     0.140
_exptl_crystal_size_mid     0.090
_exptl_crystal_size_min     0.070
_exptl_crystal_density_diffrn     1.185
_exptl_crystal_density_meas     ?
_exptl_crystal_density_method     ?
_exptl_crystal_F_000     2080
_exptl_absorpt_coefficient_mu     0.578
_exptl_absorpt_correction_type     multi-scan
_exptl_absorpt_process_details
;
(SADABS; Bruker, 2008)
;
_shelx_estimated_absorpt_T_min     0.923
_shelx_estimated_absorpt_T_max     0.961
_exptl_absorpt_correction_T_min     0.6946
_exptl_absorpt_correction_T_max     0.7528
_diffrn_ambient_temperature     173(2)
_diffrn_radiation_type     CuK\a
_diffrn_radiation_wavelength     1.54178
_diffrn_measurement_device_type     'Bruker APEXII CCD'
_diffrn_measurement_method     '\f and \w scans'
_diffrn_detector_area_resol_mean     ?
_diffrn_reflns_number     46022
_diffrn_reflns_av_R_equivalents     0.0629
_diffrn_reflns_theta_min     3.777
_diffrn_reflns_theta_max     66.627
_diffrn_reflns_theta_full     66.627
_diffrn_measured_fraction_theta_max     1.000
_diffrn_measured_fraction_theta_full     1.000
_diffrn_reflns_limit_h_min     -14
_diffrn_reflns_limit_h_max     14
_diffrn_reflns_limit_k_min     -22
_diffrn_reflns_limit_k_max     21
_diffrn_reflns_limit_l_min     -27
_diffrn_reflns_limit_l_max     27
_refine_special_details     ?
_reflns_number_total     4800
_reflns_number_gt     3948
_reflns_threshold_expression     'I > 2\s(I)'
_refine_ls_structure_factor_coef     Fsqd
_refine_ls_matrix_type     full
_refine_ls_R_factor_all     0.0569
_refine_ls_R_factor_gt     0.0467
_refine_ls_wR_factor_gt     0.1327
_refine_ls_wR_factor_ref     0.1443
_refine_ls_goodness_of_fit_ref     1.084
_refine_ls_restrained_S_all     1.084
_refine_ls_number_reflns     4800
_refine_ls_number_parameters     353
_refine_ls_number_restraints     0
_refine_ls_hydrogen_treatment     mixed
_refine_ls_weighting_scheme     calc
_refine_ls_weighting_details
              'w=1/[\s^2^(Fo^2^)+(0.0934P)^2^+0.2472P] where P=(Fo^2^+2Fc^2^)/3'
_atom_sites_solution_hydrogens     mixed
_atom_sites_solution_primary     ?
_atom_sites_solution_secondary     ?
_refine_ls_shift/su_max     0.001
_refine_ls_shift/su_mean     0.000
_refine_diff_density_max     0.223
_refine_diff_density_min     -0.219
_refine_ls_extinction_method     none
_refine_ls_extinction_coef     .
loop_
    _atom_type_symbol
    _atom_type_description
    _atom_type_scat_dispersion_real
    _atom_type_scat_dispersion_imag
    _atom_type_scat_source
    'C' 'C' 0.0181 0.0091
                         'International Tables Vol C Tables 4.2.6.8 and 6.1.1.4'
    'H' 'H' 0.0000 0.0000
                         'International Tables Vol C Tables 4.2.6.8 and 6.1.1.4'
    'N' 'N' 0.0311 0.0180
                         'International Tables Vol C Tables 4.2.6.8 and 6.1.1.4'
    'O' 'O' 0.0492 0.0322
                         'International Tables Vol C Tables 4.2.6.8 and 6.1.1.4'
    'B' 'B' 0.0090 0.0039
                         'International Tables Vol C Tables 4.2.6.8 and 6.1.1.4'
_computing_data_collection
;
APEX2 (Bruker, 2008)
;
_computing_cell_refinement
;
SAINT (Bruker, 2008)
;
_computing_data_reduction
;
SAINT (Bruker, 2008)
;
_computing_structure_solution
;
SHELXS97 (Sheldrick 2008)
;
_computing_structure_refinement
;
SHELXL2014 (Sheldrick, 2015)
;
_computing_molecular_graphics
;
SHELXTL (Sheldrick, 2008) and Mercury (Macrae <i>et al.</i>,
2006)
;
_computing_publication_material
;
SHELXTL (Sheldrick, 2008)
;
loop_
    _atom_site_type_symbol
    _atom_site_label
    _atom_site_fract_x
    _atom_site_fract_y
    _atom_site_fract_z
    _atom_site_U_iso_or_equiv
    _atom_site_adp_type
    _atom_site_calc_flag
    _atom_site_occupancy
    _atom_site_disorder_assembly
    _atom_site_disorder_group
    B B1 1.01984(15) 0.31745(11) 0.41477(9) 0.0427(4) Uani d 1 . .
    O O1 0.94372(10) 0.19525(7) 0.63937(5) 0.0486(3) Uani d 1 . .
    N N1 0.91495(10) 0.31876(7) 0.37491(5) 0.0350(3) Uani d 1 . .
    N N2 0.64797(11) 0.31846(7) 0.26602(6) 0.0409(3) Uani d 1 . .
    C C1 0.99199(12) 0.28402(8) 0.47629(6) 0.0336(3) Uani d 1 . .
    C C2 0.88854(12) 0.27979(8) 0.50007(7) 0.0349(3) Uani d 1 . .
    H H2A 0.8290 0.2968 0.4783 0.042 Uiso calc 1 . .
    C C3 0.86858(12) 0.25193(8) 0.55404(7) 0.0367(3) Uani d 1 . .
    H H3A 0.7969 0.2504 0.5686 0.044 Uiso calc 1 . .
    C C4 0.95416(12) 0.22634(8) 0.58646(6) 0.0365(3) Uani d 1 . .
    C C5 1.05847(12) 0.23022(9) 0.56465(7) 0.0386(4) Uani d 1 . .
    H H5A 1.1178 0.2135 0.5867 0.046 Uiso calc 1 . .
    C C6 1.07595(12) 0.25838(8) 0.51094(7) 0.0364(3) Uani d 1 . .
    H H6A 1.1480 0.2605 0.4969 0.044 Uiso calc 1 . .
    C C7 0.84022(17) 0.19686(13) 0.66503(8) 0.0623(5) Uani d 1 . .
    H H7A 0.8163(7) 0.2472(7) 0.6695(7) 0.093 Uiso calc 1 . .
    H H7B 0.8437(4) 0.1737(9) 0.7032(6) 0.093 Uiso calc 1 . .
    H H7C 0.7877(8) 0.1708(9) 0.6404(5) 0.093 Uiso calc 1 . .
    C C8 0.86637(13) 0.25774(8) 0.35835(7) 0.0384(4) Uani d 1 . .
    H H8A 0.8952 0.2140 0.3720 0.046 Uiso calc 1 . .
    C C9 0.77855(12) 0.25513(8) 0.32330(7) 0.0372(3) Uani d 1 . .
    H H9A 0.7479 0.2104 0.3133 0.045 Uiso calc 1 . .
    C C10 0.73265(12) 0.31892(8) 0.30166(6) 0.0331(3) Uani d 1 . .
    C C11 0.78395(13) 0.38231(8) 0.31977(7) 0.0365(3) Uani d 1 . .
    H H11A 0.7572 0.4271 0.3072 0.044 Uiso calc 1 . .
    C C12 0.87174(13) 0.37956(8) 0.35519(6) 0.0365(3) Uani d 1 . .
    H H12A 0.9041 0.4232 0.3665 0.044 Uiso calc 1 . .
    C C13 0.59485(15) 0.25190(10) 0.25018(8) 0.0502(4) Uani d 1 . .
    H H13A 0.6465(8) 0.2208(5) 0.2318(6) 0.075 Uiso calc 1 . .
    H H13B 0.5359(11) 0.26183(17) 0.2242(6) 0.075 Uiso calc 1 . .
    H H13C 0.5669(11) 0.2290(5) 0.2841(5) 0.075 Uiso calc 1 . .
    C C14 0.60151(17) 0.38459(11) 0.24483(9) 0.0582(5) Uani d 1 . .
    H H14A 0.5688(13) 0.4106(6) 0.2764(5) 0.087 Uiso calc 1 . .
    H H14B 0.5465(13) 0.37391(18) 0.2163(7) 0.087 Uiso calc 1 . .
    H H14C 0.6582(9) 0.4135(6) 0.2276(7) 0.087 Uiso calc 1 . .
    B B1' 0.69503(16) 0.06081(12) 0.15670(9) 0.0453(5) Uani d 1 . .
    O O1' 0.60935(10) 0.06495(7) 0.40101(5) 0.0465(3) Uani d 1 . .
    N N1' 0.59005(11) 0.04914(7) 0.11816(5) 0.0376(3) Uani d 1 . .
    N N2' 0.31932(10) 0.01508(7) 0.01478(6) 0.0381(3) Uani d 1 . .
    C C1' 0.66395(12) 0.06221(8) 0.22354(7) 0.0353(3) Uani d 1 . .
    C C2' 0.55974(13) 0.05774(9) 0.24570(7) 0.0390(4) Uani d 1 . .
    H H2'A 0.5010 0.0533 0.2197 0.047 Uiso calc 1 . .
    C C3' 0.53692(13) 0.05950(9) 0.30416(7) 0.0391(4) Uani d 1 . .
    H H3'A 0.4642 0.0567 0.3172 0.047 Uiso calc 1 . .
    C C4' 0.62082(13) 0.06528(8) 0.34280(7) 0.0355(3) Uani d 1 . .
    C C5' 0.72647(12) 0.07031(8) 0.32248(7) 0.0375(4) Uani d 1 . .
    H H5'A 0.7850 0.0747 0.3486 0.045 Uiso calc 1 . .
    C C6' 0.74621(12) 0.06892(8) 0.26434(7) 0.0365(4) Uani d 1 . .
    H H6'A 0.8189 0.0727 0.2515 0.044 Uiso calc 1 . .
    C C7' 0.50222(15) 0.06648(10) 0.42327(8) 0.0505(4) Uani d 1 . .
    H H7'1 0.4633(7) 0.1089(7) 0.4080(6) 0.076 Uiso calc 1 . .
    H H7'2 0.50509(15) 0.0693(8) 0.4658(6) 0.076 Uiso calc 1 . .
    H H7'3 0.4632(7) 0.0223(7) 0.4117(6) 0.076 Uiso calc 1 . .
    C C8' 0.54070(13) -0.01494(9) 0.11568(7) 0.0389(4) Uani d 1 . .
    H H8'A 0.5701 -0.0528 0.1376 0.047 Uiso calc 1 . .
    C C9' 0.45100(13) -0.02840(8) 0.08343(7) 0.0370(3) Uani d 1 . .
    H H9'A 0.4193 -0.0745 0.0839 0.044 Uiso calc 1 . .
    C C10' 0.40477(12) 0.02603(8) 0.04920(6) 0.0335(3) Uani d 1 . .
    C C11' 0.45656(13) 0.09326(8) 0.05317(6) 0.0360(3) Uani d 1 . .
    H H11B 0.4290 0.1326 0.0322 0.043 Uiso calc 1 . .
    C C12' 0.54561(13) 0.10182(8) 0.08691(7) 0.0372(3) Uani d 1 . .
    H H12B 0.5782 0.1476 0.0885 0.045 Uiso calc 1 . .
    C C13' 0.26225(14) -0.05283(9) 0.01282(8) 0.0450(4) Uani d 1 . .
    H H13D 0.3125(7) -0.0908(5) 0.0187(6) 0.068 Uiso calc 1 . .
    H H13E 0.2285(10) -0.0583(4) -0.0236(5) 0.068 Uiso calc 1 . .
    H H13F 0.2083(10) -0.0539(3) 0.0421(5) 0.068 Uiso calc 1 . .
    C C14' 0.26866(14) 0.07399(10) -0.01557(8) 0.0459(4) Uani d 1 . .
    H H14D 0.2354(11) 0.1068(6) 0.0122(4) 0.069 Uiso calc 1 . .
    H H14E 0.2125(11) 0.0554(2) -0.0414(5) 0.069 Uiso calc 1 . .
    H H14F 0.3238(7) 0.0996(6) -0.0380(5) 0.069 Uiso calc 1 . .
    H H1'B 0.7533(16) 0.0147(10) 0.1468(8) 0.048(5) Uiso d 1 . .
    H H1B 1.0840(16) 0.2841(11) 0.3930(8) 0.051(5) Uiso d 1 . .
    H H2'B 0.7314(16) 0.1141(10) 0.1398(9) 0.052(5) Uiso d 1 . .
    H H2B 1.0475(17) 0.3752(11) 0.4179(9) 0.056(6) Uiso d 1 . .
loop_
    _atom_site_aniso_label
    _atom_site_aniso_U_11
    _atom_site_aniso_U_22
    _atom_site_aniso_U_33
    _atom_site_aniso_U_12
    _atom_site_aniso_U_13
    _atom_site_aniso_U_23
    B1 0.0358(9) 0.0501(11) 0.0424(10) -0.0072(8) -0.0031(8) 0.0077(8)
    O1 0.0447(7) 0.0665(8) 0.0345(6) 0.0031(6) 0.0016(5) 0.0079(5)
    N1 0.0361(7) 0.0375(7) 0.0315(7) -0.0030(5) 0.0009(5) 0.0049(5)
    N2 0.0397(7) 0.0423(8) 0.0406(7) 0.0009(6) -0.0056(6) -0.0007(6)
    C1 0.0324(7) 0.0329(7) 0.0354(8) -0.0015(6) -0.0026(6) -0.0015(6)
    C2 0.0303(7) 0.0369(8) 0.0375(8) 0.0020(6) -0.0049(6) 0.0006(6)
    C3 0.0290(7) 0.0423(8) 0.0386(8) 0.0001(6) 0.0019(6) -0.0028(6)
    C4 0.0390(8) 0.0407(8) 0.0298(7) 0.0001(6) -0.0022(6) -0.0017(6)
    C5 0.0335(8) 0.0454(9) 0.0370(8) 0.0026(6) -0.0075(6) 0.0008(7)
    C6 0.0273(7) 0.0431(8) 0.0387(8) -0.0005(6) 0.0005(6) -0.0017(6)
    C7 0.0574(12) 0.0904(15) 0.0391(10) 0.0067(10) 0.0129(8) 0.0114(10)
    C8 0.0417(8) 0.0327(8) 0.0407(8) -0.0009(6) -0.0021(7) 0.0070(6)
    C9 0.0418(8) 0.0314(7) 0.0385(8) -0.0039(6) -0.0003(7) 0.0005(6)
    C10 0.0337(7) 0.0379(8) 0.0277(7) 0.0013(6) 0.0039(6) -0.0001(6)
    C11 0.0435(8) 0.0324(8) 0.0336(8) 0.0030(6) 0.0000(6) -0.0006(6)
    C12 0.0434(8) 0.0334(8) 0.0328(8) -0.0032(6) 0.0018(6) 0.0000(6)
    C13 0.0459(9) 0.0540(10) 0.0507(10) -0.0061(8) -0.0117(8) -0.0059(8)
    C14 0.0568(12) 0.0560(11) 0.0618(12) 0.0110(9) -0.0197(9) 0.0004(9)
    B1' 0.0333(9) 0.0635(12) 0.0392(10) -0.0031(8) 0.0021(8) 0.0000(8)
    O1' 0.0467(7) 0.0583(7) 0.0345(6) 0.0036(5) -0.0030(5) -0.0021(5)
    N1' 0.0349(7) 0.0465(8) 0.0315(7) -0.0003(5) 0.0042(5) -0.0018(5)
    N2' 0.0345(7) 0.0418(7) 0.0378(7) -0.0006(5) -0.0013(5) 0.0025(5)
    C1' 0.0328(8) 0.0339(7) 0.0393(8) -0.0006(6) -0.0021(6) 0.0000(6)
    C2' 0.0308(8) 0.0505(9) 0.0358(8) -0.0013(6) -0.0052(6) -0.0034(7)
    C3' 0.0300(8) 0.0469(9) 0.0403(9) -0.0005(6) 0.0006(6) -0.0014(7)
    C4' 0.0398(8) 0.0323(7) 0.0345(8) 0.0018(6) -0.0025(6) -0.0024(6)
    C5' 0.0351(8) 0.0343(8) 0.0431(9) 0.0009(6) -0.0108(7) -0.0014(6)
    C6' 0.0291(7) 0.0354(8) 0.0449(9) 0.0008(6) -0.0013(6) -0.0001(6)
    C7' 0.0538(11) 0.0577(11) 0.0399(9) 0.0058(8) 0.0071(8) -0.0059(8)
    C8' 0.0408(8) 0.0427(8) 0.0333(8) 0.0051(7) 0.0034(6) 0.0034(6)
    C9' 0.0402(8) 0.0365(8) 0.0345(8) -0.0002(6) 0.0049(6) 0.0004(6)
    C10' 0.0329(7) 0.0383(8) 0.0292(7) 0.0024(6) 0.0064(6) -0.0022(6)
    C11' 0.0375(8) 0.0358(8) 0.0346(8) 0.0037(6) 0.0041(6) 0.0007(6)
    C12' 0.0386(8) 0.0375(8) 0.0354(8) -0.0011(6) 0.0067(6) -0.0026(6)
    C13' 0.0406(9) 0.0491(9) 0.0454(9) -0.0092(7) 0.0018(7) -0.0001(7)
    C14' 0.0403(9) 0.0520(10) 0.0455(10) 0.0028(7) -0.0049(7) 0.0069(7)
_geom_special_details
;
 All esds (except the esd in the dihedral angle between two l.s. planes)
 are estimated using the full covariance matrix.  The cell esds are taken
 into account individually in the estimation of esds in distances, angles
 and torsion angles; correlations between esds in cell parameters are only
 used when they are defined by crystal symmetry.  An approximate (isotropic)
 treatment of cell esds is used for estimating esds involving l.s. planes.
;
loop_
    _geom_bond_atom_site_label_1
    _geom_bond_atom_site_label_2
    _geom_bond_site_symmetry_2
    _geom_bond_distance
    _geom_bond_publ_flag
    B1 N1 . 1.597(2) ?
    B1 C1 . 1.608(2) ?
    B1 H1B . 1.13(2) ?
    B1 H2B . 1.14(2) ?
    O1 C4 . 1.3752(19) ?
    O1 C7 . 1.413(2) ?
    N1 C12 . 1.342(2) ?
    N1 C8 . 1.350(2) ?
    N2 C10 . 1.338(2) ?
    N2 C14 . 1.455(2) ?
    N2 C13 . 1.459(2) ?
    C1 C2 . 1.396(2) ?
    C1 C6 . 1.402(2) ?
    C2 C3 . 1.389(2) ?
    C2 H2A . 0.9500 ?
    C3 C4 . 1.387(2) ?
    C3 H3A . 0.9500 ?
    C4 C5 . 1.388(2) ?
    C5 C6 . 1.381(2) ?
    C5 H5A . 0.9500 ?
    C6 H6A . 0.9500 ?
    C7 H7A . 0.996(14) ?
    C7 H7B . 0.996(14) ?
    C7 H7C . 0.996(14) ?
    C8 C9 . 1.361(2) ?
    C8 H8A . 0.9500 ?
    C9 C10 . 1.419(2) ?
    C9 H9A . 0.9500 ?
    C10 C11 . 1.413(2) ?
    C11 C12 . 1.366(2) ?
    C11 H11A . 0.9500 ?
    C12 H12A . 0.9500 ?
    C13 H13A . 0.967(13) ?
    C13 H13B . 0.967(13) ?
    C13 H13C . 0.967(13) ?
    C14 H14A . 0.973(15) ?
    C14 H14B . 0.973(15) ?
    C14 H14C . 0.973(15) ?
    B1' N1' . 1.595(2) ?
    B1' C1' . 1.611(2) ?
    B1' H1'B . 1.150(19) ?
    B1' H2'B . 1.166(19) ?
    O1' C4' . 1.370(2) ?
    O1' C7' . 1.423(2) ?
    N1' C12' . 1.347(2) ?
    N1' C8' . 1.350(2) ?
    N2' C10' . 1.344(2) ?
    N2' C14' . 1.456(2) ?
    N2' C13' . 1.458(2) ?
    C1' C2' . 1.390(2) ?
    C1' C6' . 1.400(2) ?
    C2' C3' . 1.397(2) ?
    C2' H2'A . 0.9500 ?
    C3' C4' . 1.380(2) ?
    C3' H3'A . 0.9500 ?
    C4' C5' . 1.392(2) ?
    C5' C6' . 1.383(2) ?
    C5' H5'A . 0.9500 ?
    C6' H6'A . 0.9500 ?
    C7' H7'1 . 0.996(14) ?
    C7' H7'2 . 0.996(14) ?
    C7' H7'3 . 0.996(14) ?
    C8' C9' . 1.364(2) ?
    C8' H8'A . 0.9500 ?
    C9' C10' . 1.419(2) ?
    C9' H9'A . 0.9500 ?
    C10' C11' . 1.418(2) ?
    C11' C12' . 1.364(2) ?
    C11' H11B . 0.9500 ?
    C12' H12B . 0.9500 ?
    C13' H13D . 0.955(12) ?
    C13' H13E . 0.955(12) ?
    C13' H13F . 0.955(12) ?
    C14' H14D . 0.985(12) ?
    C14' H14E . 0.985(12) ?
    C14' H14F . 0.985(12) ?
loop_
    _geom_angle_atom_site_label_1
    _geom_angle_atom_site_label_2
    _geom_angle_atom_site_label_3
    _geom_angle_site_symmetry_1
    _geom_angle_site_symmetry_3
    _geom_angle
    _geom_angle_publ_flag
    N1 B1 C1 . . 110.83(13) ?
    N1 B1 H1B . . 108.2(10) ?
    C1 B1 H1B . . 109.7(10) ?
    N1 B1 H2B . . 105.5(10) ?
    C1 B1 H2B . . 112.2(11) ?
    H1B B1 H2B . . 110.2(14) ?
    C4 O1 C7 . . 117.30(14) ?
    C12 N1 C8 . . 116.49(13) ?
    C12 N1 B1 . . 122.47(13) ?
    C8 N1 B1 . . 121.02(13) ?
    C10 N2 C14 . . 121.03(14) ?
    C10 N2 C13 . . 121.04(13) ?
    C14 N2 C13 . . 117.81(14) ?
    C2 C1 C6 . . 115.29(14) ?
    C2 C1 B1 . . 125.10(13) ?
    C6 C1 B1 . . 119.59(14) ?
    C3 C2 C1 . . 123.11(14) ?
    C3 C2 H2A . . 118.4 ?
    C1 C2 H2A . . 118.4 ?
    C4 C3 C2 . . 119.50(14) ?
    C4 C3 H3A . . 120.2 ?
    C2 C3 H3A . . 120.2 ?
    O1 C4 C3 . . 124.62(14) ?
    O1 C4 C5 . . 116.14(14) ?
    C3 C4 C5 . . 119.23(14) ?
    C6 C5 C4 . . 120.01(14) ?
    C6 C5 H5A . . 120.0 ?
    C4 C5 H5A . . 120.0 ?
    C5 C6 C1 . . 122.85(14) ?
    C5 C6 H6A . . 118.6 ?
    C1 C6 H6A . . 118.6 ?
    O1 C7 H7A . . 109.5 ?
    O1 C7 H7B . . 109.5 ?
    H7A C7 H7B . . 109.5 ?
    O1 C7 H7C . . 109.5 ?
    H7A C7 H7C . . 109.5 ?
    H7B C7 H7C . . 109.5 ?
    N1 C8 C9 . . 123.92(14) ?
    N1 C8 H8A . . 118.0 ?
    C9 C8 H8A . . 118.0 ?
    C8 C9 C10 . . 120.23(14) ?
    C8 C9 H9A . . 119.9 ?
    C10 C9 H9A . . 119.9 ?
    N2 C10 C11 . . 122.89(14) ?
    N2 C10 C9 . . 121.99(14) ?
    C11 C10 C9 . . 115.11(14) ?
    C12 C11 C10 . . 120.41(14) ?
    C12 C11 H11A . . 119.8 ?
    C10 C11 H11A . . 119.8 ?
    N1 C12 C11 . . 123.83(14) ?
    N1 C12 H12A . . 118.1 ?
    C11 C12 H12A . . 118.1 ?
    N2 C13 H13A . . 109.5 ?
    N2 C13 H13B . . 109.5 ?
    H13A C13 H13B . . 109.5 ?
    N2 C13 H13C . . 109.5 ?
    H13A C13 H13C . . 109.5 ?
    H13B C13 H13C . . 109.5 ?
    N2 C14 H14A . . 109.5 ?
    N2 C14 H14B . . 109.5 ?
    H14A C14 H14B . . 109.5 ?
    N2 C14 H14C . . 109.5 ?
    H14A C14 H14C . . 109.5 ?
    H14B C14 H14C . . 109.5 ?
    N1' B1' C1' . . 110.96(13) ?
    N1' B1' H1'B . . 107.0(10) ?
    C1' B1' H1'B . . 110.9(10) ?
    N1' B1' H2'B . . 103.9(10) ?
    C1' B1' H2'B . . 114.0(10) ?
    H1'B B1' H2'B . . 109.7(14) ?
    C4' O1' C7' . . 117.41(13) ?
    C12' N1' C8' . . 116.54(13) ?
    C12' N1' B1' . . 122.52(14) ?
    C8' N1' B1' . . 120.93(14) ?
    C10' N2' C14' . . 120.93(13) ?
    C10' N2' C13' . . 122.19(13) ?
    C14' N2' C13' . . 116.18(14) ?
    C2' C1' C6' . . 115.03(14) ?
    C2' C1' B1' . . 125.57(14) ?
    C6' C1' B1' . . 119.39(14) ?
    C1' C2' C3' . . 123.40(15) ?
    C1' C2' H2'A . . 118.3 ?
    C3' C2' H2'A . . 118.3 ?
    C4' C3' C2' . . 119.48(15) ?
    C4' C3' H3'A . . 120.3 ?
    C2' C3' H3'A . . 120.3 ?
    O1' C4' C3' . . 125.02(15) ?
    O1' C4' C5' . . 115.90(14) ?
    C3' C4' C5' . . 119.06(15) ?
    C6' C5' C4' . . 120.00(14) ?
    C6' C5' H5'A . . 120.0 ?
    C4' C5' H5'A . . 120.0 ?
    C5' C6' C1' . . 123.02(14) ?
    C5' C6' H6'A . . 118.5 ?
    C1' C6' H6'A . . 118.5 ?
    O1' C7' H7'1 . . 109.5 ?
    O1' C7' H7'2 . . 109.5 ?
    H7'1 C7' H7'2 . . 109.5 ?
    O1' C7' H7'3 . . 109.5 ?
    H7'1 C7' H7'3 . . 109.5 ?
    H7'2 C7' H7'3 . . 109.5 ?
    N1' C8' C9' . . 123.76(14) ?
    N1' C8' H8'A . . 118.1 ?
    C9' C8' H8'A . . 118.1 ?
    C8' C9' C10' . . 120.40(14) ?
    C8' C9' H9'A . . 119.8 ?
    C10' C9' H9'A . . 119.8 ?
    N2' C10' C9' . . 123.00(14) ?
    N2' C10' C11' . . 122.00(14) ?
    C9' C10' C11' . . 114.99(14) ?
    C12' C11' C10' . . 120.44(14) ?
    C12' C11' H11B . . 119.8 ?
    C10' C11' H11B . . 119.8 ?
    N1' C12' C11' . . 123.83(14) ?
    N1' C12' H12B . . 118.1 ?
    C11' C12' H12B . . 118.1 ?
    N2' C13' H13D . . 109.5 ?
    N2' C13' H13E . . 109.5 ?
    H13D C13' H13E . . 109.5 ?
    N2' C13' H13F . . 109.5 ?
    H13D C13' H13F . . 109.5 ?
    H13E C13' H13F . . 109.5 ?
    N2' C14' H14D . . 109.5 ?
    N2' C14' H14E . . 109.5 ?
    H14D C14' H14E . . 109.5 ?
    N2' C14' H14F . . 109.5 ?
    H14D C14' H14F . . 109.5 ?
    H14E C14' H14F . . 109.5 ?
loop_
    _geom_torsion_atom_site_label_1
    _geom_torsion_atom_site_label_2
    _geom_torsion_atom_site_label_3
    _geom_torsion_atom_site_label_4
    _geom_torsion_site_symmetry_1
    _geom_torsion_site_symmetry_2
    _geom_torsion_site_symmetry_3
    _geom_torsion_site_symmetry_4
    _geom_torsion
    _geom_torsion_publ_flag
    C1 B1 N1 C12 . . . . 117.49(16) ?
    C1 B1 N1 C8 . . . . -63.9(2) ?
    N1 B1 C1 C2 . . . . -21.1(2) ?
    N1 B1 C1 C6 . . . . 160.91(14) ?
    C6 C1 C2 C3 . . . . -0.4(2) ?
    B1 C1 C2 C3 . . . . -178.43(15) ?
    C1 C2 C3 C4 . . . . -0.5(2) ?
    C7 O1 C4 C3 . . . . -7.4(2) ?
    C7 O1 C4 C5 . . . . 173.96(17) ?
    C2 C3 C4 O1 . . . . -177.46(15) ?
    C2 C3 C4 C5 . . . . 1.1(2) ?
    O1 C4 C5 C6 . . . . 177.77(14) ?
    C3 C4 C5 C6 . . . . -0.9(2) ?
    C4 C5 C6 C1 . . . . 0.1(2) ?
    C2 C1 C6 C5 . . . . 0.6(2) ?
    B1 C1 C6 C5 . . . . 178.75(15) ?
    C12 N1 C8 C9 . . . . 0.4(2) ?
    B1 N1 C8 C9 . . . . -178.28(15) ?
    N1 C8 C9 C10 . . . . 0.2(2) ?
    C14 N2 C10 C11 . . . . -1.7(2) ?
    C13 N2 C10 C11 . . . . -177.60(15) ?
    C14 N2 C10 C9 . . . . 179.35(16) ?
    C13 N2 C10 C9 . . . . 3.4(2) ?
    C8 C9 C10 N2 . . . . 178.37(14) ?
    C8 C9 C10 C11 . . . . -0.7(2) ?
    N2 C10 C11 C12 . . . . -178.48(14) ?
    C9 C10 C11 C12 . . . . 0.6(2) ?
    C8 N1 C12 C11 . . . . -0.5(2) ?
    B1 N1 C12 C11 . . . . 178.13(15) ?
    C10 C11 C12 N1 . . . . 0.1(2) ?
    C1' B1' N1' C12' . . . . 106.68(17) ?
    C1' B1' N1' C8' . . . . -72.92(19) ?
    N1' B1' C1' C2' . . . . -3.2(2) ?
    N1' B1' C1' C6' . . . . 177.29(14) ?
    C6' C1' C2' C3' . . . . -0.2(2) ?
    B1' C1' C2' C3' . . . . -179.71(16) ?
    C1' C2' C3' C4' . . . . -0.6(3) ?
    C7' O1' C4' C3' . . . . -7.1(2) ?
    C7' O1' C4' C5' . . . . 174.38(14) ?
    C2' C3' C4' O1' . . . . -177.51(15) ?
    C2' C3' C4' C5' . . . . 1.0(2) ?
    O1' C4' C5' C6' . . . . 178.10(13) ?
    C3' C4' C5' C6' . . . . -0.5(2) ?
    C4' C5' C6' C1' . . . . -0.3(2) ?
    C2' C1' C6' C5' . . . . 0.6(2) ?
    B1' C1' C6' C5' . . . . -179.77(15) ?
    C12' N1' C8' C9' . . . . 0.6(2) ?
    B1' N1' C8' C9' . . . . -179.78(14) ?
    N1' C8' C9' C10' . . . . 0.9(2) ?
    C14' N2' C10' C9' . . . . 174.39(14) ?
    C13' N2' C10' C9' . . . . 4.4(2) ?
    C14' N2' C10' C11' . . . . -6.6(2) ?
    C13' N2' C10' C11' . . . . -176.65(14) ?
    C8' C9' C10' N2' . . . . 177.12(14) ?
    C8' C9' C10' C11' . . . . -1.9(2) ?
    N2' C10' C11' C12' . . . . -177.51(14) ?
    C9' C10' C11' C12' . . . . 1.5(2) ?
    C8' N1' C12' C11' . . . . -1.0(2) ?
    B1' N1' C12' C11' . . . . 179.36(14) ?
    C10' C11' C12' N1' . . . . -0.1(2) ?
loop_
    _geom_hbond_atom_site_label_D
    _geom_hbond_atom_site_label_H
    _geom_hbond_atom_site_label_A
    _geom_hbond_site_symmetry_A
    _geom_hbond_distance_DH
    _geom_hbond_distance_HA
    _geom_hbond_distance_DA
    _geom_hbond_angle_DHA
    C9 H9A Cg . 0.95 3.12 4.069(2) 178
    C13 H13A Cg . 0.97 3.12 3.662(2) 112
    C13 H13C Cg . 0.97 3.23 3.662(2) 109
_shelx_hkl_file
;
   1   0   0   -0.04    0.02
   1   0   0   -0.13    0.02
  -1   0   0   -0.13    0.02
  -1   0   0   -0.11    0.01
  -2   0   0   76.86    6.13
  -2   0   0   73.49    5.90
  -3   0   0   -0.20    0.03
  -3   0   0   -0.17    0.05
  -4   0   0    0.05    0.05
  -4   0   0   -0.05    0.03
  -5   0   0    0.01    0.06
  -6   0   0  107.32    8.77
  -7   0   0    0.04    0.08
  -8   0   0    0.43    0.11
   9   0   0   -0.05    0.06
  -9   0   0    0.05    0.06
  -9   0   0    0.03    0.06
  -9   0   0    0.03    0.06
  -9   0   0   -0.02    0.06
 -10   0   0    4.62    0.49
  10   0   0    4.72    0.50
 -10   0   0    5.22    0.49
 -10   0   0    4.61    0.48
 -10   0   0    4.26    0.51
 -11   0   0    0.04    0.07
  11   0   0    0.00    0.06
 -11   0   0   -0.02    0.06
 -11   0   0   -0.20    0.06
 -11   0   0    0.01    0.07
 -12   0   0    0.78    0.14
 -12   0   0    0.81    0.13
  12   0   0    0.54    0.11
 -12   0   0    0.97    0.15
 -13   0   0   -0.01    0.06
  13   0   0   -0.05    0.04
 -13   0   0   -0.06    0.07
  13   0   0   -0.04    0.07
 -14   0   0    0.75    0.11
 -14   0   0    0.60    0.10
  14   0   0    0.85    0.13
  14   0   0    0.74    0.10
   0  -1   0    0.00    0.01
   0   1   0    0.02    0.01
   0   1   0   -0.01    0.00
   0   1   0    0.01    0.01
   1  -1   0   -0.01    0.02
  -1  -1   0   -0.04    0.02
  -1  -1   0   -0.03    0.02
  -1   1   0   -0.04    0.02
  -1   1   0   -0.03    0.02
  -2  -1   0    2.95    0.26
  -2   1   0    3.00    0.25
  -2   1   0    2.90    0.25
  -3  -1   0    0.03    0.05
  -3   1   0   -0.06    0.03
  -3   1   0   -0.03    0.03
  -4  -1   0   19.03    1.62
  -4   1   0   19.69    1.62
  -4   1   0   20.09    1.56
  -5  -1   0   -0.02    0.05
  -5   1   0    0.07    0.06
  -5   1   0    0.02    0.05
  -6  -1   0    0.23    0.07
  -6   1   0    0.07    0.07
  -7  -1   0    0.06    0.06
  -7   1   0    0.01    0.06
  -8  -1   0    0.97    0.15
  -8   1   0    0.71    0.14
  -9  -1   0    0.01    0.07
  -9  -1   0   -0.03    0.06
  -9  -1   0   -0.01    0.06
  -9  -1   0    0.02    0.06
  -9  -1   0    0.07    0.06
   9  -1   0    0.01    0.06
  -9   1   0   -0.06    0.06
  -9   1   0    0.01    0.07
  -9   1   0    0.03    0.06
 -10  -1   0    2.96    0.30
 -10  -1   0    2.76    0.31
  10  -1   0    2.66    0.32
 -10  -1   0    2.50    0.32
 -10  -1   0    2.58    0.31
 -10   1   0    2.85    0.31
 -10   1   0    2.87    0.31
 -11  -1   0    0.04    0.07
  11  -1   0   -0.12    0.05
 -11  -1   0    0.04    0.07
 -11  -1   0    0.10    0.09
 -11  -1   0    0.15    0.07
 -11   1   0    0.05    0.08
 -11   1   0   -0.07    0.06
  12  -1   0    0.00    0.08
  12  -1   0   -0.05    0.05
 -12  -1   0   -0.06    0.06
 -12  -1   0    0.09    0.07
 -12  -1   0   -0.05    0.07
 -12  -1   0    0.06    0.08
 -12   1   0    0.08    0.07
 -12   1   0    0.00    0.08
 -13  -1   0   -0.01    0.07
 -13  -1   0    0.05    0.07
  13  -1   0    0.04    0.05
 -13  -1   0    0.00    0.06
  13  -1   0   -0.02    0.07
  13   1   0    0.07    0.08
 -13   1   0    0.04    0.07
 -13   1   0    0.00    0.07
  14  -1   0    1.52    0.20
 -14  -1   0    1.24    0.17
 -14  -1   0    1.50    0.18
  14  -1   0    1.74    0.18
  14   1   0    1.77    0.21
 -14   1   0    1.57    0.19
 -14   1   0    1.39    0.18
   0  -2   0    0.91    0.11
   0   2   0    0.93    0.11
   0   2   0    0.91    0.11
  -1  -2   0   -0.05    0.03
  -1  -2   0   -0.06    0.02
  -1   2   0   -0.01    0.03
  -1   2   0   -0.08    0.03
  -2  -2   0   25.89    2.11
  -2   2   0   24.64    2.03
  -2   2   0   26.61    2.04
  -3  -2   0    0.06    0.04
  -3   2   0    0.09    0.04
  -3   2   0   -0.07    0.04
  -4  -2   0   61.27    5.08
  -4   2   0   64.79    4.89
  -4   2   0   60.33    4.91
  -5  -2   0   -0.09    0.04
  -5   2   0    0.03    0.04
  -5   2   0    0.02    0.06
  -6  -2   0    0.58    0.10
  -6   2   0    0.41    0.10
  -6   2   0    0.59    0.09
  -7  -2   0    0.01    0.06
  -7   2   0    0.02    0.07
  -8  -2   0    1.61    0.22
  -8   2   0    2.11    0.25
  -9  -2   0   -0.01    0.06
  -9  -2   0    0.00    0.06
  -9  -2   0    0.05    0.06
   9  -2   0   -0.07    0.06
  -9  -2   0    0.02    0.06
  -9  -2   0   -0.07    0.06
  -9   2   0   -0.14    0.05
  -9   2   0    0.07    0.06
 -10  -2   0    0.18    0.08
  10  -2   0    0.27    0.08
 -10  -2   0    0.21    0.08
 -10  -2   0    0.31    0.09
 -10  -2   0    0.27    0.08
 -10   2   0    0.21    0.08
 -10   2   0    0.25    0.08
  11  -2   0    0.02    0.07
 -11  -2   0   -0.08    0.07
  11  -2   0   -0.06    0.07
 -11  -2   0   -0.01    0.07
 -11  -2   0   -0.09    0.06
 -11  -2   0   -0.05    0.06
 -11   2   0   -0.08    0.07
 -11   2   0    0.09    0.07
  12  -2   0    0.03    0.06
 -12  -2   0   -0.07    0.06
 -12  -2   0    0.04    0.08
  12  -2   0   -0.09    0.07
 -12  -2   0    0.00    0.06
 -12  -2   0    0.03    0.08
 -12   2   0    0.03    0.07
 -12   2   0    0.04    0.08
 -13  -2   0    0.01    0.06
 -13  -2   0   -0.14    0.07
 -13  -2   0    0.08    0.06
 -13  -2   0   -0.01    0.06
  13  -2   0   -0.01    0.05
  13  -2   0    0.02    0.08
 -13   2   0   -0.02    0.06
  13   2   0    0.07    0.07
 -13   2   0   -0.06    0.06
 -14  -2   0    6.18    0.77
  14  -2   0    7.37    0.78
  14  -2   0    7.96    0.76
  14   2   0    8.12    0.78
 -14   2   0    7.55    0.72
 -14   2   0    7.38    0.73
   0  -3   0   -0.76    0.02
   0   3   0   -0.77    0.04
  -1  -3   0    0.09    0.03
  -1  -3   0   -0.03    0.03
  -1   3   0    0.04    0.04
  -1   3   0    0.01    0.04
  -2  -3   0  230.67   18.81
  -2  -3   0  233.64   18.97
  -2   3   0  237.10   18.33
  -2   3   0  230.74   18.29
  -3  -3   0   -0.06    0.05
  -3   3   0   -0.03    0.04
  -3   3   0   -0.04    0.04
  -4  -3   0    0.78    0.11
  -4   3   0    1.00    0.10
  -4   3   0    0.85    0.11
  -5  -3   0   -0.04    0.05
  -5   3   0    0.02    0.04
  -5   3   0   -0.02    0.05
  -6  -3   0    0.79    0.12
  -6   3   0    0.95    0.11
  -6   3   0    0.89    0.13
  -7  -3   0   -0.03    0.06
  -7   3   0    0.05    0.07
  -8  -3   0    0.09    0.07
  -8   3   0    0.03    0.09
  -9  -3   0    0.01    0.06
  -9  -3   0    0.11    0.07
  -9  -3   0   -0.10    0.05
  -9  -3   0    0.04    0.07
  -9  -3   0    0.00    0.07
   9  -3   0    0.04    0.06
  -9   3   0   -0.12    0.05
  -9   3   0    0.09    0.07
 -10  -3   0    6.28    0.65
 -10  -3   0    6.14    0.65
  10  -3   0    6.47    0.69
 -10  -3   0    6.57    0.64
  10  -3   0    6.92    0.68
 -10  -3   0    6.08    0.63
 -10  -3   0    6.27    0.68
 -10   3   0    6.44    0.64
 -10   3   0    5.87    0.64
  11  -3   0   -0.07    0.07
 -11  -3   0   -0.05    0.07
 -11  -3   0   -0.07    0.06
 -11  -3   0   -0.01    0.08
  11  -3   0   -0.02    0.06
 -11  -3   0    0.11    0.08
 -11   3   0   -0.02    0.07
 -11   3   0    0.04    0.07
 -12  -3   0    0.01    0.06
  12  -3   0    0.02    0.06
  12  -3   0    0.08    0.08
 -12  -3   0    0.08    0.07
 -12  -3   0    0.00    0.08
 -12  -3   0    0.13    0.08
 -12   3   0    0.03    0.07
 -12   3   0    0.10    0.08
 -13  -3   0   -0.03    0.06
  13  -3   0   -0.03    0.06
  13  -3   0   -0.04    0.07
 -13  -3   0   -0.02    0.06
 -13  -3   0    0.03    0.07
 -13   3   0   -0.04    0.06
 -13   3   0    0.06    0.07
  14  -3   0    0.77    0.10
 -14  -3   0    0.47    0.09
  14  -3   0    0.73    0.12
  14   3   0    0.37    0.10
 -14   3   0    0.45    0.09
 -14   3   0    0.66    0.10
   0  -4   0  232.48   20.75
   0   4   0  270.28   20.23
   0   4   0  268.99   20.19
  -1  -4   0    0.07    0.03
  -1  -4   0   -0.04    0.03
  -1   4   0   -0.04    0.05
   1   4   0    0.04    0.04
  -1   4   0    0.00    0.05
  -2  -4   0   35.37    2.87
  -2  -4   0   34.29    2.85
  -2   4   0   36.18    2.77
  -2   4   0   34.46    2.78
  -3  -4   0    0.03    0.05
  -3   4   0   -0.08    0.04
  -3   4   0    0.01    0.04
  -4  -4   0   13.40    1.13
  -4   4   0   13.14    1.08
  -4   4   0   14.12    1.10
  -5  -4   0    0.00    0.05
  -5   4   0    0.06    0.05
  -5   4   0    0.12    0.05
  -6  -4   0    1.09    0.15
  -6   4   0    0.97    0.14
  -6   4   0    0.92    0.12
  -7  -4   0    0.15    0.07
  -7   4   0   -0.06    0.06
  -8  -4   0    2.01    0.26
  -8  -4   0    2.74    0.29
  -8  -4   0    2.31    0.26
  -8  -4   0    2.34    0.28
  -8  -4   0    2.18    0.26
  -8  -4   0    1.93    0.25
   8  -4   0    2.35    0.27
  -8   4   0    2.30    0.25
  -8   4   0    2.87    0.29
  -9  -4   0    0.04    0.06
  -9  -4   0    0.12    0.07
  -9  -4   0   -0.02    0.06
   9  -4   0    0.06    0.06
  -9  -4   0   -0.09    0.06
   9  -4   0   -0.12    0.06
  -9   4   0    0.01    0.06
  -9   4   0   -0.01    0.07
 -10  -4   0    0.16    0.08
 -10  -4   0    0.02    0.08
 -10  -4   0    0.02    0.07
 -10  -4   0   -0.01    0.07
  10  -4   0    0.04    0.08
  10  -4   0    0.10    0.07
 -10   4   0   -0.09    0.06
 -10   4   0    0.00    0.07
 -11  -4   0   -0.05    0.07
  11  -4   0    0.00    0.08
  11  -4   0    0.07    0.07
 -11  -4   0    0.10    0.08
 -11  -4   0    0.04    0.08
 -11   4   0    0.03    0.07
 -11   4   0   -0.06    0.06
  12  -4   0    0.07    0.07
 -12  -4   0    0.03    0.07
 -12  -4   0    0.14    0.09
 -12  -4   0    0.05    0.08
  12  -4   0    0.17    0.09
 -12   4   0    0.14    0.08
 -12   4   0    0.05    0.08
 -13  -4   0    0.07    0.07
 -13  -4   0    0.03    0.06
  13  -4   0    0.02    0.07
  13  -4   0   -0.06    0.05
 -13  -4   0   -0.08    0.06
 -13   4   0   -0.07    0.05
 -13   4   0    0.08    0.06
  14  -4   0    0.11    0.07
  14  -4   0   -0.04    0.04
 -14  -4   0   -0.05    0.04
 -14   4   0   -0.01    0.05
  14   4   0   -0.01    0.05
 -14   4   0    0.08    0.05
   0  -5   0    0.03    0.03
   0   5   0    0.03    0.05
   0   5   0    0.08    0.06
   1  -5   0   -0.03    0.03
  -1  -5   0   -0.01    0.05
  -1  -5   0   -0.07    0.03
   1   5   0   -0.07    0.05
  -1   5   0   -0.07    0.05
  -1   5   0   -0.07    0.05
  -2  -5   0   61.43    4.74
  -2  -5   0   56.50    4.78
   2   5   0   56.37    4.62
  -2   5   0   55.80    4.62
  -2   5   0   62.45    4.61
  -3  -5   0    0.06    0.05
  -3   5   0   -0.06    0.05
  -3   5   0    0.01    0.05
  -4  -5   0   45.63    3.74
  -4   5   0   45.08    3.60
  -4   5   0   45.95    3.61
  -5  -5   0    0.01    0.04
  -5   5   0    0.01    0.05
  -5   5   0    0.05    0.05
  -6  -5   0    2.90    0.26
  -6   5   0    2.43    0.26
  -6   5   0    2.25    0.23
  -7  -5   0    0.03    0.06
  -7   5   0   -0.08    0.06
  -8  -5   0    5.18    0.54
   8  -5   0    5.02    0.57
  -8  -5   0    5.15    0.53
  -8  -5   0    5.47    0.57
  -8  -5   0    6.27    0.51
  -8  -5   0    5.08    0.56
  -8  -5   0    5.05    0.54
  -8  -5   0    4.79    0.54
   8  -5   0    4.78    0.55
  -8   5   0    6.85    0.52
  -8   5   0    5.60    0.53
  -8   5   0    5.20    0.53
  -9  -5   0    0.00    0.06
  -9  -5   0    0.05    0.07
   9  -5   0    0.12    0.06
  -9  -5   0    0.01    0.06
   9  -5   0   -0.10    0.07
  -9  -5   0   -0.10    0.07
  -9  -5   0    0.01    0.07
  -9   5   0   -0.05    0.06
  -9   5   0    0.01    0.06
 -10  -5   0    5.84    0.60
  10  -5   0    5.86    0.63
 -10  -5   0    5.41    0.63
  10  -5   0    5.44    0.62
 -10  -5   0    5.44    0.59
 -10  -5   0    6.24    0.60
 -10   5   0    5.90    0.59
 -10   5   0    6.14    0.59
 -11  -5   0    0.00    0.08
  11  -5   0   -0.04    0.08
 -11  -5   0    0.04    0.08
 -11  -5   0   -0.07    0.07
  11  -5   0   -0.07    0.07
 -11  -5   0   -0.02    0.07
 -11   5   0    0.04    0.07
 -11   5   0    0.09    0.07
 -12  -5   0    0.08    0.08
  12  -5   0    0.13    0.07
 -12  -5   0    0.05    0.07
  12  -5   0    0.06    0.08
 -12  -5   0    0.06    0.08
 -12   5   0    0.06    0.07
 -12   5   0    0.02    0.07
 -13  -5   0   -0.04    0.07
  13  -5   0    0.09    0.08
  13  -5   0    0.03    0.06
 -13  -5   0   -0.05    0.06
 -13   5   0    0.00    0.06
 -13   5   0    0.01    0.06
  14  -5   0    0.01    0.06
 -14  -5   0   -0.06    0.04
  14  -5   0    0.07    0.05
 -14   5   0   -0.02    0.05
  14   5   0   -0.07    0.05
   0  -6   0  493.46   41.78
   0   6   0  551.83   40.64
   0   6   0  508.88   40.71
   1  -6   0   -0.02    0.03
  -1  -6   0    0.04    0.03
  -1   6   0   -0.02    0.05
   1   6   0   -0.17    0.05
  -1   6   0    0.02    0.06
  -2  -6   0    0.40    0.06
  -2  -6   0    0.33    0.07
  -2   6   0    0.45    0.07
   2   6   0    0.29    0.07
  -2   6   0    0.20    0.07
  -3  -6   0    0.01    0.04
  -3   6   0   -0.09    0.05
  -3   6   0    0.04    0.05
  -4  -6   0    0.49    0.09
  -4   6   0    0.65    0.09
  -4   6   0    0.50    0.09
  -5  -6   0    0.01    0.05
  -5   6   0   -0.05    0.05
  -5   6   0   -0.04    0.06
  -6  -6   0   19.77    1.60
  -6   6   0   18.26    1.55
  -7  -6   0   -0.11    0.06
  -7   6   0    0.04    0.07
  -8  -6   0    6.23    0.62
  -8  -6   0    6.24    0.62
  -8  -6   0    5.34    0.60
  -8  -6   0    6.40    0.62
  -8  -6   0    6.02    0.64
   8  -6   0    6.66    0.64
  -8  -6   0    6.09    0.65
   8  -6   0    5.84    0.65
  -8   6   0    5.69    0.60
  -8   6   0    6.17    0.57
  -8   6   0    5.93    0.60
  -9  -6   0    0.03    0.06
  -9  -6   0   -0.01    0.07
   9  -6   0   -0.05    0.07
   9  -6   0   -0.04    0.06
  -9  -6   0    0.06    0.08
  -9  -6   0   -0.10    0.06
  -9  -6   0    0.15    0.08
  -9   6   0   -0.01    0.07
  -9   6   0    0.00    0.06
 -10  -6   0    0.15    0.08
  10  -6   0    0.26    0.10
  10  -6   0    0.14    0.08
 -10  -6   0    0.18    0.08
 -10  -6   0    0.17    0.08
 -10  -6   0    0.16    0.09
 -10   6   0    0.16    0.08
 -10   6   0    0.02    0.07
 -11  -6   0    0.20    0.09
  11  -6   0   -0.02    0.08
  11  -6   0   -0.01    0.07
 -11  -6   0    0.06    0.08
 -11  -6   0   -0.08    0.07
 -11  -6   0   -0.13    0.07
 -11   6   0    0.07    0.08
 -11   6   0   -0.06    0.06
  12  -6   0    2.93    0.34
 -12  -6   0    2.55    0.33
  12  -6   0    2.51    0.32
 -12  -6   0    2.97    0.31
 -12  -6   0    2.72    0.31
 -12   6   0    2.57    0.30
 -12   6   0    3.07    0.31
 -13  -6   0   -0.03    0.06
 -13  -6   0   -0.04    0.06
  13  -6   0    0.12    0.08
  13  -6   0    0.06    0.06
 -13   6   0   -0.05    0.06
 -13   6   0   -0.11    0.05
  14  -6   0    0.10    0.04
 -14  -6   0    0.01    0.04
  14  -6   0    0.00    0.06
 -14   6   0    0.00    0.05
   0  -7   0    0.02    0.03
   0   7   0    0.06    0.06
   0   7   0    0.01    0.06
  -1  -7   0    0.09    0.04
   1  -7   0    0.07    0.03
   1   7   0    0.07    0.06
  -1   7   0   -0.02    0.04
  -1   7   0    0.03    0.05
   1   7   0   -0.06    0.05
   2  -7   0    4.26    0.36
  -2  -7   0    4.53    0.38
  -2  -7   0    4.38    0.37
  -2   7   0    3.99    0.37
   2   7   0    4.30    0.38
  -2   7   0    4.13    0.37
  -3  -7   0    0.06    0.06
   3   7   0   -0.06    0.06
  -3   7   0    0.03    0.06
  -3   7   0    0.07    0.05
  -4  -7   0   42.98    3.42
  -4   7   0   40.59    3.29
  -4   7   0   40.99    3.31
  -5  -7   0   -0.07    0.03
  -5   7   0    0.07    0.05
  -5   7   0    0.02    0.06
  -6  -7   0    0.15    0.07
  -6   7   0    0.20    0.08
  -7  -7   0    0.02    0.06
  -7  -7   0    0.01    0.07
  -7  -7   0    0.03    0.07
  -7  -7   0   -0.02    0.05
   7  -7   0   -0.03    0.06
   7  -7   0    0.06    0.06
  -7  -7   0   -0.02    0.06
  -7   7   0    0.05    0.08
  -8  -7   0    1.69    0.22
  -8  -7   0    1.67    0.21
  -8  -7   0    1.41    0.20
  -8  -7   0    1.59    0.22
   8  -7   0    1.34    0.21
  -8  -7   0    1.83    0.23
  -8  -7   0    1.87    0.21
   8  -7   0    2.05    0.22
  -8   7   0    1.64    0.21
  -9  -7   0   -0.02    0.08
  -9  -7   0    0.12    0.08
   9  -7   0   -0.02    0.06
  -9  -7   0    0.04    0.07
   9  -7   0    0.01    0.08
  -9  -7   0    0.06    0.07
  -9  -7   0   -0.02    0.06
  -9   7   0   -0.06    0.06
  10  -7   0   21.71    2.49
 -10  -7   0   23.89    2.36
 -10  -7   0   25.18    2.41
 -10  -7   0   25.53    2.52
  10  -7   0   25.60    2.52
 -10  -7   0   25.14    2.40
 -10   7   0   25.25    2.35
 -11  -7   0    0.02    0.08
  11  -7   0    0.00    0.07
 -11  -7   0   -0.01    0.08
  11  -7   0   -0.05    0.08
 -11  -7   0   -0.11    0.07
 -11  -7   0    0.02    0.08
 -11   7   0   -0.03    0.07
 -12  -7   0    3.02    0.34
  12  -7   0    3.33    0.35
  12  -7   0    3.22    0.37
 -12  -7   0    3.17    0.36
 -12   7   0    2.62    0.33
 -13  -7   0    0.04    0.06
  13  -7   0   -0.04    0.06
  13  -7   0   -0.04    0.05
 -13  -7   0   -0.04    0.06
 -13   7   0   -0.06    0.06
   0  -8   0  103.29    8.62
   0   8   0  107.44    8.41
   0   8   0  109.53    8.42
  -1  -8   0    0.00    0.04
  -1   8   0    0.02    0.06
   1   8   0   -0.08    0.06
   1   8   0    0.03    0.07
  -1   8   0   -0.05    0.04
  -2  -8   0    3.11    0.26
  -2   8   0    2.33    0.27
   2   8   0    2.63    0.27
  -2   8   0    3.15    0.28
  -3  -8   0    0.04    0.05
   3   8   0    0.02    0.06
  -3   8   0    0.00    0.04
  -3   8   0    0.03    0.06
  -4  -8   0   19.33    1.60
  -4   8   0   19.35    1.55
  -4   8   0   18.74    1.54
   4   8   0   19.10    1.55
  -5  -8   0    0.00    0.06
  -5   8   0   -0.08    0.06
   5   8   0    0.02    0.07
  -5   8   0   -0.13    0.06
  -6  -8   0    1.25    0.17
  -6   8   0    1.07    0.17
   7  -8   0   -0.03    0.06
  -7  -8   0    0.05    0.07
  -7  -8   0   -0.14    0.06
  -7  -8   0   -0.03    0.06
  -7  -8   0    0.03    0.06
  -7  -8   0    0.05    0.06
   7  -8   0   -0.07    0.06
  -7  -8   0    0.03    0.06
  -7  -8   0    0.05    0.06
  -7   8   0   -0.03    0.06
  -7   8   0   -0.09    0.05
  -8  -8   0    1.84    0.28
   8  -8   0    2.15    0.29
   8  -8   0    2.38    0.28
  -8  -8   0    2.25    0.27
  -8  -8   0    2.52    0.27
  -8  -8   0    2.60    0.28
  -8  -8   0    2.27    0.28
  -8   8   0    2.57    0.27
  -8   8   0    2.29    0.27
  -9  -8   0   -0.03    0.08
  -9  -8   0    0.04    0.07
  -9  -8   0    0.07    0.08
   9  -8   0    0.10    0.08
  -9  -8   0    0.11    0.08
   9  -8   0   -0.05    0.07
  -9   8   0    0.00    0.06
  10  -8   0    1.28    0.19
 -10  -8   0    1.41    0.20
 -10  -8   0    1.31    0.19
  10  -8   0    1.07    0.18
 -10  -8   0    1.09    0.16
 -10  -8   0    1.10    0.18
 -10   8   0    1.10    0.17
  11  -8   0    0.01    0.08
  11  -8   0    0.03    0.07
 -11  -8   0    0.14    0.08
 -11  -8   0   -0.09    0.07
 -11  -8   0    0.01    0.08
 -11   8   0   -0.04    0.07
  12  -8   0    4.59    0.54
 -12  -8   0    5.36    0.55
 -12  -8   0    5.24    0.52
  12  -8   0    4.97    0.55
 -12   8   0    5.03    0.51
  13  -8   0    0.00    0.05
 -13  -8   0   -0.01    0.05
  13  -8   0    0.01    0.07
 -13  -8   0   -0.11    0.05
 -13   8   0    0.04    0.06
   0   9   0   -0.03    0.06
   0   9   0    0.00    0.07
  -1   9   0   -0.03    0.06
  -1   9   0    0.05    0.06
   1   9   0    0.39    0.08
   1   9   0   -0.04    0.06
  -2   9   0    8.33    0.70
   2   9   0    7.86    0.70
  -2   9   0    8.49    0.70
   2   9   0    8.71    0.71
   3   9   0   -0.03    0.07
  -3   9   0    0.01    0.06
  -3   9   0    0.01    0.06
  -4  -9   0   46.76    3.98
  -4   9   0   47.71    3.85
   4   9   0   49.79    3.85
  -4   9   0   49.06    3.84
  -5  -9   0    0.02    0.06
   5   9   0   -0.04    0.07
  -5   9   0    0.10    0.08
  -5   9   0    0.04    0.06
  -6  -9   0    3.34    0.36
  -6  -9   0    4.22    0.35
  -6  -9   0    3.04    0.36
  -6  -9   0    3.16    0.37
  -6  -9   0    3.28    0.36
   6  -9   0    3.36    0.38
  -6   9   0    3.31    0.37
  -6   9   0    3.75    0.36
   6   9   0    3.82    0.37
   7  -9   0   -0.01    0.07
  -7  -9   0    0.13    0.07
   7  -9   0   -0.05    0.06
  -7  -9   0   -0.15    0.06
  -7  -9   0   -0.01    0.06
  -7  -9   0    0.02    0.07
  -7  -9   0    0.00    0.06
  -7  -9   0    0.01    0.06
  -7   9   0    0.02    0.06
  -7   9   0    0.04    0.06
   8  -9   0    0.48    0.12
  -8  -9   0    0.36    0.09
   8  -9   0    0.37    0.10
  -8  -9   0    0.29    0.09
  -8  -9   0    0.27    0.09
  -8  -9   0    0.25    0.09
  -8  -9   0    0.19    0.09
  -8   9   0    0.30    0.09
  -8   9   0    0.26    0.08
  -9  -9   0   -0.05    0.06
  -9  -9   0    0.11    0.08
  -9  -9   0    0.07    0.08
   9  -9   0   -0.02    0.07
  -9  -9   0   -0.04    0.07
  -9  -9   0    0.09    0.09
   9  -9   0   -0.05    0.08
  -9   9   0   -0.03    0.07
  10  -9   0   12.37    1.27
 -10  -9   0   12.59    1.23
 -10  -9   0   12.34    1.29
 -10  -9   0   13.00    1.23
 -10  -9   0   11.42    1.23
  10  -9   0   12.51    1.29
 -10   9   0   12.06    1.20
  11  -9   0   -0.11    0.07
 -11  -9   0    0.05    0.08
 -11  -9   0    0.10    0.08
  11  -9   0   -0.18    0.06
 -11  -9   0   -0.05    0.07
 -11   9   0   -0.02    0.06
  12  -9   0    0.07    0.07
 -12  -9   0    0.08    0.08
  12  -9   0    0.03    0.08
 -12  -9   0    0.07    0.07
 -12   9   0   -0.04    0.06
 -13  -9   0    0.00    0.05
 -13  -9   0   -0.01    0.05
  13  -9   0    0.00    0.07
  13  -9   0   -0.06    0.05
 -13   9   0   -0.01    0.04
   0  10   0   19.35    1.61
   0  10   0   20.52    1.62
  -1  10   0    0.08    0.07
  -1  10   0   -0.08    0.05
   1  10   0   -0.04    0.06
   1  10   0    0.07    0.07
  -2  10   0    5.42    0.47
  -2  10   0    5.28    0.47
   2  10   0    5.32    0.47
   2  10   0    5.14    0.47
   3  10   0   -0.04    0.06
  -3  10   0   -0.05    0.07
  -3  10   0    0.02    0.07
   3  10   0   -0.12    0.06
  -4  10   0    3.91    0.38
  -4  10   0    4.49    0.39
   4  10   0    3.93    0.39
  -5 -10   0    0.01    0.07
  -5  10   0   -0.09    0.06
   5  10   0    0.02    0.09
  -5  10   0    0.11    0.08
  -6 -10   0    8.01    0.85
  -6 -10   0    8.94    0.82
  -6 -10   0    8.11    0.83
  -6 -10   0    7.65    0.84
   6 -10   0    8.47    0.85
   6 -10   0    8.04    0.86
  -6 -10   0    8.21    0.82
  -6 -10   0    8.04    0.86
  -6  10   0    8.58    0.86
  -6  10   0    7.96    0.80
   7 -10   0   -0.05    0.07
  -7 -10   0    0.07    0.07
   7 -10   0    0.14    0.07
  -7 -10   0    0.09    0.07
  -7 -10   0    0.10    0.08
  -7 -10   0   -0.05    0.07
  -7 -10   0   -0.07    0.06
  -7  10   0   -0.04    0.05
  -7  10   0   -0.08    0.05
  -8 -10   0    2.34    0.28
  -8 -10   0    2.46    0.27
   8 -10   0    2.42    0.29
   8 -10   0    2.03    0.27
  -8 -10   0    2.20    0.26
  -8 -10   0    2.75    0.28
  -8 -10   0    2.30    0.28
  -8  10   0    2.36    0.26
  -8  10   0    1.70    0.26
   9 -10   0    0.12    0.08
  -9 -10   0   -0.01    0.07
   9 -10   0   -0.05    0.08
  -9 -10   0   -0.04    0.07
  -9 -10   0   -0.08    0.07
  -9 -10   0    0.04    0.08
  -9 -10   0    0.13    0.08
  -9  10   0    0.03    0.07
  -9  10   0   -0.09    0.07
 -10 -10   0    0.77    0.14
  10 -10   0    0.67    0.15
 -10 -10   0    0.90    0.15
 -10 -10   0    0.80    0.14
 -10 -10   0    0.64    0.13
  10 -10   0    0.72    0.13
 -10  10   0    0.82    0.13
  11 -10   0   -0.07    0.06
  11 -10   0   -0.01    0.08
 -11 -10   0    0.01    0.07
 -11 -10   0   -0.01    0.08
 -11 -10   0   -0.01    0.07
 -11  10   0    0.13    0.07
  12 -10   0    0.48    0.09
 -12 -10   0    0.32    0.09
  12 -10   0    0.27    0.10
 -12 -10   0    0.44    0.10
 -12  10   0    0.29    0.08
  13 -10   0   -0.01    0.04
 -13 -10   0    0.02    0.05
  13 -10   0   -0.10    0.06
 -13 -10   0    0.00    0.04
 -13  10   0   -0.01    0.05
   0  11   0    0.12    0.07
   0  11   0   -0.02    0.06
   1  11   0   -0.01    0.07
  -1  11   0    0.04    0.07
   1  11   0    0.04    0.07
  -1  11   0    0.00    0.07
  -2  11   0   54.32    4.25
   2  11   0   52.05    4.25
   2  11   0   53.25    4.25
  -2  11   0   53.92    4.25
  -3  11   0   -0.05    0.06
   3  11   0    0.08    0.08
  -3  11   0    0.11    0.08
   3  11   0   -0.08    0.07
   4  11   0    1.71    0.24
   4  11   0    2.20    0.26
  -4  11   0    2.58    0.27
  -4  11   0    1.93    0.24
  -5 -11   0    0.12    0.07
  -5 -11   0   -0.05    0.06
  -5 -11   0   -0.08    0.06
   5 -11   0   -0.01    0.06
  -5 -11   0   -0.07    0.06
  -5  11   0   -0.12    0.05
   5  11   0    0.00    0.09
   5  11   0   -0.10    0.09
  -6 -11   0    0.86    0.14
  -6 -11   0    1.35    0.18
   6 -11   0    1.35    0.18
  -6 -11   0    1.15    0.16
   6 -11   0    1.29    0.16
  -6 -11   0    1.11    0.16
  -6  11   0    0.77    0.14
  -6  11   0    1.09    0.16
  -7 -11   0    0.04    0.07
   7 -11   0   -0.15    0.06
  -7 -11   0    0.00    0.07
  -7 -11   0   -0.07    0.07
   7 -11   0   -0.07    0.06
  -7 -11   0   -0.15    0.06
  -7 -11   0    0.22    0.08
  -7  11   0    0.25    0.08
  -7  11   0    0.06    0.06
   8 -11   0    0.45    0.11
  -8 -11   0    0.55    0.11
  -8 -11   0    0.51    0.11
   8 -11   0    0.30    0.10
  -8 -11   0    0.37    0.11
  -8 -11   0    0.48    0.11
  -8 -11   0    0.29    0.09
  -8  11   0    0.15    0.08
  -8  11   0    0.54    0.11
  -9 -11   0    0.03    0.07
   9 -11   0   -0.04    0.06
  -9 -11   0   -0.07    0.07
  -9 -11   0   -0.03    0.07
  -9 -11   0   -0.01    0.07
   9 -11   0   -0.09    0.08
  -9 -11   0   -0.01    0.07
  -9  11   0   -0.01    0.07
  -9  11   0   -0.01    0.07
  10 -11   0    0.46    0.11
 -10 -11   0    0.54    0.12
 -10 -11   0    0.36    0.11
 -10 -11   0    0.43    0.11
  10 -11   0    0.35    0.11
 -10 -11   0    0.35    0.10
 -10  11   0    0.49    0.10
 -11 -11   0    0.05    0.07
  11 -11   0   -0.01    0.07
 -11 -11   0   -0.03    0.07
 -11 -11   0    0.04    0.07
  11 -11   0    0.06    0.07
 -11  11   0    0.14    0.07
  12 -11   0    0.87    0.15
 -12 -11   0    0.87    0.14
 -12 -11   0    0.99    0.14
  12 -11   0    0.82    0.13
 -12  11   0    1.16    0.13
   0  12   0    3.51    0.36
   0  12   0    3.53    0.37
  -1  12   0    0.05    0.08
   1  12   0    0.09    0.09
  -1  12   0   -0.01    0.08
   1  12   0   -0.09    0.08
   2  12   0    5.81    0.54
   2  12   0    6.38    0.55
  -2  12   0    5.56    0.54
  -2  12   0    6.16    0.54
   3 -12   0    0.05    0.07
  -3 -12   0    0.00    0.06
  -3 -12   0    0.06    0.06
  -3  12   0   -0.01    0.08
   3  12   0   -0.03    0.09
  -3  12   0   -0.05    0.08
   3  12   0   -0.04    0.07
  -4 -12   0   -0.05    0.07
   4 -12   0   -0.03    0.06
  -4 -12   0    0.02    0.07
  -4 -12   0   -0.03    0.07
  -4 -12   0    0.11    0.08
   4 -12   0    0.03    0.06
  -4  12   0    0.20    0.11
  -4  12   0    0.19    0.06
   4  12   0    0.25    0.11
  -5 -12   0    0.03    0.07
  -5 -12   0   -0.07    0.06
  -5 -12   0    0.02    0.07
   5 -12   0   -0.04    0.07
  -5 -12   0   -0.03    0.06
  -5  12   0    0.05    0.06
  -6 -12   0    0.00    0.07
  -6 -12   0    0.00    0.07
  -6 -12   0    0.03    0.06
  -6 -12   0    0.02    0.07
   6 -12   0    0.02    0.08
  -6  12   0    0.01    0.06
   7 -12   0    0.02    0.08
  -7 -12   0    0.04    0.07
   7 -12   0    0.01    0.07
  -7 -12   0    0.05    0.07
  -7 -12   0    0.04    0.07
  -7 -12   0   -0.10    0.07
  -7 -12   0   -0.06    0.07
  -7  12   0    0.03    0.07
  -7  12   0    0.03    0.06
  -8 -12   0    0.13    0.07
  -8 -12   0    0.13    0.09
  -8 -12   0    0.20    0.08
  -8 -12   0    0.31    0.10
   8 -12   0    0.27    0.09
   8 -12   0    0.17    0.10
  -8 -12   0    0.18    0.08
  -8  12   0    0.16    0.07
  -8  12   0    0.11    0.08
  -9 -12   0    0.03    0.08
  -9 -12   0   -0.02    0.07
  -9 -12   0    0.06    0.07
   9 -12   0    0.15    0.09
  -9 -12   0    0.07    0.08
   9 -12   0   -0.07    0.07
  -9 -12   0    0.10    0.08
  -9  12   0   -0.03    0.06
  -9  12   0   -0.11    0.06
 -10 -12   0    0.49    0.12
  10 -12   0    0.84    0.13
 -10 -12   0    0.52    0.12
 -10 -12   0    0.62    0.12
 -10 -12   0    0.83    0.14
  10 -12   0    1.05    0.16
 -10  12   0    0.66    0.12
 -11 -12   0    0.00    0.07
  11 -12   0    0.06    0.08
 -11 -12   0    0.00    0.06
 -11 -12   0   -0.03    0.07
  11 -12   0    0.05    0.06
 -11  12   0    0.01    0.06
 -12 -12   0   -0.05    0.05
 -12 -12   0   -0.06    0.05
  12 -12   0    0.01    0.05
  12 -12   0    0.05    0.07
 -12  12   0   -0.01    0.04
   0 -13   0    0.06    0.08
   0 -13   0    0.01    0.06
   0 -13   0   -0.05    0.06
   0 -13   0    0.00    0.07
   0  13   0    0.02    0.08
   0  13   0   -0.13    0.08
   1 -13   0    0.04    0.06
  -1 -13   0   -0.01    0.06
   1 -13   0   -0.15    0.06
  -1 -13   0    0.01    0.06
  -1 -13   0   -0.02    0.07
  -1 -13   0    0.00    0.07
   1 -13   0   -0.07    0.06
   1  13   0    0.02    0.09
   1  13   0   -0.01    0.08
  -1  13   0    0.00    0.09
  -1  13   0   -0.07    0.08
  -2 -13   0   13.82    1.46
   2 -13   0   13.96    1.46
  -2 -13   0   13.65    1.47
  -2 -13   0   14.08    1.41
   2 -13   0   14.03    1.47
   2 -13   0   14.06    1.46
  -2 -13   0   14.09    1.41
  -2  13   0   14.19    1.46
  -2  13   0   17.10    1.23
   2  13   0   16.42    1.21
  -3 -13   0   -0.10    0.06
  -3 -13   0    0.14    0.07
   3 -13   0    0.05    0.07
  -3 -13   0   -0.06    0.07
   3 -13   0    0.01    0.07
   3 -13   0    0.10    0.08
  -3 -13   0   -0.01    0.06
  -3  13   0    0.03    0.06
  -4 -13   0    0.43    0.11
  -4 -13   0    0.50    0.11
   4 -13   0    0.75    0.13
  -4 -13   0    0.50    0.11
  -4 -13   0    0.44    0.11
   4 -13   0    0.41    0.10
  -4  13   0    0.35    0.09
  -5 -13   0    0.02    0.08
  -5 -13   0   -0.07    0.07
   5 -13   0   -0.07    0.07
  -5 -13   0    0.04    0.07
  -5  13   0    0.10    0.07
   6 -13   0    0.13    0.08
  -6 -13   0    0.00    0.07
  -6 -13   0    0.10    0.07
  -6 -13   0    0.01    0.08
  -6 -13   0    0.08    0.08
  -6  13   0    0.21    0.09
  -7 -13   0   -0.07    0.06
  -7 -13   0    0.11    0.07
  -7 -13   0   -0.05    0.07
   7 -13   0    0.10    0.08
  -7 -13   0    0.04    0.07
  -7  13   0    0.05    0.07
  -8 -13   0    0.49    0.12
  -8 -13   0    0.50    0.11
  -8 -13   0    0.50    0.11
  -8 -13   0    0.38    0.10
   8 -13   0    0.70    0.13
  -8  13   0    0.42    0.10
  -8  13   0    0.48    0.12
  -9 -13   0    0.09    0.08
  -9 -13   0    0.03    0.08
  -9 -13   0    0.00    0.07
   9 -13   0    0.05    0.08
  -9 -13   0    0.03    0.07
  -9 -13   0   -0.04    0.06
  -9  13   0    0.13    0.08
  -9  13   0   -0.09    0.06
 -10 -13   0   -0.03    0.07
 -10 -13   0    0.01    0.06
  10 -13   0    0.00    0.07
 -10 -13   0    0.02    0.07
  10 -13   0    0.03    0.07
 -10 -13   0    0.04    0.07
 -10  13   0   -0.06    0.06
 -11 -13   0    0.12    0.06
 -11 -13   0   -0.01    0.06
  11 -13   0   -0.06    0.07
 -11 -13   0   -0.06    0.06
 -11  13   0   -0.04    0.05
   0 -14   0    1.58    0.22
   0 -14   0    2.04    0.24
   0 -14   0    2.05    0.23
   0 -14   0    1.26    0.21
  -1 -14   0    0.06    0.08
  -1 -14   0    0.04    0.07
   1 -14   0   -0.05    0.07
   1 -14   0    0.05    0.08
   1 -14   0   -0.11    0.06
  -1 -14   0    0.01    0.08
  -1 -14   0    0.02    0.07
   1 -14   0    0.02    0.07
  -1  14   0    0.04    0.06
  -2 -14   0    0.80    0.14
   2 -14   0    0.54    0.12
  -2 -14   0    0.78    0.13
  -2 -14   0    0.63    0.13
   2 -14   0    0.77    0.14
   2 -14   0    0.65    0.13
  -2 -14   0    0.75    0.12
  -2  14   0    0.64    0.12
   3 -14   0   -0.09    0.07
   3 -14   0    0.06    0.06
  -3 -14   0    0.00    0.07
  -3 -14   0    0.00    0.07
  -3 -14   0   -0.04    0.06
   3 -14   0    0.06    0.09
  -3 -14   0   -0.02    0.07
  -3  14   0    0.00    0.05
  -4 -14   0    4.37    0.48
   4 -14   0    4.86    0.51
   4 -14   0    4.46    0.50
  -4 -14   0    4.84    0.50
  -4 -14   0    5.05    0.49
  -4 -14   0    4.44    0.50
   4 -14   0    4.26    0.49
  -4  14   0    4.19    0.49
  -5 -14   0    0.11    0.07
  -5 -14   0    0.00    0.08
  -5 -14   0   -0.09    0.07
   5 -14   0    0.01    0.07
  -5  14   0    0.03    0.07
  -6 -14   0    1.23    0.19
  -6 -14   0    1.65    0.20
   6 -14   0    1.50    0.21
  -6 -14   0    1.84    0.22
  -6 -14   0    0.81    0.18
  -6  14   0    1.80    0.21
   7 -14   0   -0.12    0.07
  -7 -14   0    0.03    0.07
  -7 -14   0   -0.02    0.07
  -7 -14   0   -0.03    0.07
  -7 -14   0   -0.11    0.06
  -7  14   0    0.02    0.07
   8 -14   0    0.91    0.16
  -8 -14   0    1.40    0.16
  -8 -14   0    1.18    0.16
  -8 -14   0    0.90    0.15
  -8 -14   0    0.80    0.14
  -8  14   0    0.74    0.14
  -9 -14   0   -0.06    0.07
  -9 -14   0   -0.07    0.07
   9 -14   0    0.04    0.08
  -9 -14   0   -0.10    0.06
  -9 -14   0    0.06    0.07
  -9  14   0   -0.02    0.06
 -10 -14   0    0.10    0.07
  10 -14   0    0.12    0.08
 -10 -14   0    0.15    0.07
 -10 -14   0    0.10    0.06
 -11 -14   0   -0.03    0.06
 -11 -14   0    0.02    0.05
  11 -14   0   -0.18    0.05
   0 -15   0   -0.03    0.08
   0 -15   0    0.01    0.07
   0 -15   0    0.02    0.07
   0 -15   0    0.04    0.08
   1 -15   0   -0.03    0.07
  -1 -15   0   -0.01    0.07
  -1 -15   0   -0.01    0.07
   1 -15   0    0.02    0.08
  -1 -15   0    0.09    0.08
   1 -15   0   -0.01    0.07
   1 -15   0    0.03    0.08
  -1  15   0    0.07    0.06
   2 -15   0    5.68    0.58
   2 -15   0    5.44    0.58
  -2 -15   0    5.60    0.58
  -2 -15   0    5.61    0.56
  -2 -15   0    5.26    0.58
   2 -15   0    5.40    0.57
  -2  15   0    4.44    0.56
  -3 -15   0   -0.04    0.07
  -3 -15   0   -0.06    0.07
  -3 -15   0    0.01    0.07
   3 -15   0    0.07    0.08
   3 -15   0    0.04    0.07
   3 -15   0   -0.09    0.08
  -3 -15   0   -0.01    0.07
  -3  15   0    0.05    0.07
  -4 -15   0    3.37    0.40
   4 -15   0    3.83    0.43
  -4 -15   0    3.60    0.40
  -4 -15   0    3.86    0.43
  -4 -15   0    3.69    0.42
   4 -15   0    3.46    0.41
   4 -15   0    3.49    0.42
  -4  15   0    4.46    0.42
   5 -15   0   -0.05    0.08
  -5 -15   0    0.09    0.07
   5 -15   0   -0.05    0.08
  -5 -15   0    0.02    0.08
  -5 -15   0   -0.06    0.07
  -5  15   0    0.04    0.06
  -6 -15   0    1.58    0.21
  -6 -15   0    1.22    0.20
  -6 -15   0    1.68    0.23
   6 -15   0    1.35    0.22
   6 -15   0    1.77    0.23
  -6  15   0    1.81    0.22
  -7 -15   0   -0.07    0.06
  -7 -15   0    0.05    0.07
  -7 -15   0    0.01    0.07
  -7 -15   0   -0.01    0.07
   7 -15   0   -0.06    0.07
   7 -15   0    0.01    0.08
  -7  15   0   -0.14    0.06
  -8 -15   0    0.13    0.08
  -8 -15   0    0.26    0.08
   8 -15   0    0.20    0.08
  -8 -15   0    0.05    0.07
   8 -15   0    0.06    0.08
  -8 -15   0    0.22    0.09
  -8  15   0    0.16    0.08
  -9 -15   0   -0.03    0.06
   9 -15   0   -0.06    0.07
  -9 -15   0   -0.07    0.05
   9 -15   0   -0.07    0.06
  -9 -15   0   -0.02    0.06
  -9 -15   0   -0.07    0.06
  -9  15   0   -0.02    0.06
  10 -15   0    0.11    0.07
 -10 -15   0    0.09    0.06
 -10 -15   0    0.16    0.07
   0 -16   0   43.94    4.25
   0 -16   0   42.33    4.43
   0 -16   0   44.80    4.41
  -1 -16   0   -0.15    0.07
   1 -16   0   -0.07    0.08
  -1 -16   0    0.04    0.08
   1 -16   0    0.01    0.08
   1 -16   0    0.12    0.08
   1 -16   0   -0.05    0.08
  -1 -16   0    0.12    0.09
  -1  16   0    0.02    0.06
   2 -16   0    9.12    0.91
   2 -16   0    8.54    0.94
  -2 -16   0    9.46    0.94
  -2 -16   0    9.00    0.94
  -2 -16   0    8.73    0.91
   2 -16   0    9.09    0.94
   2 -16   0    8.88    0.95
  -2  16   0    8.77    0.93
   3 -16   0   -0.04    0.07
  -3 -16   0    0.04    0.07
   3 -16   0   -0.05    0.06
  -3 -16   0    0.01    0.07
  -3 -16   0   -0.08    0.07
   3 -16   0   -0.12    0.08
  -3 -16   0    0.06    0.08
  -3  16   0    0.01    0.06
   4 -16   0    0.90    0.16
  -4 -16   0    1.05    0.16
  -4 -16   0    1.17    0.17
  -4 -16   0    1.00    0.16
   4 -16   0    1.21    0.18
   4 -16   0    1.31    0.17
  -4 -16   0    1.05    0.17
  -4  16   0    1.02    0.16
  -5 -16   0   -0.02    0.07
   5 -16   0   -0.06    0.08
  -5 -16   0   -0.11    0.07
   5 -16   0    0.01    0.07
  -5 -16   0   -0.08    0.06
  -5  16   0   -0.04    0.07
  -6 -16   0    1.04    0.15
   6 -16   0    0.92    0.16
  -6 -16   0    0.65    0.14
  -6 -16   0    1.28    0.17
   6 -16   0    1.01    0.16
  -6  16   0    0.89    0.15
  -7 -16   0   -0.09    0.07
  -7 -16   0   -0.03    0.06
  -7 -16   0   -0.04    0.07
   7 -16   0   -0.08    0.07
   7 -16   0    0.05    0.08
  -7  16   0   -0.01    0.07
  -8 -16   0    2.53    0.29
  -8 -16   0    2.68    0.29
   8 -16   0    2.57    0.30
   8 -16   0    2.73    0.31
  -8 -16   0    2.42    0.30
  -8  16   0    2.55    0.30
  -9 -16   0    0.00    0.05
   9 -16   0   -0.07    0.06
  -9 -16   0    0.03    0.06
  -9  16   0    0.06    0.05
 -10 -16   0   -0.04    0.06
  10 -16   0    0.13    0.06
   0 -17   0    0.00    0.08
   0 -17   0    0.09    0.09
   0 -17   0    0.14    0.08
  -1 -17   0    0.11    0.08
  -1 -17   0    0.04    0.08
  -1 -17   0    0.07    0.08
   1 -17   0    0.02    0.08
   1 -17   0   -0.02    0.08
   1 -17   0    0.20    0.10
  -1  17   0    0.03    0.06
  -2 -17   0    0.52    0.12
  -2 -17   0    0.58    0.12
  -2 -17   0    0.60    0.13
   2 -17   0    0.50    0.12
   2 -17   0    0.55    0.12
   2 -17   0    0.32    0.11
  -2  17   0    0.56    0.11
  -3 -17   0    0.02    0.07
   3 -17   0   -0.08    0.07
   3 -17   0    0.05    0.08
  -3 -17   0    0.14    0.08
   3 -17   0    0.14    0.09
  -3 -17   0    0.05    0.08
  -3  17   0   -0.03    0.06
  -4 -17   0    0.00    0.07
   4 -17   0    0.04    0.08
   4 -17   0    0.07    0.09
  -4 -17   0   -0.06    0.06
  -4 -17   0    0.08    0.08
  -4  17   0   -0.01    0.06
   5 -17   0   -0.06    0.07
  -5 -17   0    0.00    0.07
   5 -17   0    0.00    0.08
  -5 -17   0    0.00    0.06
  -5 -17   0   -0.03    0.07
  -5  17   0   -0.06    0.06
   6 -17   0    0.08    0.08
  -6 -17   0    0.30    0.09
   6 -17   0    0.26    0.09
  -6 -17   0    0.45    0.10
  -6 -17   0    0.29    0.09
  -6  17   0    0.52    0.10
  -7 -17   0    0.08    0.07
  -7 -17   0   -0.02    0.05
  -7 -17   0   -0.01    0.07
   7 -17   0    0.03    0.07
   7 -17   0    0.06    0.07
  -7  17   0   -0.08    0.06
  -8 -17   0   -0.01    0.06
   8 -17   0    0.20    0.07
  -8 -17   0    0.13    0.06
  -8 -17   0   -0.03    0.06
   8 -17   0   -0.03    0.06
  -8  17   0    0.01    0.06
  -9 -17   0   -0.03    0.05
   9 -17   0   -0.07    0.05
  -9 -17   0    0.01    0.05
  -9  17   0    0.03    0.05
   0 -18   0    0.94    0.16
   0 -18   0    1.01    0.16
   0 -18   0    1.24    0.18
  -1 -18   0    0.06    0.08
   1 -18   0   -0.05    0.07
  -1 -18   0    0.00    0.08
   1 -18   0    0.03    0.08
  -1 -18   0   -0.01    0.06
   1 -18   0   -0.01    0.07
  -1  18   0    0.03    0.06
   2 -18   0    0.21    0.09
   2 -18   0    0.10    0.08
  -2 -18   0    0.28    0.09
  -2 -18   0    0.18    0.09
  -2 -18   0    0.20    0.09
   2 -18   0    0.12    0.08
  -2  18   0    0.09    0.06
   3 -18   0   -0.10    0.07
  -3 -18   0   -0.06    0.07
  -3 -18   0    0.02    0.07
  -3 -18   0    0.03    0.08
   3 -18   0   -0.01    0.08
   3 -18   0   -0.02    0.08
  -3  18   0    0.05    0.06
  -4 -18   0    0.47    0.10
   4 -18   0    0.28    0.09
   4 -18   0    0.28    0.10
  -4 -18   0    0.15    0.08
   4 -18   0    0.06    0.08
  -4  18   0    0.11    0.07
  -5 -18   0   -0.09    0.06
   5 -18   0   -0.04    0.07
   5 -18   0   -0.10    0.07
   5 -18   0   -0.02    0.07
  -5 -18   0    0.04    0.07
  -5  18   0    0.06    0.06
  -6 -18   0    0.01    0.05
   6 -18   0    0.02    0.07
   6 -18   0    0.06    0.07
  -6 -18   0   -0.01    0.07
  -6 -18   0    0.20    0.08
   6 -18   0   -0.03    0.07
  -6  18   0    0.16    0.07
  -7 -18   0    0.02    0.06
   7 -18   0   -0.06    0.05
  -7 -18   0   -0.05    0.05
  -7 -18   0   -0.03    0.05
   7 -18   0   -0.05    0.06
  -7  18   0    0.10    0.06
  -8 -18   0    0.08    0.06
  -8 -18   0    0.02    0.05
   8 -18   0   -0.02    0.05
   8 -18   0    0.08    0.06
  -8 -18   0    0.25    0.06
  -8  18   0    0.09    0.05
   0 -19   0    0.01    0.07
   0 -19   0   -0.03    0.07
   0 -19   0    0.00    0.07
   1 -19   0   -0.02    0.07
  -1 -19   0    0.05    0.08
  -1 -19   0   -0.02    0.07
   1 -19   0    0.06    0.08
  -1 -19   0    0.07    0.07
   1 -19   0    0.02    0.07
   2 -19   0    0.89    0.13
  -2 -19   0    0.66    0.12
   2 -19   0    0.81    0.13
   2 -19   0    0.58    0.12
  -2 -19   0    0.60    0.12
  -2 -19   0    0.56    0.12
  -2  19   0    0.60    0.11
   3 -19   0    0.10    0.08
  -3 -19   0    0.01    0.07
   3 -19   0    0.00    0.07
  -3 -19   0   -0.02    0.07
   3 -19   0   -0.08    0.07
  -3  19   0    0.02    0.05
   4 -19   0    0.21    0.08
  -4 -19   0    0.31    0.09
  -4 -19   0    0.13    0.08
   4 -19   0    0.22    0.08
   4 -19   0    0.16    0.08
  -4  19   0    0.33    0.08
   5 -19   0   -0.06    0.06
  -5 -19   0    0.08    0.07
   5 -19   0    0.00    0.07
  -5 -19   0    0.04    0.06
   5 -19   0   -0.12    0.05
  -5  19   0    0.02    0.06
  -6 -19   0    0.14    0.06
   6 -19   0    0.01    0.06
   6 -19   0    0.06    0.06
   6 -19   0   -0.04    0.06
  -6 -19   0    0.01    0.06
  -6  19   0    0.04    0.05
   7 -19   0   -0.03    0.05
   7 -19   0   -0.08    0.05
  -7 -19   0   -0.10    0.04
  -7 -19   0    0.05    0.05
  -7  19   0    0.04    0.05
   0 -20   0    2.75    0.31
   0 -20   0    2.48    0.31
   0 -20   0    2.86    0.32
  -1 -20   0   -0.01    0.07
  -1 -20   0   -0.08    0.06
   1 -20   0    0.06    0.07
   1 -20   0    0.01    0.06
  -1 -20   0    0.02    0.07
   1 -20   0   -0.02    0.07
   2 -20   0    0.12    0.07
   2 -20   0    0.01    0.06
  -2 -20   0    0.22    0.09
  -2 -20   0    0.03    0.06
   2 -20   0    0.11    0.07
  -2 -20   0    0.10    0.07
  -2  20   0    0.11    0.06
  -3 -20   0    0.00    0.06
  -3 -20   0   -0.09    0.06
   3 -20   0    0.05    0.07
   3 -20   0   -0.03    0.06
   3 -20   0    0.05    0.06
  -3  20   0    0.06    0.05
   4 -20   0    0.24    0.08
  -4 -20   0    0.20    0.07
   4 -20   0    0.24    0.07
   4 -20   0    0.14    0.07
  -4 -20   0    0.21    0.07
  -4  20   0    0.20    0.07
   5 -20   0   -0.08    0.05
   5 -20   0   -0.03    0.05
  -5 -20   0    0.01    0.05
  -5 -20   0    0.04    0.05
   5 -20   0   -0.06    0.05
  -5  20   0    0.04    0.04
   6 -20   0    0.05    0.05
  -6 -20   0    0.02    0.05
   6 -20   0   -0.02    0.05
  -6 -20   0    0.05    0.05
  -6  20   0    0.04    0.04
   0 -21   0    0.04    0.06
   0 -21   0   -0.05    0.05
   0 -21   0    0.04    0.06
  -1 -21   0   -0.07    0.05
  -1 -21   0   -0.01    0.05
   1 -21   0    0.06    0.06
   1 -21   0    0.05    0.06
   1 -21   0   -0.02    0.06
   2 -21   0    0.73    0.11
  -2 -21   0    0.45    0.09
   2 -21   0    0.40    0.09
   2 -21   0    0.58    0.10
  -2 -21   0    0.62    0.11
  -2  21   0    0.62    0.09
   3 -21   0    0.00    0.05
  -3 -21   0    0.07    0.06
   3 -21   0    0.02    0.05
  -3 -21   0   -0.04    0.05
   3 -21   0   -0.02    0.06
  -3  21   0   -0.03    0.04
  -4 -21   0    1.66    0.21
   4 -21   0    1.75    0.21
   4 -21   0    1.67    0.21
  -4 -21   0    2.04    0.21
   4 -21   0    1.78    0.20
  -4  21   0    1.82    0.21
  -5 -21   0    0.05    0.05
  -5  21   0    0.01    0.04
   0 -22   0    3.11    0.32
   0 -22   0    3.05    0.34
  -1 -22   0    0.01    0.05
  -1 -22   0    0.03    0.05
   1 -22   0    0.00    0.05
   1 -22   0    0.01    0.04
  -2 -22   0    1.47    0.18
   2 -22   0    1.35    0.17
  14   0  -1   -0.08    0.06
 -14   0   1    0.03    0.05
 -13   0   1    0.00    0.07
  13   0  -1   -0.02    0.07
 -13   0   1    0.06    0.07
  13   0  -1   -0.05    0.05
 -12   0   1   -0.02    0.07
  12   0  -1   -0.01    0.05
 -12   0   1   -0.11    0.06
  12   0  -1    0.04    0.07
 -12   0   1   -0.08    0.06
 -12   0   1    0.01    0.07
  11   0  -1    0.04    0.06
 -11   0   1   -0.06    0.07
 -11   0   1    0.03    0.07
 -11   0   1   -0.05    0.06
 -11   0   1    0.01    0.06
  10   0  -1   -0.03    0.05
 -10   0   1   -0.06    0.06
 -10   0   1   -0.04    0.06
 -10   0   1   -0.04    0.06
 -10   0   1    0.00    0.06
   9   0  -1   -0.01    0.06
  -9   0   1    0.05    0.05
  -9   0   1    0.06    0.06
  -9   0   1    0.10    0.07
  -9   0   1    0.00    0.06
  -8   0   1    0.04    0.07
  -7   0   1   -0.02    0.06
  -6   0   1   -0.07    0.05
  -5   0   1    0.01    0.05
  -4   0   1   -0.03    0.05
  -3   0   1    0.04    0.04
  -3   0   1    0.02    0.03
  -2   0   1    0.02    0.02
  -2   0   1    0.00    0.03
   2   0  -1   -0.05    0.02
  -2   0   1   -0.01    0.03
  -1   0   1   -0.18    0.02
   1   0  -1   -0.20    0.01
  -1   0   1   -0.19    0.02
  -1   0   1   -0.24    0.01
   1   0  -1   -0.19    0.02
   0   0   1    0.01    0.01
   0   0  -1    0.00    0.01
  -1   0  -1   -0.23    0.02
  -2   0  -1   -0.04    0.03
  -2   0  -1    0.01    0.04
  -3   0  -1    0.02    0.05
  -3   0  -1    0.04    0.04
  -4   0  -1    0.03    0.06
  -4   0  -1    0.16    0.05
  -5   0  -1   -0.01    0.04
  -5   0  -1   -0.12    0.03
  -6   0  -1    0.07    0.06
  -7   0  -1   -0.04    0.06
  -8   0  -1    0.00    0.07
  -9   0  -1   -0.11    0.05
  -9   0  -1    0.04    0.06
   9   0   1    0.00    0.06
  -9   0  -1    0.10    0.06
  -9   0  -1    0.02    0.06
 -10   0  -1   -0.10    0.06
 -10   0  -1   -0.09    0.06
  10   0   1   -0.04    0.06
 -10   0  -1    0.07    0.07
 -10   0  -1    0.06    0.07
 -11   0  -1   -0.03    0.07
 -11   0  -1    0.04    0.07
 -11   0  -1   -0.02    0.06
  11   0   1    0.00    0.06
 -12   0  -1   -0.12    0.06
 -12   0  -1    0.02    0.06
 -12   0  -1    0.07    0.07
  12   0   1   -0.07    0.05
 -13   0  -1   -0.01    0.06
 -13   0  -1    0.00    0.07
  13   0   1    0.08    0.08
  13   0   1   -0.09    0.04
  14   0   1   -0.07    0.06
  14   0   1    0.09    0.05
 -14   0  -1   -0.01    0.04
 -14   0  -1   -0.02    0.05
 -14  -1   1    0.14    0.06
  14  -1  -1    0.12    0.07
  14  -1  -1    0.25    0.06
  14   1  -1    0.09    0.06
 -14   1   1    0.17    0.06
 -13  -1   1    0.19    0.07
 -13  -1   1    0.04    0.07
  13  -1  -1   -0.10    0.06
 -13  -1   1    0.15    0.07
  13  -1  -1    0.11    0.06
 -13   1   1    0.05    0.07
  13   1  -1    0.18    0.08
 -13   1   1    0.06    0.08
 -12  -1   1    0.01    0.07
  12  -1  -1    0.11    0.07
  12  -1  -1    0.19    0.09
 -12  -1   1    0.23    0.09
 -12  -1   1    0.22    0.07
 -12  -1   1    0.15    0.08
 -12   1   1    0.20    0.09
 -12   1   1    0.05    0.07
 -11  -1   1    0.35    0.10
 -11  -1   1    0.23    0.09
 -11  -1   1    0.47    0.11
  11  -1  -1    0.42    0.09
 -11  -1   1    0.51    0.10
 -11   1   1    0.56    0.11
 -11   1   1    0.50    0.11
 -10  -1   1    0.72    0.12
  10  -1  -1    0.76    0.12
 -10  -1   1    0.47    0.11
 -10  -1   1    0.52    0.11
 -10  -1   1    0.36    0.10
 -10   1   1    0.55    0.11
 -10   1   1    0.61    0.11
 -10   1   1    0.54    0.11
  -9  -1   1   15.64    1.12
  -9  -1   1   12.64    1.24
  -9  -1   1   13.00    1.26
   9  -1  -1   13.01    1.31
  -9  -1   1   12.73    1.26
  -9  -1   1   12.57    1.32
  -9  -1   1   13.19    1.24
  -9   1   1   12.12    1.32
  -9   1   1   12.64    1.24
  -9   1   1   12.78    1.23
  -9   1   1   11.64    1.25
  -8  -1   1    0.42    0.11
  -8   1   1    0.56    0.12
  -7  -1   1   28.46    2.37
  -7   1   1   28.51    2.37
  -6  -1   1    6.95    0.60
  -6   1   1    6.73    0.60
  -5  -1   1    2.45    0.25
  -5   1   1    2.70    0.23
  -5   1   1    2.60    0.25
  -4  -1   1    1.01    0.12
  -4   1   1    0.93    0.12
  -4   1   1    1.13    0.12
  -4   1   1    1.08    0.11
  -3  -1   1    2.05    0.17
  -3   1   1    1.69    0.17
  -3   1   1    1.73    0.16
  -2  -1   1  124.41   10.10
  -2  -1   1  124.76   10.01
  -2   1   1  120.59    9.73
  -2   1   1  126.17    9.75
   1  -1  -1   27.40    2.20
  -1  -1   1   26.90    2.22
  -1  -1   1   27.55    2.20
   1  -1  -1   26.76    2.14
  -1   1   1   27.13    2.14
   1   1  -1   27.46    2.22
  -1   1   1   26.50    2.14
   0  -1   1    0.00    0.01
   0  -1  -1    0.01    0.01
   0  -1   1    0.02    0.01
   0  -1  -1    0.02    0.01
   0  -1   1   -0.02    0.01
   0   1  -1    0.02    0.02
   0   1   1    0.02    0.02
   0   1   1    0.00    0.01
   0   1  -1    0.01    0.01
  -1  -1  -1   27.61    2.27
  -1   1  -1   27.31    2.18
  -1   1  -1   28.01    2.19
  -2  -1  -1  126.54   10.16
  -2   1  -1  122.16    9.79
  -2   1  -1  125.39    9.81
  -3  -1  -1    1.99    0.18
  -3   1  -1    1.88    0.16
  -3   1  -1    1.50    0.17
  -4  -1  -1    1.02    0.13
  -4   1  -1    1.12    0.12
  -5  -1  -1    2.44    0.24
  -5   1  -1    2.26    0.22
  -5   1  -1    2.82    0.25
  -6  -1  -1    7.02    0.62
  -6   1  -1    6.98    0.62
  -6   1  -1    7.08    0.58
  -7  -1  -1   30.06    2.48
  -7   1  -1   29.52    2.48
  -8  -1  -1    0.61    0.12
  -8   1  -1    0.41    0.11
  -9  -1  -1   12.46    1.21
   9  -1   1   12.22    1.28
  -9  -1  -1   12.10    1.23
  -9  -1  -1   12.34    1.21
  -9  -1  -1   12.51    1.29
  -9  -1  -1   13.41    1.24
  -9   1  -1   13.10    1.21
  -9   1  -1   11.66    1.29
  -9   1  -1   12.75    1.21
  10  -1   1    0.64    0.12
 -10  -1  -1    0.60    0.12
 -10  -1  -1    0.47    0.10
 -10  -1  -1    0.65    0.11
 -10  -1  -1    0.71    0.12
 -10   1  -1    0.43    0.10
  10   1   1    0.51    0.11
 -10   1  -1    0.60    0.11
 -11  -1  -1    0.53    0.11
 -11  -1  -1    0.51    0.11
 -11  -1  -1    0.66    0.11
 -11  -1  -1    0.54    0.11
  11  -1   1    0.57    0.11
 -11   1  -1    0.55    0.11
 -11   1  -1    0.53    0.11
  11   1   1    0.54    0.11
 -12  -1  -1    0.10    0.08
  12  -1   1    0.14    0.07
  12  -1   1    0.17    0.09
 -12  -1  -1    0.14    0.07
 -12  -1  -1    0.17    0.07
 -12  -1  -1    0.04    0.08
  12   1   1    0.16    0.06
 -12   1  -1    0.38    0.10
 -12   1  -1    0.26    0.08
  13  -1   1    0.05    0.06
 -13  -1  -1    0.25    0.07
  13  -1   1    0.23    0.09
 -13  -1  -1    0.09    0.07
 -13  -1  -1   -0.04    0.07
 -13   1  -1    0.09    0.08
 -13   1  -1    0.01    0.07
  13   1   1    0.05    0.08
  13   1   1    0.09    0.06
 -14  -1  -1    0.01    0.05
  14  -1   1    0.07    0.07
  14  -1   1    0.10    0.05
 -14   1  -1    0.11    0.06
 -14   1  -1    0.10    0.06
  14   1   1    0.04    0.06
  14  -2  -1    1.17    0.17
  14  -2  -1    1.05    0.15
 -14  -2   1    1.53    0.16
 -14   2   1    1.29    0.15
  14   2  -1    1.04    0.16
  13  -2  -1    0.04    0.07
 -13  -2   1    0.01    0.06
 -13  -2   1    0.17    0.08
 -13  -2   1    0.11    0.07
  13  -2  -1    0.01    0.06
 -13   2   1    0.00    0.07
  13   2  -1    0.04    0.07
 -13   2   1    0.04    0.07
 -12  -2   1    0.07    0.08
 -12  -2   1   -0.04    0.06
 -12  -2   1    0.03    0.07
  12  -2  -1    0.00    0.06
 -12  -2   1   -0.07    0.07
  12  -2  -1   -0.10    0.07
 -12   2   1    0.11    0.08
 -12   2   1    0.02    0.06
 -11  -2   1    0.08    0.08
 -11  -2   1    0.17    0.09
 -11  -2   1    0.17    0.07
  11  -2  -1    0.21    0.08
 -11  -2   1    0.09    0.08
  11  -2  -1    0.03    0.09
 -11   2   1    0.17    0.08
 -11   2   1    0.12    0.08
 -10  -2   1    0.00    0.06
  10  -2  -1    0.08    0.07
 -10  -2   1    0.01    0.07
 -10  -2   1   -0.03    0.06
 -10  -2   1   -0.06    0.06
 -10   2   1   -0.03    0.07
 -10   2   1    0.01    0.07
  -9  -2   1    0.93    0.14
  -9  -2   1    0.96    0.14
  -9  -2   1    0.75    0.13
  -9  -2   1    0.98    0.15
   9  -2  -1    0.78    0.13
  -9  -2   1    0.72    0.12
  -9   2   1    0.87    0.13
  -9   2   1    0.69    0.13
  -8  -2   1    0.01    0.07
  -8   2   1    0.25    0.10
  -7  -2   1    1.39    0.18
  -7   2   1    1.59    0.19
  -6  -2   1    0.07    0.06
  -6   2   1   -0.01    0.06
  -5  -2   1    0.75    0.11
  -5   2   1    0.64    0.11
  -5   2   1    0.79    0.11
  -5   2   1    0.82    0.09
  -4  -2   1   12.91    1.10
  -4   2   1   13.04    1.07
  -4   2   1   13.66    1.05
  -3  -2   1    0.63    0.08
  -3   2   1    0.50    0.08
  -3   2   1    0.56    0.07
  -2  -2   1    1.59    0.14
  -2  -2   1    1.55    0.14
  -2   2   1    1.37    0.13
  -2   2   1    1.39    0.14
  -1  -2   1    0.14    0.03
  -1  -2   1    0.19    0.03
  -1   2   1    0.17    0.03
  -1   2   1    0.22    0.04
   0  -2  -1    3.43    0.28
   0  -2   1    2.97    0.27
   0   2  -1    3.17    0.27
   0   2  -1    3.18    0.27
   0   2   1    2.92    0.27
   0   2   1    3.07    0.27
  -1  -2  -1    0.15    0.04
  -1   2  -1    0.18    0.04
  -1   2  -1    0.17    0.04
  -2  -2  -1    1.60    0.15
  -2   2  -1    1.53    0.15
  -2   2  -1    1.58    0.15
  -3  -2  -1    0.45    0.07
  -3   2  -1    0.38    0.06
  -3   2  -1    0.31    0.07
  -4  -2  -1   13.76    1.12
  -4   2  -1   12.91    1.08
  -4   2  -1   13.73    1.08
  -5  -2  -1    0.88    0.12
  -5   2  -1    0.60    0.09
  -6  -2  -1    0.02    0.06
  -6   2  -1    0.06    0.07
  -6   2  -1    0.03    0.05
  -7  -2  -1    1.36    0.19
  -7   2  -1    1.59    0.20
  -8  -2  -1    0.21    0.09
  -8   2  -1    0.19    0.10
  -9  -2  -1    1.21    0.15
  -9  -2  -1    0.86    0.15
  -9  -2  -1    0.71    0.12
   9  -2   1    0.72    0.13
  -9  -2  -1    0.72    0.13
  -9  -2  -1    0.91    0.13
  -9   2  -1    1.03    0.14
  -9   2  -1    0.93    0.13
 -10  -2  -1   -0.01    0.07
 -10  -2  -1   -0.08    0.06
 -10  -2  -1    0.02    0.07
 -10  -2  -1    0.03    0.07
  10  -2   1   -0.01    0.06
 -10  -2  -1   -0.04    0.06
 -10   2  -1   -0.13    0.06
 -10   2  -1   -0.02    0.06
 -11  -2  -1    0.06    0.09
  11  -2   1    0.15    0.08
 -11  -2  -1    0.16    0.07
  11  -2   1    0.03    0.08
 -11  -2  -1    0.15    0.09
 -11  -2  -1    0.13    0.08
 -11   2  -1    0.26    0.08
 -11   2  -1    0.15    0.08
 -12  -2  -1   -0.09    0.06
 -12  -2  -1    0.16    0.07
  12  -2   1    0.04    0.08
 -12  -2  -1    0.02    0.07
 -12  -2  -1   -0.18    0.07
  12  -2   1   -0.07    0.05
 -12   2  -1   -0.03    0.07
 -12   2  -1    0.05    0.07
  13  -2   1    0.00    0.05
 -13  -2  -1   -0.15    0.06
  13  -2   1    0.05    0.08
 -13  -2  -1    0.09    0.07
 -13   2  -1    0.18    0.08
 -13   2  -1   -0.02    0.06
  14  -2   1    1.05    0.16
  14  -2   1    1.26    0.15
 -14  -2  -1    1.03    0.15
 -14  -2  -1    1.10    0.15
 -14   2  -1    1.27    0.15
 -14   2  -1    1.43    0.16
  14   2   1    1.22    0.17
  14  -3  -1    0.37    0.07
  14  -3  -1    0.52    0.10
 -14  -3   1    0.41    0.08
 -14   3   1    0.43    0.08
  14   3  -1    0.37    0.09
 -13  -3   1   -0.08    0.06
 -13  -3   1   -0.02    0.06
 -13  -3   1    0.03    0.06
  13  -3  -1   -0.11    0.06
 -13  -3   1   -0.06    0.06
  13  -3  -1    0.00    0.06
 -13   3   1   -0.10    0.06
  13   3  -1    0.05    0.07
 -13   3   1   -0.07    0.06
  12  -3  -1    0.12    0.08
 -12  -3   1   -0.01    0.07
 -12  -3   1   -0.06    0.06
 -12  -3   1    0.08    0.08
  12  -3  -1   -0.02    0.06
 -12  -3   1    0.12    0.08
 -12   3   1    0.01    0.07
 -12   3   1    0.01    0.07
 -11  -3   1    3.58    0.37
 -11  -3   1    3.12    0.36
  11  -3  -1    3.15    0.38
  11  -3  -1    3.25    0.39
 -11  -3   1    3.52    0.39
 -11  -3   1    3.15    0.36
 -11   3   1    3.31    0.36
 -11   3   1    3.37    0.36
  10  -3  -1    1.37    0.18
 -10  -3   1    1.08    0.16
 -10  -3   1    1.38    0.19
 -10  -3   1    1.19    0.17
 -10  -3   1    0.78    0.15
 -10  -3   1    0.96    0.15
  10  -3  -1    1.12    0.18
 -10   3   1    1.36    0.18
 -10   3   1    1.13    0.17
   9  -3  -1    1.93    0.23
  -9  -3   1    1.67    0.21
  -9  -3   1    1.82    0.23
  -9  -3   1    1.30    0.20
  -9  -3   1    1.74    0.22
  -9  -3   1    1.67    0.22
  -9   3   1    1.89    0.22
  -9   3   1    1.73    0.22
  -8  -3   1    0.16    0.09
  -8   3   1    0.12    0.10
  -7  -3   1    0.44    0.10
  -7   3   1    0.41    0.10
  -6  -3   1    0.52    0.09
  -6   3   1    0.27    0.08
  -6   3   1    0.28    0.08
  -5  -3   1    0.08    0.06
  -5   3   1    0.04    0.06
  -5   3   1    0.14    0.05
  -4  -3   1    0.04    0.05
  -4   3   1    0.14    0.05
  -4   3   1    0.14    0.05
  -3  -3   1    2.67    0.24
  -3  -3   1    2.58    0.24
  -3   3   1    2.57    0.22
  -3   3   1    2.51    0.23
  -2  -3   1    2.75    0.25
  -2  -3   1    2.83    0.26
  -2   3   1    2.92    0.25
  -2   3   1    3.29    0.26
  -1  -3   1   46.86    3.97
  -1  -3   1   49.19    4.01
  -1   3   1   49.22    3.87
   1   3  -1   49.48    3.88
  -1   3   1   51.13    3.88
   0  -3   1   -0.04    0.02
   0  -3  -1    0.02    0.01
   0   3  -1    0.02    0.03
   0   3  -1   -0.01    0.04
   0   3   1    0.02    0.04
  -1  -3  -1   51.02    4.19
  -1   3  -1   51.72    4.05
  -1   3  -1   51.43    4.04
  -2  -3  -1    3.14    0.28
  -2   3  -1    3.11    0.27
  -2   3  -1    3.33    0.28
  -3  -3  -1    2.30    0.23
  -3   3  -1    2.43    0.22
  -3   3  -1    2.53    0.22
  -4  -3  -1    0.21    0.06
  -4   3  -1    0.24    0.06
  -4   3  -1    0.05    0.06
  -5  -3  -1    0.02    0.05
  -5   3  -1    0.04    0.05
  -5   3  -1    0.01    0.06
  -6  -3  -1    0.47    0.09
  -6   3  -1    0.42    0.08
  -7  -3  -1    0.30    0.09
  -7   3  -1    0.44    0.11
  -8  -3  -1    0.07    0.08
  -8   3  -1    0.03    0.09
  -9  -3  -1    1.83    0.22
  -9  -3  -1    1.84    0.22
  -9  -3  -1    2.24    0.24
  -9  -3  -1    1.23    0.19
  -9  -3  -1    1.89    0.22
   9  -3   1    1.66    0.22
  -9   3  -1    1.92    0.22
  -9   3  -1    1.40    0.20
 -10  -3  -1    1.07    0.16
 -10  -3  -1    1.30    0.17
 -10  -3  -1    1.18    0.17
  10  -3   1    1.41    0.18
 -10  -3  -1    1.23    0.19
 -10  -3  -1    1.31    0.18
 -10   3  -1    0.98    0.16
 -10   3  -1    0.96    0.16
  11  -3   1    3.35    0.40
 -11  -3  -1    3.04    0.36
 -11  -3  -1    3.73    0.37
 -11  -3  -1    3.20    0.39
  11  -3   1    3.44    0.38
 -11  -3  -1    3.48    0.37
 -11   3  -1    3.40    0.37
 -11   3  -1    3.20    0.37
 -12  -3  -1   -0.08    0.07
  12  -3   1    0.01    0.06
 -12  -3  -1   -0.04    0.06
  12  -3   1    0.03    0.08
 -12  -3  -1   -0.10    0.07
 -12   3  -1   -0.08    0.06
 -12   3  -1   -0.01    0.07
 -13  -3  -1    0.03    0.07
 -13  -3  -1    0.06    0.06
 -13  -3  -1   -0.13    0.06
  13  -3   1   -0.04    0.05
  13  -3   1   -0.09    0.07
 -13   3  -1   -0.03    0.06
 -13   3  -1    0.01    0.07
  14  -3   1    0.39    0.09
 -14  -3  -1    0.41    0.08
  14  -3   1    0.25    0.07
 -14   3  -1    0.37    0.08
 -14   3  -1    0.30    0.07
  14   3   1    0.34    0.09
 -14  -4   1    0.10    0.05
  14  -4  -1    0.03    0.06
  14  -4  -1    0.11    0.05
 -14   4   1    0.08    0.06
  14   4  -1    0.06    0.06
 -13  -4   1    0.07    0.08
 -13  -4   1    0.20    0.08
 -13  -4   1    0.25    0.08
  13  -4  -1    0.17    0.07
  13  -4  -1    0.22    0.09
 -13   4   1    0.20    0.08
 -13   4   1    0.17    0.08
  12  -4  -1    0.32    0.09
 -12  -4   1    0.27    0.09
  12  -4  -1    0.30    0.10
 -12  -4   1    0.42    0.11
 -12  -4   1    0.42    0.10
 -12   4   1    0.31    0.09
 -11  -4   1    2.24    0.28
  11  -4  -1    2.21    0.26
  11  -4  -1    2.06    0.27
 -11  -4   1    2.00    0.24
 -11  -4   1    1.45    0.24
 -11  -4   1    2.27    0.26
 -11   4   1    2.01    0.25
 -11   4   1    1.82    0.24
 -10  -4   1    3.22    0.38
 -10  -4   1    3.72    0.37
 -10  -4   1    3.42    0.36
  10  -4  -1    2.88    0.37
 -10  -4   1    3.16    0.35
 -10  -4   1    3.33    0.36
  10  -4  -1    3.07    0.38
 -10   4   1    3.16    0.35
 -10   4   1    3.34    0.36
  -9  -4   1    0.00    0.06
   9  -4  -1    0.12    0.07
  -9  -4   1    0.05    0.06
  -9  -4   1   -0.01    0.06
  -9  -4   1    0.11    0.07
  -9  -4   1    0.09    0.07
   9  -4  -1    0.02    0.07
  -9   4   1   -0.10    0.05
  -9   4   1   -0.01    0.06
  -8  -4   1    0.03    0.06
   8  -4  -1    0.20    0.07
  -8  -4   1   -0.08    0.05
   8  -4  -1    0.06    0.06
  -8  -4   1    0.00    0.07
  -8  -4   1    0.06    0.06
  -8  -4   1    0.08    0.06
  -8  -4   1    0.02    0.08
  -8   4   1   -0.01    0.06
  -8   4   1    0.11    0.09
  -7  -4   1   13.24    1.14
  -7   4   1   13.54    1.15
  -6  -4   1    2.43    0.24
  -6   4   1    2.23    0.25
  -5  -4   1    4.14    0.38
  -5   4   1    4.11    0.35
  -5   4   1    4.21    0.37
  -4  -4   1    0.09    0.05
  -4   4   1    0.00    0.06
  -4   4   1    0.03    0.04
  -3  -4   1    3.07    0.27
  -3  -4   1    3.18    0.28
  -3   4   1    3.00    0.28
  -3   4   1    3.10    0.27
  -2  -4   1    1.28    0.13
  -2  -4   1    1.30    0.13
  -2   4   1    1.22    0.14
  -2   4   1    1.56    0.14
  -1  -4   1   12.39    1.03
  -1  -4   1   13.21    1.05
   1   4  -1   12.41    1.01
  -1   4   1   12.85    1.02
  -1   4   1   12.50    1.01
   0  -4  -1  851.43   75.70
   0  -4   1  916.68   75.72
   0   4   1 1000.00   73.78
   0   4  -1  965.10   73.80
   0   4  -1  959.85   73.67
  -1  -4  -1   13.13    1.07
  -1  -4  -1   11.70    1.05
  -1   4  -1   13.32    1.03
   1   4   1   13.60    1.04
  -1   4  -1   13.20    1.03
  -2  -4  -1    1.20    0.14
  -2   4  -1    1.31    0.14
  -2   4  -1    1.42    0.14
  -3  -4  -1    2.93    0.27
  -3   4  -1    3.26    0.26
  -3   4  -1    2.74    0.26
  -4  -4  -1    0.02    0.05
  -4   4  -1    0.05    0.05
  -4   4  -1   -0.02    0.05
  -5  -4  -1    3.99    0.37
  -5   4  -1    3.69    0.35
  -5   4  -1    4.41    0.36
  -6  -4  -1    2.09    0.24
  -6   4  -1    2.32    0.22
  -6   4  -1    2.28    0.24
  -7  -4  -1   13.08    1.10
  -7   4  -1   12.62    1.11
  -8  -4  -1    0.06    0.06
   8  -4   1    0.00    0.06
  -8  -4  -1   -0.06    0.07
  -8  -4  -1   -0.02    0.06
  -8  -4  -1    0.05    0.07
  -8  -4  -1   -0.11    0.05
  -8   4  -1   -0.05    0.05
  -8   4  -1    0.10    0.10
   9  -4   1    0.10    0.06
  -9  -4  -1   -0.03    0.07
  -9  -4  -1   -0.14    0.05
  -9  -4  -1    0.02    0.07
   9  -4   1    0.05    0.07
  -9  -4  -1   -0.04    0.05
  -9   4  -1    0.10    0.07
  -9   4  -1    0.01    0.06
 -10  -4  -1    3.50    0.36
 -10  -4  -1    2.69    0.37
 -10  -4  -1    3.27    0.36
  10  -4   1    2.92    0.38
 -10  -4  -1    3.12    0.35
  10  -4   1    3.34    0.37
 -10   4  -1    3.44    0.36
 -10   4  -1    3.43    0.35
 -11  -4  -1    1.97    0.23
  11  -4   1    1.45    0.21
 -11  -4  -1    1.94    0.23
  11  -4   1    2.18    0.26
 -11  -4  -1    1.94    0.23
 -11  -4  -1    1.44    0.22
 -11   4  -1    1.43    0.20
 -11   4  -1    1.49    0.21
 -12  -4  -1    0.42    0.10
  12  -4   1    0.36    0.10
 -12  -4  -1    0.64    0.12
  12  -4   1    0.47    0.12
 -12  -4  -1    0.47    0.11
 -12   4  -1    0.35    0.10
 -12   4  -1    0.41    0.10
 -13  -4  -1    0.05    0.06
  13  -4   1    0.12    0.06
 -13  -4  -1    0.14    0.07
  13  -4   1    0.22    0.09
 -13  -4  -1    0.24    0.08
 -13   4  -1    0.27    0.08
 -13   4  -1    0.16    0.08
  14  -4   1    0.18    0.05
 -14  -4  -1    0.02    0.05
  14  -4   1    0.17    0.08
  14   4   1    0.03    0.06
 -14   4  -1    0.14    0.06
 -14   4  -1    0.13    0.05
 -14  -5   1    0.01    0.05
  14  -5  -1    0.06    0.05
  14  -5  -1    0.14    0.06
 -14   5   1    0.12    0.06
  14   5  -1    0.10    0.06
 -13  -5   1    0.15    0.08
  13  -5  -1    0.16    0.09
  13  -5  -1    0.25    0.07
 -13  -5   1    0.24    0.07
 -13   5   1    0.23    0.08
 -13   5   1    0.31    0.09
  12  -5  -1    0.41    0.10
 -12  -5   1    0.30    0.11
  12  -5  -1    0.48    0.12
 -12  -5   1    0.65    0.12
 -12  -5   1    0.32    0.10
 -12   5   1    0.31    0.09
 -12   5   1    0.48    0.10
 -11  -5   1    0.24    0.09
 -11  -5   1    0.32    0.10
 -11  -5   1    0.42    0.11
  11  -5  -1    0.45    0.12
  11  -5  -1    0.24    0.09
 -11   5   1    0.33    0.09
 -11   5   1    0.25    0.10
  10  -5  -1    4.06    0.43
 -10  -5   1    3.62    0.41
 -10  -5   1    3.75    0.44
 -10  -5   1    3.36    0.41
  10  -5  -1    3.97    0.44
 -10  -5   1    3.80    0.40
 -10   5   1    3.85    0.40
 -10   5   1    4.03    0.41
   9  -5  -1    2.12    0.25
   9  -5  -1    1.79    0.23
  -9  -5   1    1.60    0.22
  -9  -5   1    1.72    0.24
  -9  -5   1    1.73    0.22
  -9  -5   1    2.06    0.24
  -9   5   1    1.87    0.21
  -9   5   1    1.47    0.21
  -8  -5   1    0.28    0.09
   8  -5  -1    0.36    0.10
  -8  -5   1    0.44    0.09
  -8  -5   1    0.65    0.13
  -8  -5   1    0.46    0.10
   8  -5  -1    0.53    0.10
  -8  -5   1    0.54    0.10
  -8  -5   1    0.46    0.10
  -8   5   1    0.39    0.09
  -8   5   1    0.47    0.12
  -7  -5   1    0.60    0.11
  -7   5   1    0.43    0.11
  -6  -5   1    0.18    0.07
  -6   5   1    0.04    0.07
  -5  -5   1    0.39    0.08
  -5   5   1    0.11    0.05
  -5   5   1    0.08    0.07
  -4  -5   1   19.89    1.66
  -4   5   1   19.42    1.59
  -4   5   1   20.86    1.61
  -3  -5   1    9.21    0.77
  -3  -5   1    9.12    0.77
  -3   5   1    8.80    0.75
  -3   5   1    9.60    0.75
  -2  -5   1    1.85    0.15
  -2  -5   1    1.42    0.15
   2   5  -1    1.32    0.16
  -2   5   1    1.53    0.16
  -2   5   1    1.71    0.16
  -1  -5   1    4.17    0.35
   1  -5  -1    3.88    0.34
  -1   5   1    4.45    0.35
   1   5  -1    3.97    0.35
  -1   5   1    4.14    0.35
   0  -5   1    0.00    0.03
   0  -5  -1    0.02    0.02
   0   5  -1    0.04    0.05
   0   5   1    0.00    0.05
   0   5  -1   -0.07    0.05
   1  -5   1    4.32    0.36
  -1  -5  -1    3.99    0.36
  -1  -5  -1    4.31    0.37
  -1   5  -1    4.34    0.36
   1   5   1    4.34    0.37
  -1   5  -1    4.58    0.37
  -2  -5  -1    1.49    0.16
   2   5   1    1.39    0.16
  -2   5  -1    1.67    0.16
  -2   5  -1    1.63    0.15
  -3  -5  -1    9.31    0.78
  -3   5  -1    9.50    0.76
  -3   5  -1    9.03    0.76
  -4  -5  -1   19.28    1.67
  -4   5  -1   20.05    1.61
  -4   5  -1   21.16    1.62
  -5  -5  -1    0.35    0.07
  -5   5  -1    0.11    0.06
  -5   5  -1    0.32    0.08
  -6  -5  -1    0.00    0.06
  -6   5  -1    0.04    0.06
  -6   5  -1    0.02    0.06
  -7  -5  -1    0.52    0.11
  -8  -5  -1    0.52    0.10
  -8  -5  -1    0.27    0.09
  -8  -5  -1    0.57    0.10
  -8  -5  -1    0.59    0.13
  -8  -5  -1    0.55    0.10
  -8  -5  -1    0.46    0.10
   8  -5   1    0.38    0.11
   8  -5   1    0.52    0.10
  -8   5  -1    0.39    0.08
  -8   5  -1    0.61    0.14
  -8   5  -1    0.48    0.09
  -9  -5  -1    2.01    0.24
   9  -5   1    1.71    0.23
  -9  -5  -1    2.03    0.23
   9  -5   1    1.86    0.25
  -9  -5  -1    1.97    0.25
  -9  -5  -1    1.56    0.21
  -9  -5  -1    1.59    0.22
  -9   5  -1    1.87    0.23
  -9   5  -1    1.74    0.22
 -10  -5  -1    4.03    0.41
 -10  -5  -1    3.65    0.41
 -10  -5  -1    3.74    0.44
  10  -5   1    3.76    0.43
  10  -5   1    3.69    0.44
 -10  -5  -1    3.88    0.41
 -10   5  -1    3.93    0.41
 -10   5  -1    3.70    0.40
  11  -5   1    0.48    0.12
 -11  -5  -1    0.39    0.11
  11  -5   1    0.45    0.10
 -11  -5  -1    0.31    0.10
 -11  -5  -1    0.16    0.09
 -11  -5  -1    0.30    0.10
 -11   5  -1    0.34    0.09
 -11   5  -1    0.14    0.08
  12  -5   1    0.59    0.13
 -12  -5  -1    0.44    0.11
 -12  -5  -1    0.25    0.10
  12  -5   1    0.50    0.10
 -12  -5  -1    0.34    0.10
 -12   5  -1    0.46    0.10
 -12   5  -1    0.45    0.10
  13  -5   1    0.14    0.07
 -13  -5  -1    0.36    0.09
 -13  -5  -1    0.35    0.08
 -13  -5  -1    0.38    0.09
  13  -5   1    0.27    0.10
 -13   5  -1    0.27    0.08
 -13   5  -1    0.38    0.09
 -14  -5  -1    0.00    0.05
  14  -5   1    0.03    0.06
  14  -5   1    0.01    0.04
 -14   5  -1    0.02    0.05
 -14   5  -1    0.06    0.04
  14   5   1    0.15    0.06
  14  -6  -1    0.15    0.05
 -14  -6   1    0.14    0.06
  14  -6  -1    0.12    0.07
 -14   6   1    0.14    0.06
 -13  -6   1    0.14    0.07
 -13  -6   1    0.01    0.06
  13  -6  -1    0.07    0.06
  13  -6  -1    0.01    0.07
 -13   6   1    0.10    0.07
 -13   6   1    0.08    0.06
 -12  -6   1   -0.02    0.08
 -12  -6   1    0.00    0.07
  12  -6  -1    0.10    0.08
 -12  -6   1   -0.03    0.07
  12  -6  -1    0.10    0.07
 -12   6   1   -0.13    0.06
 -12   6   1   -0.06    0.06
  11  -6  -1    0.30    0.10
 -11  -6   1    0.32    0.11
 -11  -6   1    0.02    0.08
  11  -6  -1    0.40    0.10
 -11  -6   1    0.19    0.09
 -11  -6   1    0.18    0.10
 -11   6   1    0.17    0.09
 -11   6   1    0.23    0.09
 -10  -6   1    4.94    0.52
  10  -6  -1    4.90    0.55
 -10  -6   1    4.75    0.55
 -10  -6   1    4.95    0.51
  10  -6  -1    5.16    0.54
 -10  -6   1    4.90    0.52
 -10   6   1    4.82    0.51
 -10   6   1    4.70    0.50
   9  -6  -1    0.06    0.07
   9  -6  -1    0.07    0.07
  -9  -6   1    0.15    0.08
  -9  -6   1    0.04    0.07
  -9  -6   1    0.11    0.07
  -9  -6   1    0.15    0.08
  -9  -6   1    0.12    0.07
  -9   6   1    0.17    0.08
  -9   6   1   -0.01    0.06
  -8  -6   1    2.02    0.26
  -8  -6   1    2.41    0.25
   8  -6  -1    2.23    0.27
  -8  -6   1    2.45    0.26
  -8  -6   1    2.10    0.25
   8  -6  -1    2.39    0.26
  -8  -6   1    2.10    0.25
  -8  -6   1    1.81    0.26
  -8   6   1    1.86    0.28
  -8   6   1    2.08    0.24
  -7  -6   1    1.91    0.23
  -7   6   1    1.76    0.22
  -6  -6   1    1.84    0.22
  -6   6   1    2.06    0.23
  -5  -6   1    0.60    0.10
  -5   6   1    0.29    0.07
  -5   6   1    0.36    0.09
  -4  -6   1    4.75    0.43
  -4   6   1    4.79    0.41
  -4   6   1    4.92    0.42
  -3  -6   1    2.52    0.23
  -3  -6   1    2.41    0.22
  -3   6   1    2.03    0.22
  -3   6   1    2.55    0.22
  -2  -6   1    7.65    0.66
  -2  -6   1    8.14    0.64
   2   6  -1    7.65    0.64
  -2   6   1    7.39    0.64
  -2   6   1    7.66    0.63
  -1  -6   1    1.16    0.11
   1  -6  -1    1.03    0.10
  -1   6   1    1.05    0.13
  -1   6   1    1.19    0.13
   1   6  -1    0.98    0.13
   1   6  -1    0.98    0.12
   0  -6   1   29.59    2.36
   0  -6  -1   28.79    2.35
   0   6   1   28.99    2.31
   0   6  -1   28.21    2.31
   0   6  -1   28.75    2.31
   0   6   1   29.92    2.31
  -1  -6  -1    1.12    0.11
  -1  -6  -1    1.22    0.13
   1  -6   1    1.08    0.11
  -1   6  -1    0.89    0.13
   1   6   1    0.92    0.13
  -1   6  -1    1.13    0.13
  -2  -6  -1    7.49    0.63
  -2   6  -1    7.52    0.62
   2   6   1    7.17    0.62
  -2   6  -1    7.53    0.62
  -3  -6  -1    2.46    0.25
  -3   6  -1    2.66    0.25
  -3   6  -1    2.70    0.25
  -4  -6  -1    4.74    0.42
  -4   6  -1    4.69    0.41
  -4   6  -1    4.56    0.40
  -5  -6  -1    0.25    0.08
  -5   6  -1    0.41    0.09
  -5   6  -1    0.23    0.07
  -6  -6  -1    2.02    0.22
  -6   6  -1    1.66    0.20
  -6   6  -1    2.11    0.23
  -7  -6  -1    1.70    0.22
  -7   6  -1    2.08    0.24
  -8  -6  -1    2.27    0.25
  -8  -6  -1    2.36    0.26
  -8  -6  -1    2.13    0.27
  -8  -6  -1    2.27    0.27
   8  -6   1    2.46    0.27
  -8  -6  -1    2.00    0.25
  -8  -6  -1    2.13    0.27
  -8  -6  -1    2.21    0.25
   8  -6   1    1.90    0.27
  -8   6  -1    2.15    0.24
  -8   6  -1    2.31    0.25
  -9  -6  -1    0.14    0.07
  -9  -6  -1    0.10    0.08
  -9  -6  -1    0.09    0.08
  -9  -6  -1    0.03    0.07
   9  -6   1    0.11    0.07
   9  -6   1    0.06    0.08
  -9  -6  -1    0.03    0.08
  -9   6  -1    0.02    0.06
  -9   6  -1    0.07    0.06
 -10  -6  -1    4.55    0.49
  10  -6   1    4.96    0.53
 -10  -6  -1    4.48    0.48
  10  -6   1    4.83    0.51
 -10  -6  -1    4.57    0.52
 -10  -6  -1    4.84    0.50
 -10   6  -1    4.40    0.48
 -10   6  -1    4.57    0.48
  11  -6   1    0.19    0.09
 -11  -6  -1    0.17    0.09
 -11  -6  -1    0.16    0.09
  11  -6   1    0.23    0.11
 -11  -6  -1    0.24    0.09
 -11  -6  -1    0.16    0.10
 -11   6  -1    0.13    0.07
 -11   6  -1    0.17    0.09
  12  -6   1    0.08    0.08
  12  -6   1   -0.03    0.06
 -12  -6  -1   -0.03    0.07
 -12  -6  -1   -0.01    0.07
 -12  -6  -1   -0.17    0.07
 -12   6  -1    0.04    0.07
 -12   6  -1   -0.05    0.06
  13  -6   1    0.03    0.08
 -13  -6  -1    0.05    0.07
  13  -6   1    0.09    0.06
 -13  -6  -1    0.17    0.07
 -13   6  -1    0.04    0.06
 -13   6  -1    0.02    0.06
  14  -6   1    0.27    0.08
 -14  -6  -1    0.05    0.05
  14  -6   1    0.22    0.05
  14   6   1    0.21    0.07
 -14   6  -1    0.20    0.06
 -13  -7   1    0.25    0.08
  13  -7  -1    0.32    0.08
  13  -7  -1    0.23    0.09
 -13  -7   1    0.32    0.08
 -13   7   1    0.13    0.07
  12  -7  -1   -0.02    0.07
 -12  -7   1    0.14    0.08
 -12  -7   1    0.03    0.07
  12  -7  -1    0.05    0.07
 -12   7   1    0.19    0.08
 -11  -7   1    3.92    0.44
  11  -7  -1    4.27    0.45
 -11  -7   1    4.34    0.47
  11  -7  -1    4.02    0.46
 -11  -7   1    4.06    0.42
 -11  -7   1    3.81    0.44
 -11   7   1    3.83    0.43
 -10  -7   1    0.05    0.08
 -10  -7   1    0.09    0.08
  10  -7  -1    0.07    0.08
 -10  -7   1    0.06    0.08
  10  -7  -1   -0.02    0.08
 -10  -7   1    0.05    0.08
 -10   7   1   -0.04    0.07
  -9  -7   1    6.13    0.63
  -9  -7   1    6.42    0.62
  -9  -7   1    5.98    0.63
  -9  -7   1    5.93    0.63
   9  -7  -1    6.39    0.66
   9  -7  -1    6.02    0.67
  -9  -7   1    5.72    0.66
  -9   7   1    6.40    0.62
   8  -7  -1   -0.02    0.07
  -8  -7   1    0.01    0.06
  -8  -7   1    0.12    0.07
  -8  -7   1    0.05    0.06
   8  -7  -1   -0.01    0.06
  -8  -7   1    0.03    0.07
  -8  -7   1    0.03    0.06
  -8  -7   1   -0.10    0.07
  -8   7   1    0.04    0.06
   7  -7  -1    6.94    0.79
  -7  -7   1    7.34    0.80
  -7  -7   1    7.91    0.77
   7  -7  -1    7.53    0.80
  -7  -7   1    7.46    0.77
  -7  -7   1    9.25    0.69
  -7  -7   1    7.04    0.76
  -7   7   1    9.11    0.68
  -6  -7   1    1.55    0.19
  -6   7   1    1.18    0.18
  -5  -7   1    0.25    0.08
  -5   7   1    0.33    0.08
  -5   7   1    0.23    0.07
  -4  -7   1    1.98    0.22
  -4   7   1    1.83    0.20
   4   7  -1    2.13    0.22
  -4   7   1    2.06    0.22
  -3  -7   1    0.06    0.06
  -3  -7   1    0.10    0.05
  -3   7   1    0.06    0.06
  -3   7   1    0.17    0.07
   3   7  -1    0.10    0.07
  -2  -7   1   60.40    4.53
   2  -7  -1   50.16    4.52
  -2   7   1   57.51    4.43
   2   7  -1   55.55    4.42
  -2   7   1   56.52    4.41
  -1  -7   1   20.77    1.56
   1  -7  -1   17.91    1.55
  -1   7   1   19.31    1.53
   1   7  -1   19.27    1.53
  -1   7   1   19.23    1.53
   1   7  -1   18.35    1.53
   0  -7  -1   -0.01    0.02
   0  -7   1    0.04    0.03
   0   7  -1   -0.01    0.05
   0   7   1    0.01    0.06
   0   7   1    0.00    0.06
   0   7  -1    0.04    0.06
   1  -7   1   18.88    1.55
  -1  -7  -1   18.31    1.55
   1   7   1   19.96    1.53
  -1   7  -1   18.68    1.53
  -1   7  -1   19.73    1.53
  -2  -7  -1   57.70    4.72
   2  -7   1   58.90    4.67
  -2   7  -1   55.83    4.56
  -2   7  -1   57.68    4.56
   2   7   1   58.11    4.57
  -3  -7  -1    0.10    0.06
  -3   7  -1    0.11    0.06
  -3   7  -1    0.08    0.06
   3   7   1    0.07    0.06
  -4  -7  -1    2.06    0.22
  -4   7  -1    1.94    0.21
  -4   7  -1    1.90    0.21
  -5  -7  -1    0.24    0.08
  -5   7  -1    0.25    0.08
  -5   7  -1    0.19    0.08
  -6  -7  -1    1.34    0.18
  -6   7  -1    1.47    0.17
  -6   7  -1    1.32    0.18
  -7  -7  -1    7.67    0.81
  -7  -7  -1    7.46    0.85
  -7  -7  -1    8.05    0.81
  -7  -7  -1    8.08    0.84
  -7  -7  -1    9.89    0.73
   7  -7   1    8.29    0.85
  -7  -7  -1    7.13    0.80
   7  -7   1    9.06    0.85
  -7  -7  -1    7.19    0.84
  -7   7  -1    9.86    0.72
  -7   7  -1    8.17    0.79
  -8  -7  -1   -0.05    0.06
  -8  -7  -1    0.11    0.07
  -8  -7  -1   -0.03    0.06
  -8  -7  -1   -0.01    0.06
   8  -7   1    0.05    0.06
  -8  -7  -1    0.02    0.06
   8  -7   1    0.13    0.07
  -8  -7  -1   -0.03    0.07
  -8  -7  -1    0.04    0.06
  -8   7  -1   -0.03    0.06
  -8   7  -1    0.03    0.06
  -9  -7  -1    5.95    0.63
  -9  -7  -1    5.92    0.65
  -9  -7  -1    6.46    0.62
   9  -7   1    6.03    0.66
  -9  -7  -1    5.83    0.62
   9  -7   1    6.17    0.64
  -9  -7  -1    5.85    0.61
  -9   7  -1    6.02    0.61
 -10  -7  -1    0.09    0.08
 -10  -7  -1    0.03    0.08
 -10  -7  -1    0.02    0.08
 -10  -7  -1   -0.03    0.08
  10  -7   1    0.10    0.09
  10  -7   1   -0.07    0.07
 -10   7  -1    0.02    0.06
 -10   7  -1    0.05    0.07
 -11  -7  -1    4.27    0.46
 -11  -7  -1    4.15    0.42
 -11  -7  -1    4.07    0.44
 -11  -7  -1    3.47    0.43
  11  -7   1    4.10    0.45
  11  -7   1    4.25    0.46
 -11   7  -1    3.88    0.42
 -11   7  -1    3.88    0.43
 -12  -7  -1    0.16    0.07
 -12  -7  -1    0.14    0.08
  12  -7   1   -0.08    0.07
 -12  -7  -1    0.02    0.07
  12  -7   1   -0.05    0.08
 -12   7  -1    0.09    0.07
 -13  -7  -1    0.13    0.07
  13  -7   1    0.24    0.07
 -13  -7  -1    0.22    0.08
  13  -7   1    0.31    0.09
 -13   7  -1    0.41    0.08
  13  -8  -1    0.13    0.06
 -13  -8   1    0.25    0.07
 -13  -8   1    0.07    0.06
  13  -8  -1    0.43    0.10
 -13   8   1    0.30    0.08
  12  -8  -1    0.00    0.08
 -12  -8   1    0.04    0.07
  12  -8  -1    0.02    0.07
 -12  -8   1    0.03    0.08
 -12   8   1    0.03    0.07
 -11  -8   1    1.44    0.23
 -11  -8   1    1.58    0.22
  11  -8  -1    1.71    0.24
  11  -8  -1    1.84    0.23
 -11  -8   1    1.91    0.23
 -11   8   1    1.74    0.22
  10  -8  -1    0.58    0.13
 -10  -8   1    0.84    0.15
 -10  -8   1    0.62    0.12
 -10  -8   1    0.72    0.13
 -10  -8   1    0.84    0.13
  10  -8  -1    0.87    0.15
 -10   8   1    0.53    0.12
  -9  -8   1    0.25    0.10
   9  -8  -1    0.19    0.09
  -9  -8   1    0.19    0.08
  -9  -8   1    0.14    0.08
   9  -8  -1    0.01    0.08
  -9  -8   1    0.30    0.10
  -9  -8   1    0.17    0.08
  -9   8   1    0.09    0.07
  -8  -8   1    0.41    0.10
  -8  -8   1    0.35    0.09
   8  -8  -1    0.33    0.09
  -8  -8   1    0.37    0.10
   8  -8  -1    0.24    0.10
  -8  -8   1    0.21    0.09
  -8  -8   1    0.26    0.09
  -8   8   1    0.42    0.09
  -8   8   1    0.33    0.09
   7  -8  -1   -0.03    0.05
  -7  -8   1   -0.06    0.07
   7  -8  -1   -0.07    0.06
  -7  -8   1   -0.02    0.07
  -7  -8   1   -0.10    0.08
  -7  -8   1    0.02    0.06
  -7  -8   1    0.04    0.07
  -7  -8   1    0.07    0.06
  -7   8   1   -0.02    0.06
  -7   8   1    0.09    0.06
  -6  -8   1    0.26    0.09
  -6   8   1    0.17    0.09
  -5  -8   1    8.51    0.75
  -5   8   1    8.79    0.73
  -5   8   1    8.52    0.72
   5   8  -1    8.42    0.73
  -4  -8   1    3.88    0.38
   4   8  -1    4.21    0.38
  -4   8   1    4.23    0.37
  -4   8   1    4.47    0.39
  -3  -8   1    1.25    0.14
  -3  -8   1    1.23    0.15
  -3   8   1    0.99    0.14
  -3   8   1    1.00    0.14
   3   8  -1    1.23    0.15
  -2  -8   1    0.99    0.11
  -2   8   1    0.82    0.13
   2   8  -1    0.89    0.13
   2   8  -1    1.07    0.14
  -2   8   1    0.85    0.12
  -1  -8   1    0.04    0.04
  -1   8   1   -0.02    0.06
   1   8  -1    0.09    0.06
   1   8  -1   -0.02    0.06
  -1   8   1   -0.04    0.06
   0  -8   1    1.31    0.14
   0   8  -1    1.29    0.16
   0   8   1    1.48    0.17
   0   8   1    1.54    0.17
   0   8  -1    1.51    0.17
   1  -8   1    0.01    0.03
  -1   8  -1    0.02    0.06
   1   8   1    0.06    0.06
  -1   8  -1    0.02    0.06
   2  -8   1    1.09    0.11
  -2   8  -1    0.98    0.13
   2   8   1    0.98    0.14
  -2   8  -1    0.95    0.14
  -3  -8  -1    1.18    0.14
   3   8   1    1.03    0.15
  -3   8  -1    1.14    0.14
  -3   8  -1    0.99    0.14
  -4  -8  -1    4.52    0.41
  -4   8  -1    4.08    0.39
  -4   8  -1    4.45    0.40
   4   8   1    4.45    0.40
  -5  -8  -1    8.91    0.76
   5   8   1    8.70    0.75
  -5   8  -1    8.89    0.74
  -5   8  -1    8.46    0.73
  -6  -8  -1    0.10    0.08
  -6   8  -1    0.14    0.08
  -6   8  -1    0.17    0.07
  -7  -8  -1   -0.11    0.06
  -7  -8  -1   -0.06    0.06
   7  -8   1    0.04    0.06
  -7  -8  -1   -0.05    0.06
  -7  -8  -1   -0.02    0.06
  -7  -8  -1    0.09    0.06
   7  -8   1   -0.09    0.06
  -7  -8  -1   -0.01    0.06
  -7   8  -1   -0.07    0.06
  -7   8  -1    0.02    0.05
  -8  -8  -1    0.31    0.09
  -8  -8  -1    0.32    0.10
  -8  -8  -1    0.27    0.08
  -8  -8  -1    0.20    0.08
  -8  -8  -1    0.17    0.08
   8  -8   1    0.30    0.08
   8  -8   1    0.23    0.09
  -8   8  -1    0.32    0.08
  -8   8  -1    0.27    0.08
   9  -8   1    0.20    0.09
  -9  -8  -1    0.25    0.09
   9  -8   1    0.24    0.10
  -9  -8  -1    0.14    0.09
  -9  -8  -1    0.18    0.10
  -9  -8  -1    0.28    0.09
  -9   8  -1    0.29    0.09
  10  -8   1    0.68    0.13
 -10  -8  -1    0.68    0.13
 -10  -8  -1    0.95    0.15
  10  -8   1    0.66    0.13
 -10  -8  -1    0.80    0.14
 -10  -8  -1    0.50    0.12
 -10   8  -1    0.54    0.12
  11  -8   1    1.72    0.23
 -11  -8  -1    1.90    0.21
 -11  -8  -1    1.94    0.22
 -11  -8  -1    1.43    0.22
 -11  -8  -1    1.41    0.21
  11  -8   1    1.61    0.22
 -11   8  -1    1.34    0.20
  12  -8   1    0.02    0.07
 -12  -8  -1    0.03    0.08
  12  -8   1   -0.03    0.08
 -12  -8  -1    0.04    0.07
 -12   8  -1    0.15    0.07
 -13  -8  -1    0.17    0.07
 -13  -8  -1    0.24    0.08
  13  -8   1    0.23    0.08
  13  -8   1    0.31    0.07
 -13   8  -1    0.18    0.07
 -13  -9   1    1.45    0.20
 -13  -9   1    1.72    0.21
  13  -9  -1    1.63    0.22
  13  -9  -1    1.88    0.21
 -13   9   1    1.92    0.20
 -12  -9   1    0.99    0.17
  12  -9  -1    1.12    0.17
 -12  -9   1    0.88    0.15
  12  -9  -1    1.44    0.17
 -12   9   1    1.32    0.16
 -11  -9   1    0.30    0.10
 -11  -9   1    0.29    0.09
  11  -9  -1    0.45    0.12
  11  -9  -1    0.21    0.09
 -11  -9   1    0.57    0.12
 -11   9   1    0.30    0.09
 -10  -9   1    2.39    0.28
 -10  -9   1    1.87    0.25
  10  -9  -1    2.35    0.27
  10  -9  -1    1.66    0.26
 -10  -9   1    1.85    0.25
 -10  -9   1    2.36    0.26
 -10   9   1    2.22    0.26
  -9  -9   1    5.33    0.56
   9  -9  -1    5.85    0.60
   9  -9  -1    4.96    0.58
  -9  -9   1    4.96    0.56
  -9  -9   1    5.95    0.57
  -9  -9   1    5.65    0.60
  -9  -9   1    5.30    0.58
  -9   9   1    5.31    0.55
  -8  -9   1    2.16    0.24
   8  -9  -1    2.12    0.25
  -8  -9   1    1.55    0.23
   8  -9  -1    2.18    0.27
  -8  -9   1    2.18    0.26
  -8  -9   1    2.04    0.25
  -8  -9   1    1.51    0.23
  -8   9   1    1.72    0.23
  -8   9   1    1.98    0.24
  -7  -9   1    0.12    0.08
  -7  -9   1    0.23    0.08
  -7  -9   1    0.18    0.08
   7  -9  -1    0.17    0.07
   7  -9  -1    0.17    0.08
  -7  -9   1    0.06    0.07
  -7  -9   1    0.02    0.07
  -7   9   1    0.09    0.06
  -7   9   1    0.09    0.07
  -6  -9   1    0.07    0.07
  -6  -9   1    0.14    0.08
  -6  -9   1    0.12    0.08
  -6  -9   1    0.15    0.07
   6  -9  -1    0.17    0.08
   6   9  -1    0.08    0.09
  -6   9   1    0.07    0.06
  -6   9   1    0.26    0.10
  -5  -9   1    0.31    0.09
  -5   9   1    0.21    0.09
  -5   9   1    0.24    0.09
   5   9  -1    0.27    0.09
  -4  -9   1   10.19    0.89
   4   9  -1   10.82    0.87
  -4   9   1   10.61    0.86
  -4   9   1    9.74    0.87
  -3   9   1    8.77    0.77
   3   9  -1   10.19    0.78
  -3   9   1    9.00    0.77
   3   9  -1    9.16    0.78
  -2  -9   1   16.70    1.37
  -2   9   1   17.20    1.35
   2   9  -1   17.51    1.35
  -2   9   1   16.56    1.35
   2   9  -1   15.09    1.35
   1   9  -1   10.20    0.85
  -1   9   1    9.94    0.85
   1   9  -1   10.75    0.85
  -1   9   1   10.04    0.85
   0   9   1   -0.03    0.05
   0   9  -1    0.04    0.07
   0   9  -1   -0.18    0.05
   0   9   1   -0.08    0.04
   1   9   1   10.30    0.83
   1   9   1    9.84    0.83
  -1   9  -1    9.75    0.83
  -1   9  -1    9.96    0.83
   2   9   1   16.46    1.34
  -2   9  -1   16.39    1.34
  -2   9  -1   16.49    1.34
  -3  -9  -1   10.08    0.82
   3   9   1    9.27    0.80
  -3   9  -1    9.40    0.80
  -3   9  -1    9.28    0.80
  -4  -9  -1   10.37    0.89
   4   9   1   10.35    0.87
  -4   9  -1   10.21    0.86
  -4   9  -1   10.37    0.87
  -5  -9  -1    0.39    0.10
   5   9   1    0.39    0.11
  -5   9  -1    0.28    0.09
  -5   9  -1    0.35    0.10
   6  -9   1    0.16    0.08
  -6  -9  -1    0.16    0.07
  -6  -9  -1    0.04    0.07
  -6  -9  -1    0.12    0.07
  -6  -9  -1    0.12    0.07
  -6  -9  -1    0.09    0.07
  -6   9  -1    0.09    0.06
   6   9   1    0.19    0.10
  -6   9  -1   -0.02    0.08
  -7  -9  -1    0.11    0.07
  -7  -9  -1    0.15    0.08
   7  -9   1    0.15    0.08
  -7  -9  -1    0.03    0.07
   7  -9   1    0.03    0.06
  -7  -9  -1   -0.04    0.06
  -7  -9  -1    0.11    0.07
  -7  -9  -1    0.14    0.07
  -7   9  -1    0.05    0.06
  -7   9  -1    0.05    0.06
  -8  -9  -1    2.14    0.26
   8  -9   1    1.84    0.25
   8  -9   1    2.00    0.26
  -8  -9  -1    1.68    0.25
  -8  -9  -1    2.17    0.26
  -8  -9  -1    1.89    0.25
  -8  -9  -1    2.23    0.26
  -8   9  -1    2.08    0.24
  -8   9  -1    1.96    0.25
  -9  -9  -1    5.71    0.60
  -9  -9  -1    5.39    0.58
   9  -9   1    5.48    0.60
  -9  -9  -1    6.05    0.58
  -9  -9  -1    5.57    0.58
   9  -9   1    5.36    0.61
  -9  -9  -1    5.64    0.61
  -9   9  -1    5.31    0.57
  10  -9   1    1.96    0.27
 -10  -9  -1    2.35    0.26
 -10  -9  -1    2.28    0.26
 -10  -9  -1    1.51    0.25
  10  -9   1    1.73    0.25
 -10  -9  -1    2.46    0.27
 -10   9  -1    2.45    0.26
  11  -9   1    0.25    0.10
  11  -9   1    0.40    0.10
 -11  -9  -1    0.17    0.08
 -11  -9  -1    0.33    0.10
 -11  -9  -1    0.30    0.09
 -11   9  -1    0.27    0.09
 -12  -9  -1    0.85    0.16
 -12  -9  -1    0.93    0.15
  12  -9   1    1.38    0.17
  12  -9   1    1.38    0.18
 -12   9  -1    0.98    0.15
 -13  -9  -1    1.65    0.20
 -13  -9  -1    1.58    0.21
  13  -9   1    1.97    0.23
  13  -9   1    1.99    0.21
 -13   9  -1    1.67    0.20
  13 -10  -1    0.71    0.12
 -13 -10   1    0.68    0.10
 -13 -10   1    0.79    0.11
  13 -10  -1    0.80    0.11
 -13  10   1    0.70    0.10
 -12 -10   1    1.22    0.21
  12 -10  -1    1.80    0.22
 -12 -10   1    1.90    0.22
  12 -10  -1    2.21    0.24
 -12  10   1    1.91    0.21
 -11 -10   1    1.86    0.22
  11 -10  -1    1.48    0.22
 -11 -10   1    1.70    0.21
  11 -10  -1    1.47    0.21
 -11 -10   1    1.67    0.22
 -11  10   1    1.44    0.20
 -10 -10   1    0.17    0.09
  10 -10  -1    0.37    0.10
  10 -10  -1    0.31    0.11
 -10 -10   1    0.15    0.08
 -10 -10   1    0.16    0.08
 -10 -10   1    0.09    0.09
 -10  10   1    0.31    0.09
  -9 -10   1    6.13    0.59
  -9 -10   1    6.01    0.62
  -9 -10   1    5.58    0.59
   9 -10  -1    5.40    0.61
   9 -10  -1    5.77    0.63
  -9 -10   1    5.35    0.61
  -9 -10   1    5.67    0.59
  -9  10   1    5.49    0.61
  -9  10   1    5.74    0.58
  -8 -10   1    0.28    0.09
  -8 -10   1    0.17    0.08
  -8 -10   1    0.13    0.08
  -8 -10   1    0.17    0.08
  -8 -10   1    0.07    0.08
   8 -10  -1    0.27    0.09
   8 -10  -1    0.05    0.08
  -8  10   1    0.18    0.08
  -8  10   1    0.10    0.07
  -7 -10   1    1.09    0.17
  -7 -10   1    1.17    0.17
  -7 -10   1    1.26    0.16
   7 -10  -1    1.13    0.17
  -7 -10   1    0.80    0.15
   7 -10  -1    1.14    0.16
  -7 -10   1    0.96    0.16
  -7  10   1    1.00    0.16
  -7  10   1    0.95    0.14
  -6 -10   1    0.11    0.08
   6 -10  -1    0.45    0.10
  -6 -10   1    0.28    0.08
  -6 -10   1    0.30    0.08
  -6 -10   1    0.22    0.07
  -6 -10   1    0.12    0.08
   6 -10  -1    0.34    0.08
  -6  10   1    0.29    0.08
  -6  10   1    0.42    0.09
   6  10  -1    0.41    0.12
   6  10  -1    0.24    0.12
  -5  10   1    0.52    0.12
   5  10  -1    0.41    0.12
   5  10  -1    0.52    0.13
  -4  10   1    1.41    0.19
   4  10  -1    1.48    0.19
   4  10  -1    1.54    0.20
  -4  10   1    1.27    0.18
  -3  10   1    0.16    0.08
   3  10  -1    0.12    0.09
  -3  10   1    0.13    0.08
   3  10  -1    0.18    0.09
  -2  10   1    0.35    0.09
   2  10  -1    0.34    0.10
  -2  10   1    0.27    0.09
   2  10  -1    0.28    0.09
   1  10  -1    3.24    0.31
  -1  10   1    2.72    0.31
   1  10  -1    3.25    0.31
  -1  10   1    3.58    0.31
   0  10   1   44.92    3.53
   0  10  -1   43.05    3.53
   0  10  -1   44.59    3.53
   0  10   1   44.71    3.53
   1  10   1    2.85    0.33
  -1  10  -1    3.21    0.32
  -1  10  -1    3.54    0.32
   1  10   1    3.58    0.32
   2  10   1    0.34    0.09
  -2  10  -1    0.49    0.10
   2  10   1    0.35    0.10
  -2  10  -1    0.17    0.08
  -3  10  -1    0.03    0.07
  -3  10  -1    0.10    0.07
   3  10   1    0.14    0.08
  -4 -10  -1    1.64    0.21
  -4  10  -1    1.84    0.22
  -4  10  -1    1.35    0.20
   4  10   1    1.75    0.22
  -5 -10  -1    0.34    0.10
  -5  10  -1    0.28    0.10
  -5  10  -1    0.34    0.11
   5  10   1    0.28    0.11
  -6 -10  -1    0.27    0.09
  -6 -10  -1    0.26    0.08
  -6 -10  -1    0.26    0.07
   6 -10   1    0.17    0.08
  -6 -10  -1    0.45    0.09
   6 -10   1    0.34    0.08
  -6 -10  -1    0.20    0.08
  -6 -10  -1    0.30    0.09
  -6  10  -1    0.21    0.07
  -6  10  -1    0.17    0.07
  -7 -10  -1    0.84    0.15
  -7 -10  -1    0.80    0.14
   7 -10   1    1.01    0.15
  -7 -10  -1    1.14    0.16
  -7 -10  -1    0.96    0.15
   7 -10   1    0.98    0.16
  -7 -10  -1    0.85    0.14
  -7 -10  -1    0.67    0.13
  -7  10  -1    1.17    0.16
  -7  10  -1    1.39    0.16
   8 -10   1    0.24    0.10
  -8 -10  -1    0.19    0.09
  -8 -10  -1    0.18    0.09
  -8 -10  -1    0.20    0.09
   8 -10   1    0.15    0.08
  -8 -10  -1    0.12    0.08
  -8 -10  -1    0.22    0.09
  -8  10  -1    0.28    0.08
  -8  10  -1    0.28    0.08
  -9 -10  -1    5.64    0.63
  -9 -10  -1    6.27    0.61
  -9 -10  -1    5.79    0.60
   9 -10   1    6.28    0.63
  -9 -10  -1    5.60    0.63
  -9 -10  -1    5.80    0.61
   9 -10   1    5.55    0.63
  -9  10  -1    5.65    0.59
  -9  10  -1    5.67    0.62
 -10 -10  -1    0.21    0.09
 -10 -10  -1    0.21    0.10
 -10 -10  -1    0.33    0.09
  10 -10   1    0.23    0.09
  10 -10   1    0.22    0.10
 -10 -10  -1    0.21    0.09
 -10  10  -1    0.29    0.09
 -11 -10  -1    1.32    0.20
 -11 -10  -1    1.33    0.21
 -11 -10  -1    1.70    0.21
  11 -10   1    1.44    0.20
  11 -10   1    1.85    0.23
 -11  10  -1    1.82    0.21
  12 -10   1    1.81    0.25
 -12 -10  -1    2.26    0.26
 -12 -10  -1    1.92    0.24
  12 -10   1    2.15    0.25
 -12  10  -1    2.12    0.24
  13 -10   1    0.84    0.12
 -13 -10  -1    0.60    0.10
 -13 -10  -1    0.57    0.10
  13 -10   1    0.55    0.09
 -13  10  -1    0.69    0.10
 -12 -11   1    0.09    0.07
 -12 -11   1    0.14    0.06
  12 -11  -1    0.10    0.07
  12 -11  -1    0.12    0.06
 -12  11   1    0.15    0.06
 -11 -11   1    0.55    0.11
 -11 -11   1    0.60    0.12
 -11 -11   1    0.32    0.10
  11 -11  -1    0.62    0.12
  11 -11  -1    0.49    0.10
 -11  11   1    0.33    0.09
 -10 -11   1    1.38    0.20
 -10 -11   1    1.39    0.20
  10 -11  -1    1.78    0.21
 -10 -11   1    1.65    0.22
 -10 -11   1    1.69    0.21
  10 -11  -1    1.42    0.22
 -10  11   1    1.39    0.19
   9 -11  -1    0.17    0.09
  -9 -11   1    0.08    0.09
  -9 -11   1    0.16    0.09
   9 -11  -1    0.18    0.08
  -9 -11   1    0.26    0.09
  -9 -11   1    0.29    0.10
  -9 -11   1    0.06    0.08
  -9  11   1    0.32    0.09
  -9  11   1    0.18    0.08
  -8 -11   1    0.15    0.09
   8 -11  -1    0.14    0.08
  -8 -11   1    0.15    0.08
  -8 -11   1    0.29    0.09
  -8 -11   1    0.25    0.09
  -8 -11   1    0.20    0.08
   8 -11  -1    0.37    0.11
  -8  11   1    0.28    0.09
  -8  11   1    0.34    0.09
  -7 -11   1    1.65    0.21
   7 -11  -1    1.00    0.19
   7 -11  -1    1.89    0.21
  -7 -11   1    1.23    0.19
  -7 -11   1    1.46    0.20
  -7 -11   1    1.46    0.21
  -7 -11   1    1.72    0.22
  -7  11   1    1.90    0.20
  -7  11   1    1.19    0.19
  -6 -11   1   -0.09    0.06
  -6 -11   1    0.02    0.07
   6 -11  -1    0.06    0.08
   6 -11  -1   -0.04    0.06
  -6 -11   1    0.00    0.06
  -6 -11   1    0.07    0.08
  -6  11   1    0.01    0.07
  -5 -11   1    1.10    0.19
  -5 -11   1    1.42    0.19
   5 -11  -1    1.44    0.20
  -5 -11   1    1.36    0.18
  -5 -11   1    1.48    0.19
   5  11  -1    1.61    0.22
  -5  11   1    1.67    0.20
   5  11  -1    1.22    0.21
  -4  11   1    3.58    0.36
   4  11  -1    3.23    0.35
   4  11  -1    3.05    0.36
   3  11  -1    1.53    0.21
  -3  11   1    1.42    0.19
  -3  11   1    1.58    0.20
   3  11  -1    1.69    0.21
  -2  11   1    6.87    0.64
   2  11  -1    8.02    0.65
  -2  11   1    7.46    0.64
   2  11  -1    7.34    0.65
  -1  11   1    2.37    0.26
   1  11  -1    2.08    0.25
   1  11  -1    2.28    0.26
  -1  11   1    2.11    0.25
   0  11   1    0.01    0.07
   0  11   1    0.05    0.07
   0  11  -1   -0.02    0.07
   0  11  -1   -0.10    0.07
  -1  11  -1    2.00    0.23
  -1  11  -1    2.02    0.23
   1  11   1    1.96    0.24
   1  11   1    1.93    0.23
   2  11   1    7.42    0.66
  -2  11  -1    7.78    0.65
   2  11   1    7.51    0.66
  -2  11  -1    7.31    0.65
  -3  11  -1    1.70    0.22
   3  11   1    1.82    0.23
   3  11   1    1.35    0.20
  -3  11  -1    1.69    0.21
   4  11   1    2.94    0.35
   4  11   1    3.96    0.37
  -4  11  -1    3.10    0.35
  -4  11  -1    3.25    0.35
  -5 -11  -1    1.69    0.20
  -5 -11  -1    1.16    0.18
  -5 -11  -1    1.32    0.19
  -5 -11  -1    1.70    0.20
  -5 -11  -1    1.45    0.19
   5 -11   1    1.46    0.20
  -5  11  -1    1.43    0.19
  -5  11  -1    1.39    0.20
   5  11   1    1.07    0.20
  -6 -11  -1   -0.12    0.06
  -6 -11  -1    0.07    0.07
   6 -11   1    0.03    0.07
  -6 -11  -1    0.04    0.07
  -6 -11  -1    0.07    0.08
  -6  11  -1    0.12    0.06
  -6  11  -1    0.05    0.06
   7 -11   1    1.52    0.20
  -7 -11  -1    1.57    0.20
  -7 -11  -1    1.17    0.19
  -7 -11  -1    1.69    0.21
  -7 -11  -1    1.33    0.19
  -7 -11  -1    1.38    0.19
  -7 -11  -1    1.48    0.20
   7 -11   1    1.62    0.22
  -7  11  -1    1.01    0.17
  -7  11  -1    1.92    0.21
  -8 -11  -1    0.30    0.09
   8 -11   1    0.18    0.08
   8 -11   1    0.19    0.10
  -8 -11  -1    0.22    0.09
  -8 -11  -1    0.23    0.09
  -8 -11  -1    0.24    0.09
  -8 -11  -1    0.39    0.10
  -8  11  -1    0.27    0.09
  -8  11  -1    0.20    0.08
  -9 -11  -1    0.35    0.10
  -9 -11  -1    0.29    0.09
  -9 -11  -1    0.20    0.09
  -9 -11  -1    0.07    0.08
   9 -11   1    0.21    0.08
   9 -11   1    0.17    0.09
  -9 -11  -1    0.22    0.09
  -9  11  -1    0.25    0.09
  -9  11  -1    0.26    0.08
 -10 -11  -1    1.55    0.21
  10 -11   1    1.89    0.24
 -10 -11  -1    1.68    0.22
 -10 -11  -1    1.44    0.21
  10 -11   1    1.77    0.22
 -10 -11  -1    1.34    0.20
 -10  11  -1    1.83    0.21
  11 -11   1    0.35    0.11
 -11 -11  -1    0.60    0.11
 -11 -11  -1    0.50    0.10
  11 -11   1    0.38    0.10
 -11 -11  -1    0.61    0.12
 -11  11  -1    0.51    0.10
 -12 -11  -1    0.17    0.07
 -12 -11  -1    0.09    0.06
  12 -11   1    0.10    0.07
  12 -11   1   -0.01    0.05
 -12  11  -1    0.12    0.06
  12 -12  -1    0.08    0.07
 -12 -12   1   -0.03    0.06
 -12 -12   1    0.00    0.05
  12 -12  -1    0.01    0.05
 -12  12   1    0.10    0.05
 -11 -12   1    0.03    0.07
  11 -12  -1    0.01    0.07
  11 -12  -1    0.08    0.06
 -11 -12   1    0.04    0.07
 -11 -12   1    0.04    0.06
 -11  12   1    0.05    0.06
 -10 -12   1    0.48    0.11
 -10 -12   1    0.52    0.11
  10 -12  -1    0.48    0.13
 -10 -12   1    0.47    0.11
  10 -12  -1    0.71    0.12
 -10 -12   1    0.38    0.11
 -10  12   1    0.33    0.09
   9 -12  -1    0.23    0.08
   9 -12  -1   -0.05    0.08
  -9 -12   1    0.12    0.09
  -9 -12   1    0.24    0.09
  -9 -12   1    0.17    0.08
  -9 -12   1    0.17    0.08
  -9 -12   1    0.03    0.07
  -9  12   1   -0.01    0.07
  -9  12   1    0.13    0.07
  -8 -12   1    0.39    0.10
   8 -12  -1    0.37    0.11
   8 -12  -1    0.14    0.08
  -8 -12   1    0.29    0.09
  -8 -12   1    0.34    0.10
  -8 -12   1    0.34    0.09
  -8 -12   1    0.46    0.10
  -8  12   1    0.28    0.10
  -8  12   1    0.26    0.08
  -7 -12   1    0.94    0.16
  -7 -12   1    1.06    0.15
   7 -12  -1    1.04    0.15
   7 -12  -1    0.83    0.16
  -7 -12   1    0.91    0.15
  -7 -12   1    0.75    0.14
  -7 -12   1    0.98    0.15
  -7  12   1    0.90    0.15
  -6 -12   1    0.24    0.08
  -6 -12   1    0.34    0.10
  -6 -12   1    0.41    0.10
   6 -12  -1    0.18    0.09
  -6 -12   1    0.38    0.11
  -6  12   1    0.42    0.10
  -5 -12   1    0.94    0.14
  -5 -12   1    0.89    0.14
   5 -12  -1    0.69    0.14
  -5 -12   1    0.65    0.13
  -5  12   1    0.90    0.14
   4 -12  -1    0.45    0.10
  -4 -12   1    0.44    0.10
  -4 -12   1    0.41    0.10
  -4 -12   1    0.51    0.11
  -4 -12   1    0.32    0.09
   4  12  -1    0.33    0.14
  -4  12   1    0.28    0.11
  -4  12   1    0.29    0.09
  -3 -12   1    0.08    0.07
   3 -12  -1    0.02    0.06
  -3 -12   1    0.08    0.07
   3  12  -1    0.01    0.08
   3  12  -1    0.01    0.08
  -3  12   1    0.19    0.10
  -3  12   1    0.08    0.08
  -3  12   1   -0.04    0.06
  -2  12   1    0.21    0.10
  -2  12   1    0.23    0.10
   2  12  -1    0.25    0.10
   2  12  -1    0.25    0.11
  -1  12   1    0.73    0.14
   1  12  -1    0.63    0.14
  -1  12   1    0.70    0.13
   1  12  -1    0.73    0.14
   0  12   1   91.49    7.25
   0  12  -1   93.51    7.25
   0  12  -1   90.42    7.24
   0  12   1   90.55    7.24
  -1  12  -1    0.64    0.13
  -1  12  -1    0.75    0.14
   1  12   1    0.82    0.15
   1  12   1    0.84    0.15
   2  12   1    0.41    0.11
  -2  12  -1    0.29    0.10
  -2  12  -1    0.37    0.11
   2  12   1    0.31    0.11
  -3 -12  -1   -0.07    0.06
  -3 -12  -1    0.01    0.06
   3 -12   1    0.00    0.08
  -3 -12  -1   -0.04    0.07
   3  12   1   -0.16    0.07
  -3  12  -1   -0.06    0.07
  -3  12  -1   -0.07    0.08
   3  12   1   -0.17    0.06
  -4 -12  -1    0.34    0.09
  -4 -12  -1    0.32    0.10
   4 -12   1    0.55    0.10
  -4 -12  -1    0.19    0.08
   4 -12   1    0.37    0.09
  -4 -12  -1    0.41    0.09
  -4  12  -1    0.19    0.11
  -4  12  -1    0.30    0.08
  -5 -12  -1    1.08    0.15
  -5 -12  -1    1.07    0.15
  -5 -12  -1    0.89    0.14
  -5 -12  -1    0.72    0.14
  -5 -12  -1    0.91    0.15
   5 -12   1    0.78    0.14
  -5  12  -1    0.85    0.14
  -6 -12  -1    0.37    0.10
  -6 -12  -1    0.42    0.10
   6 -12   1    0.22    0.10
  -6 -12  -1    0.41    0.09
  -6 -12  -1    0.36    0.09
  -6  12  -1    0.27    0.08
  -6  12  -1    0.42    0.09
  -7 -12  -1    1.07    0.17
  -7 -12  -1    1.31    0.18
  -7 -12  -1    1.02    0.17
  -7 -12  -1    0.98    0.17
  -7 -12  -1    1.18    0.16
   7 -12   1    1.08    0.18
  -7  12  -1    0.90    0.16
  -7  12  -1    1.09    0.15
  -8 -12  -1    0.41    0.11
  -8 -12  -1    0.38    0.10
  -8 -12  -1    0.37    0.11
   8 -12   1    0.20    0.10
  -8 -12  -1    0.28    0.09
   8 -12   1    0.37    0.10
  -8 -12  -1    0.31    0.10
  -8  12  -1    0.34    0.09
  -8  12  -1    0.31    0.10
  -9 -12  -1    0.13    0.08
  -9 -12  -1    0.12    0.08
  -9 -12  -1    0.20    0.08
   9 -12   1    0.03    0.09
  -9 -12  -1    0.17    0.08
  -9 -12  -1    0.13    0.09
   9 -12   1    0.06    0.07
  -9  12  -1    0.05    0.08
  -9  12  -1    0.20    0.08
 -10 -12  -1    0.33    0.10
 -10 -12  -1    0.44    0.11
  10 -12   1    0.48    0.10
 -10 -12  -1    0.35    0.09
  10 -12   1    0.36    0.11
 -10 -12  -1    0.44    0.11
 -10  12  -1    0.32    0.09
 -11 -12  -1    0.06    0.07
  11 -12   1    0.05    0.06
 -11 -12  -1    0.00    0.07
 -11 -12  -1   -0.01    0.06
  11 -12   1    0.20    0.08
 -11  12  -1    0.18    0.07
  12 -12   1    0.02    0.05
 -12 -12  -1    0.05    0.05
 -12 -12  -1    0.07    0.06
  12 -12   1    0.09    0.07
 -12  12  -1   -0.02    0.04
  11 -13  -1    0.28    0.08
 -11 -13   1    0.17    0.07
 -11 -13   1    0.18    0.07
  11 -13  -1    0.21    0.09
 -11 -13   1    0.26    0.08
 -11  13   1    0.29    0.07
 -10 -13   1    1.28    0.19
 -10 -13   1    1.43    0.20
  10 -13  -1    1.37    0.19
 -10 -13   1    1.71    0.20
 -10 -13   1    1.61    0.20
  10 -13  -1    1.46    0.20
 -10  13   1    1.62    0.19
   9 -13  -1    1.00    0.15
  -9 -13   1    1.02    0.16
  -9 -13   1    0.90    0.15
  -9 -13   1    0.95    0.15
   9 -13  -1    1.24    0.18
  -9 -13   1    1.24    0.16
  -9 -13   1    1.32    0.17
  -9  13   1    0.57    0.14
  -9  13   1    1.06    0.15
  -8 -13   1    0.01    0.06
  -8 -13   1    0.06    0.08
  -8 -13   1   -0.07    0.06
   8 -13  -1    0.02    0.08
  -8 -13   1    0.00    0.07
  -8  13   1   -0.01    0.07
   7 -13  -1    0.49    0.11
  -7 -13   1    0.24    0.09
  -7 -13   1    0.20    0.09
  -7 -13   1    0.49    0.11
  -7 -13   1    0.44    0.10
  -7  13   1    0.22    0.09
  -6 -13   1   -0.02    0.07
  -6 -13   1   -0.01    0.07
  -6 -13   1   -0.01    0.07
  -6 -13   1   -0.06    0.06
   6 -13  -1    0.10    0.08
  -6  13   1    0.02    0.06
   5 -13  -1    1.65    0.25
  -5 -13   1    2.03    0.25
  -5 -13   1    2.18    0.26
  -5 -13   1    2.45    0.26
  -5  13   1    1.66    0.24
  -4 -13   1    0.46    0.10
   4 -13  -1    0.54    0.11
  -4 -13   1    0.48    0.11
  -4 -13   1    0.36    0.10
  -4 -13   1    0.47    0.11
  -4  13   1    0.49    0.10
   3 -13  -1    0.08    0.07
  -3 -13   1    0.12    0.08
  -3 -13   1    0.04    0.07
  -3 -13   1    0.05    0.07
  -3 -13   1    0.06    0.07
   3 -13  -1   -0.06    0.07
   3 -13  -1    0.14    0.07
  -3  13   1   -0.06    0.06
   2 -13  -1    0.49    0.11
   2 -13  -1    0.70    0.12
  -2 -13   1    0.57    0.12
  -2 -13   1    0.53    0.11
  -2 -13   1    0.48    0.11
   2 -13  -1    0.62    0.12
  -2 -13   1    0.53    0.11
  -2  13   1    0.75    0.15
   2  13  -1    0.59    0.15
  -2  13   1    0.66    0.11
  -1 -13   1    1.88    0.24
   1 -13  -1    2.26    0.25
  -1 -13   1    1.57    0.24
   1 -13  -1    1.88    0.24
  -1 -13   1    1.72    0.23
  -1 -13   1    1.84    0.23
   1 -13  -1    2.02    0.24
  -1  13   1    1.92    0.24
   1  13  -1    1.78    0.25
  -1  13   1    1.59    0.24
   1  13  -1    1.92    0.25
   0 -13  -1    0.04    0.07
   0 -13  -1   -0.18    0.05
   0 -13   1   -0.04    0.07
   0 -13  -1    0.04    0.07
   0 -13  -1   -0.07    0.07
   0 -13   1    0.04    0.06
   0 -13   1    0.13    0.08
   0 -13   1    0.01    0.07
   0  13  -1   -0.13    0.07
   0  13  -1    0.06    0.09
   0  13   1    0.03    0.09
   0  13   1    0.25    0.10
  -1 -13  -1    1.64    0.22
  -1 -13  -1    1.83    0.24
  -1 -13  -1    2.28    0.25
   1 -13   1    1.61    0.23
   1 -13   1    2.10    0.25
   1 -13   1    1.78    0.24
  -1 -13  -1    1.63    0.23
  -1  13  -1    1.95    0.24
   1  13   1    1.98    0.25
   1  13   1    2.03    0.26
  -1  13  -1    2.17    0.25
  -2 -13  -1    0.57    0.11
  -2 -13  -1    0.60    0.12
  -2 -13  -1    0.55    0.12
   2 -13   1    0.69    0.13
  -2 -13  -1    0.65    0.12
   2 -13   1    0.48    0.11
   2 -13   1    0.59    0.12
  -2  13  -1    0.34    0.12
  -2  13  -1    0.73    0.11
  -3 -13  -1    0.02    0.06
   3 -13   1    0.01    0.07
   3 -13   1    0.03    0.07
  -3 -13  -1    0.13    0.08
  -3 -13  -1    0.16    0.07
  -3 -13  -1    0.07    0.07
  -3  13  -1    0.03    0.05
  -4 -13  -1    0.58    0.12
   4 -13   1    0.49    0.11
  -4 -13  -1    0.56    0.11
  -4 -13  -1    0.47    0.12
   4 -13   1    0.55    0.12
  -4 -13  -1    0.41    0.10
  -4  13  -1    0.48    0.10
  -5 -13  -1    1.88    0.25
   5 -13   1    1.68    0.25
  -5 -13  -1    2.31    0.27
  -5 -13  -1    2.10    0.24
  -5 -13  -1    1.98    0.25
  -5  13  -1    2.07    0.26
  -6 -13  -1    0.09    0.08
  -6 -13  -1    0.01    0.07
  -6 -13  -1   -0.03    0.06
   6 -13   1    0.05    0.08
  -6 -13  -1    0.10    0.08
  -6  13  -1    0.00    0.07
   7 -13   1    0.36    0.11
  -7 -13  -1    0.29    0.10
  -7 -13  -1    0.42    0.11
  -7 -13  -1    0.32    0.10
  -7 -13  -1    0.43    0.10
  -7  13  -1    0.28    0.09
  -7  13  -1    0.34    0.10
  -8 -13  -1   -0.03    0.07
   8 -13   1    0.06    0.08
  -8 -13  -1   -0.03    0.06
  -8 -13  -1   -0.04    0.07
  -8 -13  -1    0.09    0.07
  -8  13  -1   -0.03    0.06
  -8  13  -1    0.05    0.07
  -9 -13  -1    0.74    0.14
  -9 -13  -1    0.54    0.13
  -9 -13  -1    1.00    0.15
  -9 -13  -1    1.29    0.16
   9 -13   1    1.22    0.17
  -9 -13  -1    1.20    0.17
  -9  13  -1    0.82    0.13
  -9  13  -1    0.90    0.15
 -10 -13  -1    2.04    0.22
 -10 -13  -1    1.55    0.21
 -10 -13  -1    1.49    0.20
  10 -13   1    1.24    0.20
 -10 -13  -1    1.92    0.21
 -10  13  -1    1.54    0.19
 -11 -13  -1    0.20    0.07
 -11 -13  -1    0.13    0.07
 -11 -13  -1    0.15    0.07
  11 -13   1    0.24    0.08
 -11  13  -1    0.36    0.07
 -11 -14   1    0.10    0.06
  11 -14  -1    0.00    0.06
 -11 -14   1    0.01    0.05
 -10 -14   1    0.06    0.06
  10 -14  -1    0.18    0.08
 -10 -14   1    0.07    0.07
  -9 -14   1    0.55    0.11
  -9 -14   1    0.69    0.11
  -9 -14   1    0.54    0.11
  -9 -14   1    0.56    0.11
   9 -14  -1    0.52    0.12
  -9  14   1    0.44    0.10
   8 -14  -1    0.25    0.10
  -8 -14   1    0.21    0.08
  -8 -14   1    0.46    0.11
  -8 -14   1    0.12    0.08
  -8 -14   1    0.21    0.08
  -8  14   1    0.21    0.08
  -7 -14   1    0.03    0.07
   7 -14  -1   -0.05    0.07
  -7 -14   1    0.08    0.07
  -7 -14   1    0.09    0.08
  -7 -14   1    0.09    0.07
  -7  14   1   -0.06    0.07
   6 -14  -1   -0.01    0.08
  -6 -14   1   -0.04    0.07
  -6 -14   1    0.00    0.07
  -6 -14   1    0.02    0.07
  -6  14   1   -0.15    0.06
  -5 -14   1    0.36    0.10
  -5 -14   1    0.06    0.08
  -5 -14   1    0.23    0.08
   5 -14  -1    0.32    0.10
   5 -14  -1    0.27    0.10
  -5  14   1    0.26    0.08
   4 -14  -1    0.13    0.09
   4 -14  -1    0.21    0.09
  -4 -14   1    0.15    0.08
  -4 -14   1    0.27    0.09
  -4 -14   1    0.05    0.08
  -4 -14   1    0.10    0.08
  -4  14   1    0.20    0.08
  -3 -14   1    0.52    0.11
  -3 -14   1    0.48    0.11
   3 -14  -1    0.56    0.13
  -3 -14   1    0.60    0.12
   3 -14  -1    0.63    0.12
  -3 -14   1    0.54    0.11
   3 -14  -1    0.65    0.13
  -3  14   1    0.60    0.11
   2 -14  -1    0.77    0.15
  -2 -14   1    0.68    0.13
  -2 -14   1    0.91    0.14
  -2 -14   1    1.06    0.16
   2 -14  -1    0.76    0.14
   2 -14  -1    0.72    0.13
  -2  14   1    0.80    0.13
   1 -14  -1    2.54    0.29
   1 -14  -1    2.49    0.30
   1 -14  -1    2.40    0.29
  -1 -14   1    2.38    0.29
   1 -14  -1    2.40    0.29
  -1 -14   1    2.18    0.29
  -1 -14   1    2.67    0.29
  -1 -14   1    2.42    0.29
  -1  14   1    2.63    0.28
   0 -14  -1    2.05    0.27
   0 -14  -1    2.06    0.26
   0 -14   1    2.41    0.28
   0 -14  -1    2.21    0.26
   0 -14   1    1.69    0.25
   0 -14   1    2.43    0.27
   0 -14   1    1.87    0.26
   0 -14  -1    2.17    0.27
   1 -14   1    2.32    0.29
   1 -14   1    2.17    0.27
  -1 -14  -1    2.45    0.28
  -1 -14  -1    2.27    0.29
   1 -14   1    2.30    0.29
  -1 -14  -1    2.45    0.29
  -1 -14  -1    2.40    0.28
   1 -14   1    2.67    0.29
   2 -14   1    0.78    0.14
  -2 -14  -1    0.83    0.14
   2 -14   1    0.83    0.14
  -2 -14  -1    0.93    0.14
  -2 -14  -1    0.88    0.14
   2 -14   1    0.84    0.14
  -2 -14  -1    0.77    0.14
  -2  14  -1    1.14    0.15
  -3 -14  -1    0.66    0.12
   3 -14   1    0.63    0.12
   3 -14   1    0.51    0.12
   3 -14   1    0.62    0.13
  -3 -14  -1    0.56    0.12
  -3 -14  -1    0.69    0.13
  -3 -14  -1    0.53    0.12
  -3  14  -1    0.80    0.12
  -4 -14  -1    0.10    0.08
  -4 -14  -1   -0.04    0.07
  -4 -14  -1    0.16    0.08
   4 -14   1    0.05    0.07
  -4 -14  -1    0.17    0.08
   4 -14   1    0.14    0.08
  -4  14  -1    0.10    0.07
  -5 -14  -1    0.22    0.09
  -5 -14  -1    0.21    0.09
  -5 -14  -1    0.09    0.09
   5 -14   1    0.21    0.09
  -5  14  -1    0.20    0.08
  -6 -14  -1   -0.08    0.06
  -6 -14  -1    0.03    0.07
  -6 -14  -1    0.17    0.09
  -6 -14  -1    0.00    0.07
   6 -14   1    0.00    0.08
  -6  14  -1    0.07    0.07
  -7 -14  -1   -0.04    0.07
  -7 -14  -1   -0.04    0.07
  -7 -14  -1   -0.02    0.06
  -7 -14  -1   -0.08    0.07
   7 -14   1   -0.05    0.07
  -7  14  -1    0.04    0.07
  -8 -14  -1    0.13    0.08
  -8 -14  -1    0.24    0.09
  -8 -14  -1    0.27    0.10
   8 -14   1    0.21    0.09
  -8 -14  -1    0.17    0.08
  -8  14  -1    0.33    0.09
  -9 -14  -1    0.49    0.11
   9 -14   1    0.53    0.12
  -9 -14  -1    0.63    0.11
  -9 -14  -1    0.45    0.11
  -9 -14  -1    0.64    0.11
  -9  14  -1    0.48    0.10
  -9  14  -1    0.51    0.11
 -10 -14  -1    0.20    0.07
 -10 -14  -1    0.14    0.07
 -10 -14  -1    0.12    0.07
  10 -14   1    0.06    0.07
 -10  14  -1    0.21    0.07
 -11 -14  -1    0.02    0.05
  11 -14   1   -0.14    0.06
 -11 -14  -1    0.00    0.06
 -10 -15   1    0.05    0.06
  10 -15  -1    0.09    0.07
 -10 -15   1    0.06    0.06
   9 -15  -1    0.08    0.08
  -9 -15   1    0.02    0.07
  -9 -15   1    0.16    0.07
  -9 -15   1    0.14    0.07
  -9 -15   1    0.11    0.07
  -9  15   1    0.12    0.07
  -8 -15   1    0.04    0.07
  -8 -15   1    0.00    0.07
   8 -15  -1   -0.12    0.07
   8 -15  -1   -0.03    0.06
  -8 -15   1   -0.08    0.06
  -8 -15   1    0.03    0.06
  -8  15   1    0.02    0.07
   7 -15  -1    0.03    0.07
  -7 -15   1   -0.07    0.07
   7 -15  -1    0.05    0.08
  -7 -15   1   -0.10    0.06
  -7 -15   1    0.00    0.07
  -7  15   1   -0.01    0.07
  -6 -15   1    0.21    0.09
   6 -15  -1    0.32    0.11
  -6 -15   1    0.17    0.08
   6 -15  -1    0.25    0.09
  -6 -15   1    0.42    0.10
  -6  15   1    0.35    0.10
   5 -15  -1    0.11    0.08
  -5 -15   1    0.07    0.07
   5 -15  -1    0.17    0.09
  -5 -15   1   -0.07    0.06
  -5 -15   1   -0.01    0.07
  -5  15   1   -0.03    0.07
  -4 -15   1    0.11    0.08
   4 -15  -1    0.06    0.08
   4 -15  -1    0.08    0.09
  -4 -15   1    0.09    0.09
  -4 -15   1    0.02    0.07
   4 -15  -1    0.12    0.07
  -4 -15   1    0.12    0.08
  -4  15   1    0.03    0.07
  -3 -15   1    2.84    0.33
  -3 -15   1    2.86    0.32
   3 -15  -1    2.78    0.34
  -3 -15   1    2.71    0.33
   3 -15  -1    3.25    0.34
   3 -15  -1    2.64    0.33
  -3  15   1    2.64    0.32
   2 -15  -1    6.38    0.71
  -2 -15   1    6.60    0.70
  -2 -15   1    6.23    0.67
   2 -15  -1    6.31    0.70
  -2 -15   1    6.62    0.70
   2 -15  -1    6.68    0.70
  -2  15   1    7.07    0.70
  -1 -15   1    5.16    0.55
   1 -15  -1    4.83    0.55
   1 -15  -1    4.87    0.52
  -1 -15   1    5.56    0.53
  -1 -15   1    4.83    0.55
   1 -15  -1    4.74    0.54
   1 -15  -1    5.00    0.55
  -1 -15   1    4.98    0.54
  -1  15   1    4.92    0.53
   0 -15   1    0.06    0.07
   0 -15   1    0.16    0.09
   0 -15  -1   -0.09    0.07
   0 -15  -1   -0.04    0.07
   0 -15  -1    0.09    0.08
   0 -15   1    0.09    0.08
   0 -15   1   -0.10    0.07
  -1 -15  -1    4.72    0.55
  -1 -15  -1    5.61    0.55
   1 -15   1    5.20    0.53
   1 -15   1    4.95    0.55
   1 -15   1    4.95    0.55
   1 -15   1    4.64    0.55
  -1 -15  -1    5.30    0.53
  -1 -15  -1    4.91    0.53
  -2 -15  -1    6.76    0.68
  -2 -15  -1    6.42    0.67
  -2 -15  -1    6.48    0.71
   2 -15   1    7.17    0.71
  -2 -15  -1    6.45    0.71
   2 -15   1    6.39    0.71
   2 -15   1    6.47    0.71
  -2  15  -1    6.61    0.70
   3 -15   1    2.86    0.33
   3 -15   1    3.06    0.33
  -3 -15  -1    2.47    0.31
  -3 -15  -1    2.73    0.33
  -3 -15  -1    3.00    0.32
   3 -15   1    2.60    0.33
  -3 -15  -1    2.73    0.33
  -3  15  -1    2.69    0.32
  -4 -15  -1    0.08    0.09
  -4 -15  -1    0.03    0.08
  -4 -15  -1    0.10    0.08
   4 -15   1   -0.05    0.06
  -4 -15  -1    0.23    0.09
   4 -15   1    0.04    0.08
   4 -15   1    0.01    0.08
  -4  15  -1    0.12    0.07
   5 -15   1    0.04    0.09
  -5 -15  -1    0.04    0.07
  -5 -15  -1    0.09    0.08
   5 -15   1    0.00    0.07
   5 -15   1    0.12    0.08
  -5 -15  -1    0.10    0.08
  -5  15  -1    0.03    0.07
  -6 -15  -1    0.26    0.10
  -6 -15  -1    0.23    0.10
   6 -15   1    0.46    0.12
  -6 -15  -1    0.41    0.10
   6 -15   1    0.39    0.11
  -6  15  -1    0.49    0.11
  -7 -15  -1   -0.01    0.06
   7 -15   1    0.01    0.08
  -7 -15  -1   -0.07    0.06
  -7 -15  -1   -0.14    0.07
   7 -15   1   -0.04    0.07
  -7 -15  -1    0.10    0.08
  -7  15  -1    0.03    0.07
   8 -15   1    0.08    0.08
  -8 -15  -1    0.08    0.07
  -8 -15  -1    0.08    0.08
   8 -15   1   -0.12    0.07
  -8 -15  -1    0.06    0.08
  -8 -15  -1    0.02    0.07
  -8  15  -1    0.06    0.07
  -9 -15  -1    0.13    0.07
  -9 -15  -1    0.02    0.07
  -9 -15  -1    0.21    0.07
   9 -15   1    0.15    0.08
  -9 -15  -1   -0.01    0.06
   9 -15   1    0.10    0.08
  -9  15  -1    0.08    0.06
 -10 -15  -1    0.00    0.06
 -10 -15  -1    0.10    0.06
  10 -15   1    0.11    0.07
  10 -16  -1    0.02    0.05
  -9 -16   1    0.00    0.05
  -9 -16   1    0.07    0.06
   9 -16  -1   -0.07    0.06
  -9  16   1    0.00    0.05
  -8 -16   1    2.06    0.22
  -8 -16   1    1.38    0.21
  -8 -16   1    1.30    0.20
   8 -16  -1    2.36    0.24
  -8  16   1    1.96    0.22
   7 -16  -1    0.29    0.09
   7 -16  -1    0.30    0.10
  -7 -16   1    0.35    0.09
  -7 -16   1    0.34    0.08
  -7 -16   1    0.30    0.10
  -7  16   1    0.34    0.10
   6 -16  -1    0.35    0.11
  -6 -16   1    0.28    0.09
  -6 -16   1    0.46    0.10
  -6 -16   1    0.47    0.11
   6 -16  -1    0.32    0.11
  -6  16   1    0.37    0.10
  -5 -16   1    0.44    0.11
  -5 -16   1    0.40    0.11
   5 -16  -1    0.41    0.12
   5 -16  -1    0.50    0.12
  -5 -16   1    0.60    0.11
  -5  16   1    0.42    0.11
  -4 -16   1    0.14    0.08
  -4 -16   1    0.06    0.08
   4 -16  -1   -0.02    0.06
   4 -16  -1    0.16    0.10
  -4 -16   1   -0.05    0.08
   4 -16  -1   -0.03    0.07
  -4  16   1    0.01    0.07
   3 -16  -1   -0.01    0.06
  -3 -16   1   -0.02    0.07
   3 -16  -1    0.23    0.10
  -3 -16   1    0.12    0.08
   3 -16  -1   -0.09    0.07
  -3 -16   1    0.12    0.08
  -3  16   1    0.01    0.07
  -2 -16   1    3.89    0.43
   2 -16  -1    4.17    0.45
  -2 -16   1    3.38    0.44
  -2 -16   1    3.56    0.44
   2 -16  -1    4.07    0.44
   2 -16  -1    4.52    0.44
   2 -16  -1    3.84    0.45
  -2  16   1    3.98    0.43
  -1 -16   1    8.55    0.91
   1 -16  -1    8.65    0.88
   1 -16  -1    9.05    0.92
  -1 -16   1    8.22    0.91
   1 -16  -1    9.07    0.92
  -1 -16   1    8.97    0.88
  -1  16   1    8.22    0.90
   0 -16   1    4.53    0.49
   0 -16  -1    4.33    0.47
   0 -16  -1    3.92    0.48
   0 -16   1    4.43    0.49
   0 -16   1    4.47    0.47
   0 -16  -1    4.27    0.49
   0 -16   1    4.48    0.49
  -1 -16  -1    8.59    0.89
  -1 -16  -1    8.09    0.85
   1 -16   1    8.85    0.89
   1 -16   1    8.20    0.88
   1 -16   1    8.15    0.85
  -1 -16  -1    8.48    0.88
   1 -16   1    8.13    0.88
   2 -16   1    4.10    0.45
   2 -16   1    3.89    0.43
   2 -16   1    3.63    0.44
  -2 -16  -1    3.66    0.42
  -2 -16  -1    3.95    0.44
  -2 -16  -1    4.20    0.45
   2 -16   1    4.18    0.45
  -2 -16  -1    3.84    0.43
  -2  16  -1    3.79    0.43
  -3 -16  -1    0.13    0.09
  -3 -16  -1    0.12    0.08
   3 -16   1    0.01    0.07
   3 -16   1    0.09    0.09
  -3 -16  -1    0.08    0.08
  -3 -16  -1    0.18    0.08
   3 -16   1    0.10    0.08
  -3  16  -1    0.09    0.07
  -4 -16  -1   -0.01    0.07
   4 -16   1    0.03    0.09
  -4 -16  -1    0.08    0.08
  -4 -16  -1   -0.07    0.08
   4 -16   1    0.06    0.08
   4 -16   1    0.00    0.06
  -4 -16  -1   -0.03    0.07
  -4  16  -1    0.05    0.07
   5 -16   1    0.36    0.10
   5 -16   1    0.40    0.12
  -5 -16  -1    0.35    0.11
  -5 -16  -1    0.37    0.10
  -5 -16  -1    0.35    0.10
  -5  16  -1    0.53    0.11
  -6 -16  -1    0.29    0.09
   6 -16   1    0.41    0.12
  -6 -16  -1    0.41    0.10
  -6 -16  -1    0.29    0.10
   6 -16   1    0.39    0.10
  -6  16  -1    0.25    0.09
  -7 -16  -1    0.33    0.10
  -7 -16  -1    0.32    0.09
  -7 -16  -1    0.39    0.10
   7 -16   1    0.22    0.09
   7 -16   1    0.40    0.11
  -7  16  -1    0.31    0.09
  -8 -16  -1    1.28    0.19
   8 -16   1    1.97    0.22
  -8 -16  -1    1.19    0.19
  -8 -16  -1    2.06    0.22
   8 -16   1    1.47    0.21
  -8  16  -1    2.16    0.22
  -9 -16  -1    0.06    0.05
  -9 -16  -1    0.01    0.06
   9 -16   1   -0.06    0.06
   9 -16   1    0.05    0.06
  -9 -16  -1   -0.01    0.06
  -9  16  -1    0.15    0.06
  10 -16   1    0.02    0.05
 -10 -16  -1    0.10    0.06
  -9 -17   1    0.23    0.06
  -9 -17   1    0.21    0.07
   9 -17  -1    0.22    0.07
  -9  17   1    0.19    0.06
  -8 -17   1    0.04    0.06
  -8 -17   1    0.05    0.06
   8 -17  -1    0.11    0.07
  -8 -17   1    0.06    0.06
  -8  17   1    0.20    0.06
  -7 -17   1   -0.04    0.05
  -7 -17   1    0.05    0.07
  -7 -17   1    0.11    0.07
   7 -17  -1   -0.03    0.06
   7 -17  -1   -0.11    0.06
  -7  17   1   -0.05    0.06
  -6 -17   1    0.18    0.08
  -6 -17   1    0.49    0.11
   6 -17  -1    0.50    0.10
   6 -17  -1    0.42    0.10
  -6 -17   1    0.56    0.11
  -6  17   1    0.23    0.09
  -5 -17   1    0.89    0.15
  -5 -17   1    0.86    0.14
   5 -17  -1    1.25    0.17
   5 -17  -1    0.74    0.14
  -5  17   1    0.64    0.13
   4 -17  -1   -0.03    0.08
  -4 -17   1    0.04    0.08
   4 -17  -1    0.10    0.08
  -4 -17   1    0.17    0.09
  -4  17   1    0.13    0.07
   3 -17  -1    0.03    0.09
  -3 -17   1    0.04    0.08
  -3 -17   1    0.02    0.07
   3 -17  -1   -0.03    0.07
   3 -17  -1    0.09    0.09
  -3 -17   1    0.17    0.09
  -3  17   1   -0.04    0.06
   2 -17  -1    4.92    0.50
  -2 -17   1    4.30    0.47
  -2 -17   1    4.42    0.49
   2 -17  -1    4.50    0.49
  -2 -17   1    4.32    0.49
   2 -17  -1    4.59    0.48
  -2  17   1    3.96    0.48
  -1 -17   1    5.30    0.56
   1 -17  -1    5.74    0.57
   1 -17  -1    5.41    0.59
   1 -17  -1    5.00    0.59
  -1 -17   1    5.53    0.59
  -1 -17   1    5.12    0.59
  -1  17   1    5.50    0.58
   0 -17   1   -0.08    0.08
   0 -17  -1   -0.04    0.08
   0 -17  -1   -0.07    0.07
   0 -17  -1    0.01    0.08
   0 -17   1   -0.05    0.07
   0 -17   1    0.06    0.07
  -1 -17  -1    5.83    0.57
   1 -17   1    5.47    0.59
  -1 -17  -1    5.43    0.59
   1 -17   1    5.43    0.57
  -1 -17  -1    5.40    0.59
   1 -17   1    4.87    0.59
   2 -17   1    4.27    0.48
  -2 -17  -1    4.02    0.47
   2 -17   1    4.21    0.48
   2 -17   1    4.05    0.46
   2 -17   1    4.51    0.48
  -2 -17  -1    4.23    0.46
  -2 -17  -1    4.32    0.48
  -2  17  -1    4.44    0.47
  -3 -17  -1    0.10    0.08
  -3 -17  -1   -0.03    0.06
   3 -17   1   -0.12    0.07
  -3 -17  -1    0.01    0.08
   3 -17   1    0.16    0.07
  -3 -17  -1    0.02    0.07
   3 -17   1    0.13    0.09
   3 -17   1   -0.08    0.08
  -3  17  -1    0.00    0.06
  -4 -17  -1    0.16    0.09
  -4 -17  -1   -0.01    0.06
   4 -17   1    0.11    0.08
   4 -17   1    0.02    0.08
   4 -17   1    0.12    0.07
  -4 -17  -1    0.02    0.08
   4 -17   1    0.03    0.08
  -4  17  -1    0.10    0.07
  -5 -17  -1    0.89    0.15
   5 -17   1    0.85    0.15
   5 -17   1    0.61    0.14
  -5 -17  -1    1.15    0.15
  -5 -17  -1    0.78    0.14
  -5  17  -1    0.95    0.15
  -6 -17  -1    0.32    0.09
  -6 -17  -1    0.34    0.10
   6 -17   1    0.65    0.12
   6 -17   1    0.49    0.11
  -6 -17  -1    0.41    0.11
  -6  17  -1    0.45    0.10
   7 -17   1   -0.11    0.06
  -7 -17  -1    0.16    0.07
  -7 -17  -1   -0.10    0.06
   7 -17   1   -0.08    0.06
  -7 -17  -1    0.04    0.06
  -7  17  -1    0.16    0.07
   8 -17   1   -0.02    0.06
  -8 -17  -1    0.06    0.05
  -8 -17  -1    0.07    0.06
   8 -17   1    0.06    0.06
  -8 -17  -1    0.17    0.07
  -8  17  -1    0.06    0.06
  -9 -17  -1    0.10    0.05
  -9 -17  -1    0.10    0.05
   9 -17   1    0.24    0.07
  -9  17  -1    0.25    0.06
   8 -18  -1    0.10    0.06
  -8 -18   1    0.12    0.06
   8 -18  -1    0.08    0.06
  -8 -18   1    0.11    0.06
  -8  18   1    0.09    0.05
  -7 -18   1    0.01    0.06
   7 -18  -1    0.03    0.06
  -7 -18   1    0.04    0.06
  -7  18   1    0.01    0.05
  -6 -18   1    0.31    0.09
   6 -18  -1    0.18    0.08
  -6 -18   1    0.26    0.08
   6 -18  -1    0.08    0.07
   6 -18  -1    0.24    0.08
  -6  18   1    0.03    0.06
   5 -18  -1    0.41    0.10
  -5 -18   1    0.40    0.10
   5 -18  -1    0.27    0.10
  -5 -18   1    0.33    0.09
   5 -18  -1    0.54    0.11
  -5  18   1    0.51    0.10
   4 -18  -1    0.13    0.08
   4 -18  -1    0.05    0.08
  -4 -18   1    0.04    0.08
   4 -18  -1    0.11    0.08
  -4 -18   1    0.14    0.08
  -4  18   1    0.15    0.07
  -3 -18   1    0.26    0.09
   3 -18  -1    0.04    0.08
   3 -18  -1    0.17    0.08
  -3 -18   1    0.13    0.08
   3 -18  -1    0.20    0.09
  -3 -18   1    0.04    0.08
  -3  18   1    0.12    0.07
   2 -18  -1    0.44    0.12
  -2 -18   1    0.35    0.10
  -2 -18   1    0.60    0.12
   2 -18  -1    0.44    0.12
   2 -18  -1    0.26    0.10
  -2 -18   1    0.48    0.11
  -2  18   1    0.60    0.10
   1 -18  -1    0.57    0.12
  -1 -18   1    0.51    0.12
   1 -18  -1    0.45    0.11
   1 -18  -1    0.58    0.12
  -1 -18   1    0.68    0.12
  -1 -18   1    0.49    0.11
  -1  18   1    0.51    0.10
   0 -18   1    1.25    0.23
   0 -18  -1    1.85    0.24
   0 -18   1    2.11    0.25
   0 -18   1    1.88    0.24
   0 -18  -1    2.23    0.26
   0 -18  -1    2.10    0.26
   1 -18   1    0.51    0.11
  -1 -18  -1    0.60    0.12
   1 -18   1    0.32    0.11
  -1 -18  -1    0.61    0.11
  -1 -18  -1    0.40    0.11
   1 -18   1    0.34    0.10
   2 -18   1    0.51    0.11
  -2 -18  -1    0.27    0.10
   2 -18   1    0.54    0.12
  -2 -18  -1    0.53    0.11
  -2 -18  -1    0.34    0.10
   2 -18   1    0.45    0.12
  -2  18  -1    0.40    0.09
   3 -18   1    0.08    0.08
  -3 -18  -1    0.03    0.08
  -3 -18  -1    0.12    0.08
   3 -18   1    0.11    0.08
  -3 -18  -1    0.00    0.07
   3 -18   1    0.18    0.09
  -3  18  -1    0.07    0.06
   4 -18   1    0.25    0.09
   4 -18   1    0.27    0.10
  -4 -18  -1    0.14    0.09
  -4 -18  -1    0.06    0.07
   4 -18   1    0.15    0.08
  -4 -18  -1    0.16    0.08
  -4  18  -1    0.17    0.07
   5 -18   1    0.69    0.13
  -5 -18  -1    0.62    0.12
   5 -18   1    0.29    0.11
  -5 -18  -1    0.61    0.11
   5 -18   1    0.60    0.12
  -5 -18  -1    0.61    0.12
  -5  18  -1    0.71    0.12
   6 -18   1    0.28    0.08
  -6 -18  -1    0.14    0.07
   6 -18   1    0.32    0.08
  -6 -18  -1    0.12    0.07
  -6 -18  -1    0.05    0.07
   6 -18   1    0.19    0.08
  -6  18  -1    0.06    0.06
   7 -18   1    0.07    0.06
  -7 -18  -1    0.09    0.06
   7 -18   1    0.00    0.06
  -7 -18  -1   -0.02    0.06
  -7 -18  -1    0.06    0.05
   7 -18   1    0.19    0.07
  -7  18  -1    0.00    0.05
   8 -18   1    0.09    0.05
  -8 -18  -1    0.04    0.05
  -8 -18  -1    0.04    0.05
   8 -18   1    0.08    0.05
  -8 -18  -1    0.04    0.05
   8 -18   1    0.19    0.06
  -8  18  -1    0.18    0.06
  -7 -19   1    0.10    0.05
   7 -19  -1   -0.09    0.05
  -7 -19   1    0.01    0.05
   7 -19  -1   -0.01    0.05
  -7  19   1   -0.03    0.04
   6 -19  -1    0.34    0.08
  -6 -19   1    0.42    0.09
   6 -19  -1    0.28    0.08
  -6 -19   1    0.24    0.07
   6 -19  -1    0.33    0.08
  -6  19   1    0.33    0.07
   5 -19  -1    0.09    0.07
   5 -19  -1    0.03    0.06
   5 -19  -1    0.09    0.07
  -5 -19   1    0.10    0.06
  -5 -19   1    0.12    0.07
  -5  19   1    0.11    0.06
   4 -19  -1    0.21    0.08
   4 -19  -1    0.26    0.09
   4 -19  -1    0.13    0.08
  -4 -19   1    0.06    0.07
  -4 -19   1    0.11    0.08
  -4  19   1    0.17    0.07
   3 -19  -1    0.04    0.08
   3 -19  -1    0.00    0.07
  -3 -19   1    0.19    0.08
   3 -19  -1    0.25    0.09
  -3 -19   1    0.07    0.08
  -3  19   1    0.21    0.07
  -2 -19   1    0.45    0.11
   2 -19  -1    0.33    0.10
  -2 -19   1    0.46    0.10
   2 -19  -1    0.52    0.12
   2 -19  -1    0.52    0.12
  -2 -19   1    0.55    0.12
  -2  19   1    0.61    0.10
   1 -19  -1    0.14    0.08
  -1 -19   1   -0.03    0.07
   1 -19  -1    0.13    0.08
  -1 -19   1    0.01    0.07
   1 -19  -1    0.08    0.07
  -1 -19   1   -0.09    0.07
  -1  19   1    0.04    0.05
   0 -19  -1    0.11    0.08
   0 -19   1    0.06    0.07
   0 -19  -1    0.09    0.08
   0 -19   1    0.08    0.07
   0 -19   1   -0.09    0.07
   0 -19  -1    0.13    0.08
   1 -19   1    0.03    0.07
  -1 -19  -1    0.08    0.08
  -1 -19  -1    0.04    0.07
   1 -19   1    0.04    0.07
   1 -19   1   -0.10    0.06
  -1 -19  -1    0.03    0.07
  -2 -19  -1    0.39    0.10
   2 -19   1    0.50    0.11
   2 -19   1    0.28    0.10
   2 -19   1    0.70    0.11
  -2 -19  -1    0.46    0.11
  -2 -19  -1    0.28    0.10
  -2  19  -1    0.55    0.10
  -3 -19  -1    0.06    0.08
   3 -19   1    0.08    0.08
   3 -19   1    0.15    0.08
   3 -19   1    0.13    0.08
  -3 -19  -1    0.16    0.07
  -3 -19  -1    0.10    0.07
  -3  19  -1    0.08    0.06
  -4 -19  -1    0.13    0.08
  -4 -19  -1    0.09    0.07
   4 -19   1    0.09    0.08
   4 -19   1    0.23    0.08
   4 -19   1    0.16    0.08
  -4  19  -1    0.13    0.07
  -5 -19  -1    0.21    0.08
  -5 -19  -1    0.06    0.07
   5 -19   1    0.01    0.07
   5 -19   1    0.10    0.07
   5 -19   1    0.15    0.07
  -5  19  -1    0.23    0.07
  -6 -19  -1    0.24    0.08
  -6 -19  -1    0.35    0.08
   6 -19   1    0.35    0.08
  -6 -19  -1    0.47    0.09
   6 -19   1    0.39    0.09
   6 -19   1    0.32    0.08
  -6  19  -1    0.48    0.09
   7 -19   1    0.06    0.05
   7 -19   1    0.03    0.05
   7 -19   1   -0.02    0.05
  -7 -19  -1    0.02    0.05
  -7 -19  -1    0.00    0.05
  -7 -19  -1    0.02    0.05
  -7  19  -1   -0.03    0.04
  -6 -20   1    0.01    0.05
   6 -20  -1    0.05    0.05
   6 -20  -1   -0.02    0.05
  -6 -20   1    0.04    0.05
  -6  20   1   -0.01    0.04
   5 -20  -1    0.16    0.06
  -5 -20   1    0.26    0.07
   5 -20  -1    0.03    0.06
   5 -20  -1    0.02    0.06
  -5 -20   1    0.13    0.06
  -5  20   1    0.05    0.05
   4 -20  -1   -0.01    0.05
   4 -20  -1   -0.03    0.06
   4 -20  -1   -0.13    0.05
  -4 -20   1    0.09    0.06
  -4 -20   1    0.02    0.06
  -4  20   1   -0.10    0.04
   3 -20  -1    0.00    0.06
  -3 -20   1   -0.04    0.06
  -3 -20   1    0.15    0.07
   3 -20  -1    0.05    0.06
   3 -20  -1   -0.04    0.06
  -3  20   1    0.06    0.05
   2 -20  -1    0.17    0.08
   2 -20  -1    0.04    0.07
   2 -20  -1    0.27    0.08
  -2 -20   1    0.20    0.08
  -2 -20   1    0.13    0.07
  -2  20   1    0.12    0.06
  -1 -20   1    0.20    0.08
   1 -20  -1    0.26    0.08
   1 -20  -1    0.13    0.08
  -1 -20   1    0.12    0.08
   1 -20  -1    0.22    0.08
   0 -20   1    6.76    0.71
   0 -20  -1    6.20    0.70
   0 -20   1    6.42    0.70
   0 -20  -1    6.85    0.71
   0 -20   1    6.92    0.68
   0 -20  -1    6.87    0.68
  -1 -20  -1    0.31    0.08
  -1 -20  -1    0.20    0.09
   1 -20   1    0.30    0.08
   1 -20   1    0.33    0.09
   1 -20   1    0.13    0.07
  -1 -20  -1    0.24    0.08
  -2 -20  -1    0.15    0.07
  -2 -20  -1    0.12    0.08
   2 -20   1    0.11    0.07
   2 -20   1    0.06    0.07
   2 -20   1    0.17    0.08
  -2 -20  -1    0.10    0.07
  -2  20  -1    0.15    0.06
   3 -20   1    0.06    0.06
   3 -20   1   -0.17    0.06
   3 -20   1    0.09    0.06
  -3 -20  -1   -0.01    0.06
  -3 -20  -1   -0.03    0.06
  -3  20  -1    0.07    0.05
   4 -20   1   -0.03    0.05
   4 -20   1    0.02    0.06
   4 -20   1   -0.01    0.06
  -4 -20  -1   -0.01    0.06
  -4 -20  -1    0.01    0.06
  -4  20  -1   -0.02    0.05
  -5 -20  -1    0.10    0.06
   5 -20   1    0.02    0.06
  -5 -20  -1    0.08    0.06
   5 -20   1    0.05    0.06
   5 -20   1    0.01    0.05
  -5  20  -1    0.19    0.06
  -6 -20  -1    0.06    0.05
   6 -20   1   -0.08    0.05
  -6 -20  -1   -0.03    0.05
   6 -20   1   -0.04    0.05
  -6  20  -1   -0.03    0.04
   4 -21  -1    0.58    0.10
   4 -21  -1    0.81    0.10
  -4 -21   1    0.61    0.10
   4 -21  -1    0.55    0.10
  -4 -21   1    0.70    0.10
  -4  21   1    0.54    0.09
  -3 -21   1    0.14    0.07
   3 -21  -1    0.27    0.07
   3 -21  -1    0.14    0.06
   3 -21  -1    0.25    0.07
  -3 -21   1    0.18    0.06
  -3  21   1    0.16    0.05
   2 -21  -1   -0.07    0.05
  -2 -21   1    0.05    0.06
   2 -21  -1   -0.09    0.05
  -2 -21   1   -0.02    0.05
   2 -21  -1    0.05    0.06
  -2  21   1    0.03    0.04
  -1 -21   1    0.47    0.10
   1 -21  -1    0.39    0.09
  -1 -21   1    0.53    0.09
   1 -21  -1    0.44    0.10
   1 -21  -1    0.56    0.10
   0 -21   1    0.04    0.05
   0 -21   1    0.00    0.06
   0 -21  -1   -0.09    0.05
   0 -21  -1    0.01    0.06
   0 -21  -1    0.01    0.05
   1 -21   1    0.44    0.09
  -1 -21  -1    0.51    0.10
  -1 -21  -1    0.45    0.09
  -1 -21  -1    0.55    0.10
   1 -21   1    0.43    0.09
  -2 -21  -1   -0.01    0.05
  -2 -21  -1    0.02    0.06
   2 -21   1   -0.07    0.05
   2 -21   1    0.03    0.06
  -2  21  -1   -0.03    0.04
   3 -21   1    0.09    0.06
   3 -21   1    0.11    0.06
  -3 -21  -1    0.13    0.06
  -3 -21  -1    0.16    0.06
  -3  21  -1    0.14    0.05
   4 -21   1    0.67    0.10
  -4 -21  -1    0.56    0.10
   4 -21   1    0.71    0.10
  -4 -21  -1    0.55    0.09
  -4  21  -1    0.70    0.10
  -2 -22   1    0.18    0.06
   2 -22  -1    0.15    0.05
   1 -22  -1   -0.10    0.04
  -1 -22   1    0.02    0.05
   1 -22  -1    0.06    0.05
   0 -22  -1    0.45    0.08
   0 -22  -1    0.33    0.08
   0 -22   1    0.74    0.10
   0 -22   1    0.58    0.09
  -1 -22  -1    0.03    0.05
  -1 -22  -1    0.04    0.05
   1 -22   1   -0.06    0.04
   2 -22   1    0.13    0.05
  -2 -22  -1    0.14    0.06
  -2 -22  -1    0.24    0.06
 -14   0   2    0.11    0.06
  14   0  -2    0.05    0.06
  13   0  -2    0.23    0.07
 -13   0   2    0.12    0.07
  13   0  -2    0.22    0.08
 -13   0   2    0.25    0.08
  12   0  -2    0.07    0.06
 -12   0   2   -0.02    0.07
  12   0  -2    0.01    0.07
 -12   0   2    0.03    0.07
 -12   0   2   -0.01    0.06
 -11   0   2    1.18    0.18
 -11   0   2    1.21    0.18
 -11   0   2    1.18    0.18
  11   0  -2    1.51    0.19
 -11   0   2    1.32    0.19
 -10   0   2    3.18    0.36
 -10   0   2    3.06    0.34
  10   0  -2    3.08    0.35
 -10   0   2    3.12    0.34
 -10   0   2    3.04    0.34
  -9   0   2    0.24    0.08
  -9   0   2    0.35    0.09
  -9   0   2    0.17    0.07
  -9   0   2    0.19    0.08
  -8   0   2    0.71    0.13
  -7   0   2   65.42    5.37
  -6   0   2    0.07    0.07
  -5   0   2    1.89    0.19
  -4   0   2    9.88    0.83
  -3   0   2    0.67    0.08
   2   0  -2  127.38   10.73
  -2   0   2  132.79   11.14
  -2   0   2  141.40   10.76
  -2   0   2  145.99   11.05
  -1   0   2   75.21    5.96
  -1   0   2   72.09    6.01
  -1   0   2   75.15    5.81
   1   0  -2   72.30    5.81
   0   0   2    5.54    0.45
   0   0  -2    5.44    0.43
   0   0   2    5.42    0.43
  -1   0  -2   78.67    6.19
  -2   0  -2  145.57   11.43
  -3   0  -2    0.89    0.10
  -3   0  -2    0.89    0.11
  -4   0  -2    9.59    0.75
  -4   0  -2    8.90    0.78
  -5   0  -2    2.05    0.20
  -5   0  -2    2.04    0.22
  -6   0  -2    0.11    0.07
  -7   0  -2   65.47    5.38
  -8   0  -2    0.77    0.14
  -9   0  -2    0.31    0.08
  -9   0  -2    0.21    0.08
   9   0   2    0.29    0.08
  -9   0  -2    0.25    0.08
 -10   0  -2    2.97    0.33
 -10   0  -2    3.10    0.36
  10   0   2    3.16    0.35
 -10   0  -2    2.96    0.33
 -11   0  -2    1.15    0.17
 -11   0  -2    1.01    0.17
  11   0   2    1.02    0.16
 -11   0  -2    1.41    0.17
 -12   0  -2   -0.05    0.06
  12   0   2   -0.01    0.06
 -12   0  -2    0.01    0.07
 -12   0  -2   -0.01    0.06
 -13   0  -2    0.38    0.09
  13   0   2    0.42    0.10
  13   0   2    0.21    0.07
 -13   0  -2    0.22    0.08
  14   0   2    0.06    0.05
 -14   0  -2    0.13    0.06
  14   0   2    0.14    0.07
 -14   0  -2    0.11    0.06
  14  -1  -2    0.13    0.07
  14  -1  -2    0.10    0.05
 -14  -1   2    0.15    0.06
 -14   1   2    0.13    0.06
  14   1  -2    0.06    0.06
 -13  -1   2    0.09    0.07
 -13  -1   2   -0.02    0.07
 -13  -1   2    0.00    0.06
  13  -1  -2    0.08    0.07
  13  -1  -2    0.13    0.06
 -13   1   2    0.04    0.07
  13   1  -2   -0.05    0.06
 -13   1   2    0.12    0.07
  12  -1  -2    0.63    0.13
 -12  -1   2    0.52    0.12
 -12  -1   2    0.47    0.10
  12  -1  -2    0.67    0.11
 -12  -1   2    0.60    0.12
 -12  -1   2    0.54    0.11
 -12   1   2    0.56    0.11
 -12   1   2    0.42    0.11
 -11  -1   2    1.67    0.24
 -11  -1   2    2.14    0.26
  11  -1  -2    2.35    0.25
 -11  -1   2    2.41    0.25
  11  -1  -2    2.00    0.27
 -11  -1   2    1.54    0.25
 -11   1   2    2.39    0.26
 -11   1   2    1.83    0.24
 -11   1   2    2.35    0.25
 -10  -1   2    2.87    0.32
  10  -1  -2    2.77    0.32
 -10  -1   2    3.06    0.31
 -10  -1   2    2.54    0.31
 -10  -1   2    2.85    0.33
 -10   1   2    2.95    0.31
 -10   1   2    3.00    0.35
 -10   1   2    2.65    0.31
 -10   1   2    2.55    0.31
  -9  -1   2    5.30    0.53
  -9  -1   2    4.77    0.52
  -9  -1   2    5.24    0.56
   9  -1  -2    5.05    0.55
  -9  -1   2    5.31    0.53
  -9   1   2    5.52    0.53
  -9   1   2    5.53    0.53
  -9   1   2    4.86    0.56
  -9   1   2    4.98    0.53
  -8  -1   2    0.29    0.09
  -8   1   2    0.19    0.08
  -7  -1   2    0.10    0.07
  -7   1   2    0.09    0.06
  -6  -1   2    8.17    0.72
  -6   1   2    8.53    0.72
  -5  -1   2    0.10    0.05
  -5   1   2    0.17    0.06
  -4  -1   2    0.06    0.05
  -4   1   2    0.04    0.05
  -4   1   2    0.05    0.05
  -4   1   2    0.06    0.03
  -3  -1   2    2.44    0.21
  -3  -1   2    2.15    0.20
  -3   1   2    2.24    0.20
  -3   1   2    2.11    0.18
  -2  -1   2   63.26    5.06
  -2  -1   2   62.67    5.10
   2  -1  -2   59.71    4.91
  -2   1   2   61.67    4.91
  -2   1   2   65.30    4.92
  -1  -1   2    2.57    0.22
  -1  -1   2    2.61    0.23
   1   1  -2    2.65    0.21
  -1   1   2    2.49    0.21
   1   1  -2    2.69    0.22
  -1   1   2    2.45    0.22
  -1   1   2    2.40    0.22
   0  -1   2   -0.01    0.02
   0  -1  -2    0.01    0.02
   0  -1  -2   -0.01    0.01
   0  -1   2    0.02    0.02
   0  -1   2    0.00    0.01
   0   1  -2   -0.02    0.02
   0   1   2    0.02    0.02
   0   1  -2    0.00    0.01
   0   1   2   -0.02    0.01
  -1  -1  -2    2.75    0.23
  -1   1  -2    2.61    0.23
  -1   1  -2    2.53    0.22
  -2  -1  -2   66.45    5.22
  -2  -1  -2   67.29    5.42
  -2   1  -2   67.66    5.23
  -2   1  -2   64.25    5.22
  -3  -1  -2    2.46    0.21
  -3  -1  -2    2.11    0.22
  -3   1  -2    2.48    0.21
  -4  -1  -2    0.05    0.05
  -4   1  -2    0.01    0.05
  -5  -1  -2    0.09    0.06
  -5   1  -2    0.10    0.07
  -5   1  -2    0.05    0.05
  -6  -1  -2    8.73    0.75
  -6   1  -2    8.46    0.71
  -6   1  -2    8.68    0.75
  -7  -1  -2    0.25    0.08
  -7   1  -2    0.08    0.08
  -8  -1  -2    0.11    0.08
  -8   1  -2   -0.20    0.06
  -9  -1  -2    4.81    0.56
  -9  -1  -2    5.34    0.53
   9  -1   2    4.89    0.55
  -9  -1  -2    5.40    0.53
  -9  -1  -2    5.17    0.52
  -9  -1  -2    4.77    0.52
  -9   1  -2    5.03    0.55
  -9   1  -2    5.20    0.52
  -9   1  -2    5.62    0.52
   9   1   2    5.29    0.55
  10  -1   2    2.66    0.31
 -10  -1  -2    2.74    0.30
 -10  -1  -2    2.88    0.32
 -10  -1  -2    2.77    0.30
 -10  -1  -2    2.80    0.30
 -10   1  -2    2.35    0.30
 -10   1  -2    2.61    0.30
  10   1   2    2.67    0.31
 -11  -1  -2    2.58    0.28
 -11  -1  -2    1.73    0.25
 -11  -1  -2    2.38    0.28
 -11  -1  -2    2.27    0.26
  11  -1   2    2.53    0.27
 -11   1  -2    2.41    0.27
 -11   1  -2    1.70    0.25
  11   1   2    2.08    0.26
 -12  -1  -2    0.45    0.11
  12  -1   2    0.51    0.10
 -12  -1  -2    0.35    0.10
 -12  -1  -2    0.44    0.09
  12  -1   2    0.50    0.12
  12   1   2    0.44    0.09
 -12   1  -2    0.44    0.10
 -12   1  -2    0.36    0.10
 -13  -1  -2    0.16    0.06
 -13  -1  -2    0.03    0.07
 -13  -1  -2   -0.06    0.06
  13  -1   2    0.06    0.08
  13  -1   2    0.03    0.05
  13   1   2    0.10    0.08
  13   1   2    0.09    0.05
 -13   1  -2    0.08    0.06
 -13   1  -2    0.15    0.08
  14  -1   2    0.15    0.08
 -14  -1  -2    0.06    0.06
  14  -1   2    0.10    0.05
 -14   1  -2    0.05    0.06
 -14   1  -2    0.10    0.06
  14   1   2    0.15    0.07
 -14  -2   2    0.27    0.07
 -14  -2   2    0.26    0.07
  14  -2  -2    0.32    0.07
  14  -2  -2    0.34    0.08
  14   2  -2    0.30    0.07
 -14   2   2    0.33    0.08
 -13  -2   2    0.03    0.06
 -13  -2   2   -0.03    0.07
  13  -2  -2   -0.08    0.07
 -13  -2   2   -0.06    0.06
  13  -2  -2   -0.01    0.05
 -13   2   2   -0.01    0.06
  13   2  -2    0.03    0.07
 -13   2   2   -0.08    0.06
  12  -2  -2    0.47    0.11
 -12  -2   2    0.33    0.10
 -12  -2   2    0.40    0.09
 -12  -2   2    0.25    0.09
  12  -2  -2    0.38    0.09
 -12  -2   2    0.29    0.10
 -12   2   2    0.28    0.09
 -12   2   2    0.33    0.09
  11  -2  -2    0.34    0.09
 -11  -2   2    0.41    0.10
 -11  -2   2    0.59    0.12
  11  -2  -2    0.31    0.10
 -11  -2   2    0.32    0.10
 -11  -2   2    0.49    0.11
 -11   2   2    0.53    0.11
 -11   2   2    0.37    0.10
 -10  -2   2    0.09    0.07
 -10  -2   2    0.48    0.10
 -10  -2   2    0.21    0.08
 -10  -2   2    0.33    0.10
  10  -2  -2    0.45    0.09
  10  -2  -2    0.35    0.10
 -10   2   2    0.21    0.08
 -10   2   2    0.53    0.11
  -9  -2   2    2.32    0.29
  -9  -2   2    2.25    0.27
  -9  -2   2    2.35    0.27
  -9  -2   2    2.48    0.27
  -9  -2   2    2.58    0.27
   9  -2  -2    2.13    0.27
  -9   2   2    2.39    0.28
  -9   2   2    2.38    0.27
  -8  -2   2   -0.05    0.07
  -8   2   2   -0.10    0.07
  -7  -2   2    1.62    0.19
  -7   2   2    1.45    0.19
  -6  -2   2    0.26    0.07
  -6   2   2    0.06    0.06
  -5  -2   2    0.10    0.05
  -5   2   2    0.00    0.04
  -5   2   2    0.03    0.05
  -5   2   2   -0.02    0.03
  -4  -2   2    0.44    0.07
  -4   2   2    0.44    0.08
  -4   2   2    0.32    0.05
  -3  -2   2   11.88    0.95
  -3  -2   2   11.44    0.95
  -3   2   2   10.88    0.91
  -3   2   2   11.83    0.92
  -2  -2   2   70.91    5.64
  -2  -2   2   70.37    5.60
  -2   2   2   71.75    5.45
  -2   2   2   64.02    5.43
  -1  -2   2    0.11    0.03
   1  -2  -2    0.12    0.02
  -1  -2   2    0.26    0.04
   1   2  -2    0.16    0.04
  -1   2   2    0.16    0.04
   0  -2   2    0.62    0.07
   0  -2  -2    0.70    0.06
   0  -2   2    0.56    0.06
   0   2  -2    0.57    0.07
   0   2   2    0.53    0.06
   0   2  -2    0.61    0.06
  -1  -2  -2    0.15    0.04
  -1   2  -2    0.16    0.04
  -1   2  -2    0.15    0.03
  -2  -2  -2   73.64    5.91
  -2   2  -2   70.69    5.70
  -2   2  -2   73.20    5.71
  -3  -2  -2   11.42    0.98
  -3   2  -2   11.92    0.95
  -3   2  -2   12.17    0.95
  -4  -2  -2    0.30    0.07
  -4   2  -2    0.36    0.07
  -4   2  -2    0.36    0.07
  -5  -2  -2    0.19    0.07
  -5   2  -2    0.21    0.06
  -6  -2  -2    0.19    0.08
  -6   2  -2    0.19    0.06
  -6   2  -2    0.13    0.08
  -7  -2  -2    1.73    0.20
  -7   2  -2    1.42    0.19
  -7   2  -2    1.20    0.16
  -8  -2  -2   -0.09    0.07
  -8   2  -2   -0.02    0.07
  -9  -2  -2    2.29    0.26
   9  -2   2    2.25    0.27
  -9  -2  -2    2.22    0.27
  -9  -2  -2    2.21    0.25
  -9  -2  -2    2.65    0.26
  -9  -2  -2    2.32    0.27
  -9   2  -2    2.10    0.25
  -9   2  -2    1.76    0.25
 -10  -2  -2    0.33    0.09
 -10  -2  -2    0.53    0.10
  10  -2   2    0.32    0.09
 -10  -2  -2    0.25    0.09
 -10  -2  -2    0.56    0.11
 -10  -2  -2    0.37    0.09
 -10   2  -2    0.22    0.09
 -10   2  -2    0.42    0.10
  11  -2   2    0.39    0.10
 -11  -2  -2    0.50    0.11
 -11  -2  -2    0.38    0.10
 -11  -2  -2    0.46    0.10
 -11  -2  -2    0.43    0.10
 -11   2  -2    0.43    0.10
 -11   2  -2    0.53    0.11
 -12  -2  -2    0.33    0.08
 -12  -2  -2    0.47    0.11
 -12  -2  -2    0.34    0.09
  12  -2   2    0.20    0.10
 -12  -2  -2    0.34    0.09
  12  -2   2    0.19    0.08
 -12   2  -2    0.24    0.09
 -12   2  -2    0.25    0.09
 -13  -2  -2   -0.09    0.06
  13  -2   2    0.04    0.06
  13  -2   2    0.00    0.07
 -13  -2  -2    0.08    0.07
 -13   2  -2    0.06    0.07
 -13   2  -2    0.07    0.07
  14  -2   2    0.14    0.08
 -14  -2  -2    0.24    0.07
 -14  -2  -2    0.31    0.07
  14  -2   2    0.58    0.08
 -14   2  -2    0.36    0.08
  14   2   2    0.22    0.08
 -14   2  -2    0.35    0.08
  14  -3  -2    0.13    0.05
  14  -3  -2    0.19    0.07
 -14  -3   2    0.16    0.06
 -14   3   2    0.07    0.05
  14   3  -2    0.23    0.06
  13  -3  -2    0.26    0.09
  13  -3  -2    0.23    0.07
 -13  -3   2    0.25    0.08
 -13  -3   2    0.18    0.07
 -13  -3   2    0.29    0.09
 -13  -3   2    0.29    0.09
 -13   3   2    0.41    0.09
 -13   3   2    0.30    0.08
  13   3  -2    0.22    0.08
  12  -3  -2    1.37    0.23
 -12  -3   2    1.99    0.24
 -12  -3   2    2.22    0.24
 -12  -3   2    2.27    0.24
  12  -3  -2    1.35    0.22
 -12  -3   2    2.49    0.27
 -12   3   2    2.08    0.24
 -12   3   2    1.74    0.23
 -11  -3   2   -0.03    0.07
 -11  -3   2    0.01    0.06
  11  -3  -2   -0.03    0.06
  11  -3  -2    0.06    0.09
 -11  -3   2    0.02    0.07
 -11  -3   2    0.04    0.08
 -11   3   2    0.05    0.07
 -11   3   2   -0.04    0.07
 -10  -3   2    2.63    0.30
 -10  -3   2    2.62    0.29
  10  -3  -2    2.41    0.30
 -10  -3   2    2.37    0.28
 -10  -3   2    2.65    0.31
  10  -3  -2    2.42    0.31
 -10   3   2    2.46    0.29
 -10   3   2    2.79    0.29
  -9  -3   2   14.34    1.39
  -9  -3   2   14.67    1.41
  -9  -3   2   14.57    1.42
   9  -3  -2   14.43    1.48
   9  -3  -2   13.84    1.47
  -9  -3   2   14.21    1.38
  -9  -3   2   14.80    1.48
  -9   3   2   14.12    1.38
  -9   3   2   14.15    1.39
  -8  -3   2    0.16    0.07
  -8  -3   2    0.06    0.07
  -8   3   2    0.14    0.07
  -7  -3   2    8.90    0.75
  -7   3   2    8.35    0.75
  -6  -3   2   20.72    1.75
  -6   3   2   21.34    1.70
  -6   3   2   20.97    1.75
  -5  -3   2    0.06    0.06
  -5   3   2    0.08    0.06
  -5   3   2    0.23    0.05
  -4  -3   2    0.89    0.12
  -4   3   2    0.89    0.12
  -4   3   2    0.98    0.10
  -3  -3   2    2.08    0.18
  -3  -3   2    1.55    0.17
  -3   3   2    1.91    0.18
  -3   3   2    1.73    0.16
  -2  -3   2   16.50    1.34
  -2  -3   2   16.56    1.35
  -2   3   2   16.91    1.31
  -2   3   2   15.84    1.30
  -1  -3   2    5.51    0.45
  -1  -3   2    5.40    0.45
   1  -3  -2    5.11    0.44
  -1   3   2    5.22    0.43
  -1   3   2    5.11    0.44
   1   3  -2    5.53    0.43
   1   3  -2    5.63    0.44
   0  -3  -2   -0.06    0.03
   0  -3   2   -0.05    0.03
   0   3  -2   -0.11    0.04
   0   3   2    0.02    0.04
   0   3  -2   -0.14    0.02
  -1  -3  -2    5.82    0.49
  -1   3  -2    5.79    0.47
  -1   3  -2    5.72    0.47
  -2  -3  -2   17.34    1.37
  -2   3  -2   16.61    1.33
  -2   3  -2   15.99    1.33
  -3  -3  -2    1.88    0.19
  -3   3  -2    1.95    0.18
  -3   3  -2    1.70    0.18
  -4  -3  -2    0.81    0.11
  -4   3  -2    0.92    0.11
  -4   3  -2    0.92    0.12
  -5  -3  -2    0.11    0.07
  -5   3  -2    0.05    0.05
  -5   3  -2    0.04    0.05
  -6  -3  -2   22.59    1.84
  -6   3  -2   21.57    1.77
  -7  -3  -2    8.60    0.73
  -7   3  -2    8.05    0.74
  -7   3  -2    8.26    0.69
  -8  -3  -2    0.20    0.09
  -8  -3  -2    0.21    0.08
  -8   3  -2    0.16    0.10
  -9  -3  -2   13.42    1.32
  -9  -3  -2   13.85    1.33
  -9  -3  -2   14.37    1.39
   9  -3   2   11.07    1.37
  -9  -3  -2   13.61    1.30
  -9   3  -2   13.81    1.30
  -9   3  -2   14.22    1.30
 -10  -3  -2    2.79    0.28
  10  -3   2    2.46    0.30
 -10  -3  -2    2.56    0.30
 -10  -3  -2    2.20    0.29
 -10  -3  -2    2.50    0.29
 -10   3  -2    2.44    0.29
 -10   3  -2    2.41    0.28
 -11  -3  -2    0.14    0.08
 -11  -3  -2    0.07    0.08
  11  -3   2   -0.01    0.08
 -11  -3  -2   -0.02    0.07
  11  -3   2   -0.01    0.06
 -11   3  -2    0.08    0.07
 -11   3  -2    0.03    0.07
 -12  -3  -2    1.70    0.23
  12  -3   2    1.23    0.21
 -12  -3  -2    2.34    0.23
 -12  -3  -2    2.09    0.23
  12  -3   2    2.01    0.25
 -12   3  -2    1.40    0.20
 -12   3  -2    1.63    0.21
 -13  -3  -2    0.33    0.09
  13  -3   2    0.28    0.10
 -13  -3  -2    0.21    0.08
 -13  -3  -2    0.19    0.07
  13  -3   2    0.27    0.08
 -13   3  -2    0.31    0.08
 -13   3  -2    0.28    0.09
  14  -3   2    0.13    0.08
 -14  -3  -2    0.17    0.06
 -14  -3  -2    0.07    0.05
  14  -3   2    0.24    0.06
  14   3   2    0.16    0.07
 -14   3  -2    0.12    0.06
 -14   3  -2    0.09    0.06
  14  -4  -2    0.03    0.06
  14  -4  -2    0.01    0.04
 -14  -4   2   -0.05    0.05
 -14   4   2   -0.11    0.04
  14   4  -2   -0.05    0.04
 -13  -4   2    0.03    0.07
  13  -4  -2    0.08    0.08
  13  -4  -2    0.04    0.06
 -13  -4   2    0.06    0.06
  13   4  -2    0.01    0.06
 -13   4   2   -0.05    0.06
 -13   4   2   -0.06    0.06
 -12  -4   2    0.06    0.07
 -12  -4   2    0.13    0.08
  12  -4  -2    0.26    0.10
  12  -4  -2    0.09    0.07
 -12  -4   2    0.17    0.09
 -12  -4   2    0.30    0.10
 -12   4   2    0.21    0.08
 -12   4   2    0.25    0.08
  11  -4  -2    0.40    0.10
 -11  -4   2    0.36    0.09
 -11  -4   2    0.12    0.09
 -11  -4   2    0.34    0.11
 -11  -4   2    0.25    0.08
  11  -4  -2    0.13    0.09
 -11   4   2    0.37    0.10
 -11   4   2    0.45    0.10
  10  -4  -2    0.46    0.12
 -10  -4   2    0.54    0.10
 -10  -4   2    0.68    0.13
 -10  -4   2    0.37    0.11
 -10  -4   2    0.38    0.10
  10  -4  -2    0.44    0.11
 -10  -4   2    0.45    0.11
 -10   4   2    0.49    0.10
 -10   4   2    0.68    0.12
   9  -4  -2    0.68    0.11
  -9  -4   2    0.52    0.10
  -9  -4   2    0.40    0.09
   9  -4  -2    0.41    0.11
  -9  -4   2    0.47    0.10
  -9  -4   2    0.41    0.11
  -9  -4   2    0.63    0.11
  -9   4   2    0.41    0.09
  -9   4   2    0.44    0.10
  -8  -4   2    0.13    0.07
  -8  -4   2    0.01    0.06
   8  -4  -2    0.09    0.06
  -8  -4   2    0.13    0.07
  -8  -4   2   -0.08    0.06
  -8  -4   2    0.03    0.06
   8  -4  -2    0.06    0.07
  -8  -4   2    0.16    0.08
  -8   4   2    0.02    0.06
  -7  -4   2    0.04    0.06
  -7   4   2   -0.02    0.07
  -6  -4   2    0.09    0.06
  -6   4   2    0.08    0.06
  -5  -4   2    0.10    0.06
  -5   4   2    0.19    0.07
  -5   4   2    0.26    0.06
  -4  -4   2   11.84    0.98
  -4  -4   2   11.12    0.97
  -4   4   2   11.84    0.94
  -4   4   2   11.88    0.95
  -3  -4   2    0.36    0.07
  -3  -4   2    0.31    0.07
  -3   4   2    0.26    0.07
  -3   4   2    0.32    0.06
  -2  -4   2    0.29    0.06
  -2  -4   2    0.19    0.06
  -2   4   2    0.18    0.06
  -2   4   2    0.17    0.05
   1  -4  -2    2.60    0.22
  -1  -4   2    2.80    0.24
   1   4  -2    2.81    0.24
  -1   4   2    2.54    0.23
  -1   4   2    2.68    0.24
   1   4  -2    2.60    0.23
   0  -4   2  137.17   11.32
   0   4  -2  138.07   11.03
   0   4   2  142.51   11.03
   0   4  -2  143.15   11.01
  -1  -4  -2    2.90    0.25
   1   4   2    2.75    0.25
  -1   4  -2    3.07    0.26
  -1   4  -2    2.56    0.24
  -2  -4  -2    0.08    0.06
  -2   4  -2    0.21    0.06
  -2   4  -2    0.14    0.06
  -3  -4  -2    0.35    0.08
  -3   4  -2    0.52    0.08
  -3   4  -2    0.49    0.08
  -4  -4  -2   12.15    1.00
  -4   4  -2   11.81    0.96
  -4   4  -2   11.55    0.96
  -5  -4  -2    0.11    0.07
  -5   4  -2    0.13    0.07
  -5   4  -2    0.03    0.05
  -6  -4  -2    0.03    0.06
  -6   4  -2    0.23    0.07
  -6   4  -2    0.09    0.07
  -7  -4  -2   -0.03    0.06
  -7   4  -2    0.01    0.06
  -7   4  -2   -0.05    0.07
  -8  -4  -2    0.10    0.07
  -8  -4  -2    0.12    0.06
   8  -4   2    0.12    0.06
  -8  -4  -2    0.11    0.07
  -8  -4  -2    0.02    0.05
  -8  -4  -2    0.08    0.07
  -8  -4  -2    0.02    0.05
  -8  -4  -2    0.04    0.08
  -8   4  -2    0.00    0.08
  -8   4  -2    0.13    0.07
  -8   4  -2    0.00    0.06
   9  -4   2    0.54    0.11
  -9  -4  -2    0.52    0.11
  -9  -4  -2    0.38    0.10
  -9  -4  -2    0.62    0.11
  -9  -4  -2    0.52    0.12
   9  -4   2    0.53    0.11
  -9   4  -2    0.52    0.10
  -9   4  -2    0.46    0.10
 -10  -4  -2    0.56    0.11
 -10  -4  -2    0.57    0.11
  10  -4   2    0.36    0.11
 -10  -4  -2    0.49    0.11
 -10  -4  -2    0.42    0.11
  10  -4   2    0.58    0.12
 -10   4  -2    0.38    0.10
 -10   4  -2    0.53    0.11
 -11  -4  -2    0.27    0.09
  11  -4   2    0.40    0.10
 -11  -4  -2    0.41    0.11
 -11  -4  -2    0.26    0.10
  11  -4   2    0.34    0.11
 -11  -4  -2    0.28    0.09
 -11   4  -2    0.22    0.09
 -11   4  -2    0.36    0.10
  12  -4   2    0.27    0.08
 -12  -4  -2    0.08    0.07
 -12  -4  -2    0.17    0.09
 -12  -4  -2    0.18    0.09
  12  -4   2    0.15    0.09
 -12   4  -2    0.21    0.08
 -12   4  -2    0.15    0.08
  13  -4   2    0.07    0.08
 -13  -4  -2    0.02    0.06
 -13  -4  -2    0.02    0.07
 -13  -4  -2    0.04    0.07
  13  -4   2    0.02    0.06
 -13   4  -2    0.05    0.07
 -13   4  -2    0.00    0.06
  14  -4   2   -0.01    0.04
 -14  -4  -2    0.06    0.05
  14  -4   2    0.11    0.07
 -14   4  -2   -0.04    0.05
  14   4   2    0.01    0.06
 -14   4  -2    0.03    0.05
 -14  -5   2   -0.03    0.05
  14  -5  -2   -0.03    0.06
  14  -5  -2    0.07    0.05
 -14   5   2   -0.01    0.05
 -13  -5   2    0.78    0.14
  13  -5  -2    1.12    0.15
  13  -5  -2    0.99    0.16
 -13  -5   2    0.95    0.15
 -13   5   2    1.02    0.15
 -13   5   2    1.04    0.14
 -12  -5   2    1.19    0.18
  12  -5  -2    1.32    0.20
 -12  -5   2    1.57    0.21
 -12  -5   2    1.40    0.19
  12  -5  -2    1.44    0.19
 -12   5   2    1.62    0.19
 -12   5   2    1.18    0.18
 -11  -5   2    3.06    0.35
  11  -5  -2    3.31    0.37
  11  -5  -2    2.96    0.35
 -11  -5   2    3.18    0.34
 -11  -5   2    2.68    0.36
 -11   5   2    3.28    0.35
 -11   5   2    2.97    0.34
 -10  -5   2    0.61    0.11
 -10  -5   2    0.32    0.11
  10  -5  -2    0.55    0.13
 -10  -5   2    0.82    0.13
 -10  -5   2    0.46    0.11
 -10  -5   2    0.45    0.12
  10  -5  -2    0.87    0.13
 -10   5   2    0.69    0.12
 -10   5   2    0.44    0.10
  -9  -5   2    0.21    0.08
   9  -5  -2    0.12    0.08
   9  -5  -2    0.05    0.07
  -9  -5   2    0.13    0.08
  -9  -5   2    0.08    0.06
  -9  -5   2    0.08    0.07
  -9  -5   2    0.17    0.08
  -9   5   2    0.07    0.07
  -9   5   2    0.06    0.07
  -8  -5   2    0.70    0.13
  -8  -5   2    0.77    0.12
  -8  -5   2    0.42    0.10
  -8  -5   2    0.59    0.11
   8  -5  -2    0.68    0.11
  -8  -5   2    0.56    0.10
  -8  -5   2    0.70    0.12
   8  -5  -2    0.65    0.13
  -8   5   2    0.81    0.12
  -8   5   2    0.51    0.11
  -7  -5   2    0.11    0.07
  -7   5   2    0.06    0.08
  -7   5   2    0.12    0.08
  -6  -5   2    0.43    0.09
  -6   5   2    0.42    0.10
  -5  -5   2    1.27    0.16
  -5   5   2    1.42    0.15
  -5   5   2    1.33    0.17
  -4  -5   2    0.20    0.06
  -4  -5   2    0.09    0.06
  -4   5   2    0.14    0.05
  -4   5   2    0.34    0.07
  -3  -5   2   21.50    1.83
  -3  -5   2   22.90    1.85
  -3   5   2   23.63    1.78
  -3   5   2   21.49    1.79
  -2  -5   2   29.47    2.35
  -2  -5   2   28.73    2.38
  -2   5   2   30.51    2.29
   2   5  -2   27.29    2.30
  -2   5   2   28.67    2.30
   1  -5  -2   74.17    6.26
   1  -5  -2   71.96    6.26
  -1  -5   2   82.86    6.28
   1   5  -2   75.95    6.12
  -1   5   2   79.80    6.13
   1   5  -2   77.84    6.11
  -1   5   2   81.95    6.11
   0  -5   2    0.01    0.04
   0   5  -2    0.02    0.04
   0   5   2   -0.03    0.04
   0   5  -2    0.05    0.04
  -1  -5  -2   77.15    6.37
   1  -5   2   79.62    6.31
   1   5   2   78.28    6.16
  -1   5  -2   76.86    6.15
  -1   5  -2   78.31    6.14
  -2  -5  -2   28.74    2.31
  -2   5  -2   28.13    2.24
   2   5   2   27.09    2.24
  -2   5  -2   28.59    2.23
  -3  -5  -2   22.72    1.87
  -3   5  -2   23.02    1.81
  -3   5  -2   22.26    1.81
  -4  -5  -2    0.64    0.09
  -4   5  -2    0.25    0.06
  -4   5  -2    0.08    0.06
  -5  -5  -2    1.27    0.16
  -5   5  -2    1.36    0.16
  -5   5  -2    1.30    0.15
  -6  -5  -2    0.13    0.07
  -6   5  -2    0.35    0.08
  -6   5  -2    0.38    0.09
  -7  -5  -2    0.06    0.07
  -8  -5  -2    0.65    0.11
  -8  -5  -2    0.71    0.12
  -8  -5  -2    0.48    0.10
   8  -5   2    0.47    0.10
  -8  -5  -2    0.66    0.14
  -8  -5  -2    0.58    0.11
   8  -5   2    0.70    0.13
  -8  -5  -2    0.64    0.12
  -8  -5  -2    0.41    0.10
  -8   5  -2    0.62    0.11
  -8   5  -2    0.70    0.15
  -8   5  -2    0.63    0.11
   9  -5   2    0.17    0.08
  -9  -5  -2    0.18    0.09
  -9  -5  -2    0.27    0.08
   9  -5   2    0.10    0.09
  -9  -5  -2    0.17    0.08
  -9  -5  -2    0.05    0.08
  -9  -5  -2    0.06    0.07
  -9   5  -2    0.22    0.07
  -9   5  -2    0.00    0.06
  10  -5   2    0.91    0.14
 -10  -5  -2    0.65    0.12
 -10  -5  -2    0.74    0.13
 -10  -5  -2    0.44    0.12
 -10  -5  -2    0.80    0.14
  10  -5   2    0.42    0.12
 -10   5  -2    0.83    0.13
 -10   5  -2    0.51    0.11
 -11  -5  -2    3.18    0.34
  11  -5   2    2.66    0.35
 -11  -5  -2    3.14    0.36
 -11  -5  -2    3.01    0.34
  11  -5   2    3.21    0.37
 -11  -5  -2    2.80    0.34
 -11   5  -2    3.12    0.33
 -11   5  -2    3.04    0.34
  12  -5   2    1.37    0.20
 -12  -5  -2    1.24    0.18
  12  -5   2    1.17    0.18
 -12  -5  -2    1.21    0.19
 -12  -5  -2    1.29    0.18
 -12   5  -2    1.57    0.19
 -12   5  -2    1.29    0.18
 -13  -5  -2    1.03    0.15
 -13  -5  -2    0.68    0.13
 -13  -5  -2    0.75    0.13
  13  -5   2    0.84    0.13
  13  -5   2    1.09    0.16
 -13   5  -2    1.10    0.14
 -13   5  -2    0.91    0.13
 -14  -5  -2    0.07    0.05
  14  -5   2    0.07    0.07
  14  -5   2    0.03    0.04
 -14   5  -2    0.11    0.05
  14   5   2    0.06    0.06
 -14   5  -2    0.14    0.06
  14  -6  -2    1.94    0.21
  14  -6  -2    1.40    0.18
 -14  -6   2    1.47    0.18
 -14   6   2    1.38    0.17
  13  -6  -2    0.34    0.09
 -13  -6   2    0.29    0.09
  13  -6  -2    0.48    0.09
 -13  -6   2    0.26    0.08
 -13   6   2    0.39    0.09
 -12  -6   2    0.37    0.10
  12  -6  -2    0.39    0.10
  12  -6  -2    0.22    0.08
 -12  -6   2    0.28    0.09
 -12   6   2    0.16    0.08
 -12   6   2    0.26    0.08
 -11  -6   2    1.19    0.18
 -11  -6   2    1.19    0.17
  11  -6  -2    1.07    0.18
 -11  -6   2    1.11    0.17
  11  -6  -2    1.19    0.18
 -11   6   2    1.21    0.17
 -11   6   2    0.99    0.16
 -10  -6   2    1.44    0.20
 -10  -6   2    1.46    0.20
  10  -6  -2    1.88    0.23
  10  -6  -2    1.39    0.22
 -10  -6   2    1.51    0.21
 -10  -6   2    1.43    0.22
 -10   6   2    1.73    0.21
  -9  -6   2    4.06    0.44
  -9  -6   2    4.10    0.44
  -9  -6   2    3.99    0.43
  -9  -6   2    3.96    0.44
   9  -6  -2    4.28    0.47
   9  -6  -2    4.13    0.46
  -9  -6   2    4.18    0.46
  -9   6   2    4.28    0.43
   8  -6  -2    1.37    0.18
  -8  -6   2    1.59    0.20
  -8  -6   2    1.28    0.18
  -8  -6   2    1.36    0.19
  -8  -6   2    1.19    0.17
  -8  -6   2    1.43    0.19
  -8  -6   2    1.11    0.18
   8  -6  -2    1.30    0.19
  -8  -6   2    1.22    0.18
  -8   6   2    1.69    0.19
  -7  -6   2    0.17    0.08
  -7   6   2    0.22    0.08
  -6  -6   2    0.04    0.06
  -6   6   2    0.05    0.07
  -5  -6   2    1.91    0.22
  -5   6   2    2.02    0.19
  -5   6   2    2.08    0.22
  -4  -6   2    0.16    0.06
  -4  -6   2    0.06    0.06
  -4   6   2    0.04    0.05
  -4   6   2    0.14    0.05
  -3  -6   2    0.68    0.10
  -3  -6   2    0.62    0.10
  -3   6   2    0.87    0.10
   3   6  -2    0.79    0.10
  -3   6   2    0.66    0.11
  -2  -6   2    5.02    0.42
  -2  -6   2    4.73    0.42
  -2   6   2    5.08    0.42
   2   6  -2    4.64    0.41
  -2   6   2    5.10    0.41
   2   6  -2    4.49    0.41
  -1  -6   2   13.12    1.03
   1   6  -2   11.97    1.01
  -1   6   2   12.90    1.02
  -1   6   2   12.78    1.01
   1   6  -2   11.93    1.01
   0  -6   2    0.33    0.06
   0   6  -2    0.36    0.07
   0   6   2    0.34    0.07
   0   6  -2    0.36    0.08
   1  -6   2   13.06    1.02
  -1  -6  -2   12.24    1.03
  -1   6  -2   12.09    1.00
  -1   6  -2   11.87    1.00
   1   6   2   12.45    1.00
  -2  -6  -2    4.75    0.41
  -2   6  -2    4.54    0.39
   2   6   2    4.67    0.40
  -2   6  -2    4.52    0.40
  -3  -6  -2    0.81    0.11
  -3   6  -2    0.82    0.11
  -3   6  -2    0.71    0.11
  -4  -6  -2    0.10    0.06
  -4   6  -2    0.01    0.05
  -4   6  -2    0.07    0.06
  -5  -6  -2    2.33    0.24
  -5   6  -2    2.33    0.23
  -5   6  -2    1.79    0.22
  -6  -6  -2    0.09    0.07
  -6   6  -2   -0.09    0.05
  -6   6  -2    0.08    0.07
  -7  -6  -2    0.09    0.08
  -7   6  -2    0.10    0.08
  -8  -6  -2    1.64    0.19
  -8  -6  -2    1.53    0.20
  -8  -6  -2    1.40    0.20
  -8  -6  -2    1.49    0.19
   8  -6   2    1.01    0.18
  -8  -6  -2    1.53    0.20
   8  -6   2    1.52    0.21
  -8  -6  -2    1.31    0.20
  -8  -6  -2    1.69    0.20
  -8   6  -2    1.76    0.20
  -8   6  -2    1.56    0.19
  -9  -6  -2    3.94    0.45
   9  -6   2    3.61    0.45
  -9  -6  -2    3.78    0.43
   9  -6   2    3.77    0.44
  -9  -6  -2    3.87    0.43
  -9  -6  -2    4.04    0.42
  -9  -6  -2    4.36    0.42
  -9   6  -2    4.18    0.41
  -9   6  -2    4.01    0.42
 -10  -6  -2    1.91    0.25
 -10  -6  -2    1.66    0.23
  10  -6   2    1.33    0.22
 -10  -6  -2    1.88    0.22
 -10  -6  -2    2.17    0.24
  10  -6   2    1.87    0.25
 -10   6  -2    1.74    0.23
 -10   6  -2    1.69    0.22
 -11  -6  -2    0.88    0.16
 -11  -6  -2    1.16    0.18
 -11  -6  -2    1.31    0.17
 -11  -6  -2    1.11    0.17
  11  -6   2    1.16    0.18
  11  -6   2    1.05    0.17
 -11   6  -2    1.18    0.17
 -11   6  -2    1.11    0.16
 -12  -6  -2    0.34    0.10
  12  -6   2    0.56    0.12
 -12  -6  -2    0.32    0.10
  12  -6   2    0.38    0.10
 -12  -6  -2    0.45    0.11
 -12   6  -2    0.28    0.09
 -12   6  -2    0.26    0.08
 -13  -6  -2    0.42    0.09
 -13  -6  -2    0.34    0.09
 -13  -6  -2    0.41    0.09
  13  -6   2    0.54    0.11
  13  -6   2    0.33    0.09
 -13   6  -2    0.43    0.09
 -13   6  -2    0.37    0.09
  14  -6   2    1.40    0.17
  14  -6   2    1.54    0.19
 -14  -6  -2    1.31    0.17
 -14   6  -2    1.55    0.17
  14   6   2    1.58    0.18
  13  -7  -2    0.38    0.10
 -13  -7   2    0.57    0.10
 -13  -7   2    0.37    0.09
  13  -7  -2    0.51    0.09
 -13   7   2    0.68    0.10
 -12  -7   2    1.81    0.23
  12  -7  -2    2.11    0.24
 -12  -7   2    1.82    0.24
  12  -7  -2    1.72    0.24
 -12   7   2    1.93    0.23
  11  -7  -2   13.96    1.40
 -11  -7   2   14.09    1.33
 -11  -7   2   13.28    1.39
  11  -7  -2   12.51    1.38
 -11  -7   2   13.96    1.33
 -11   7   2   12.65    1.30
 -10  -7   2    0.57    0.13
 -10  -7   2    0.60    0.13
  10  -7  -2    0.96    0.15
 -10  -7   2    0.99    0.16
  10  -7  -2    0.75    0.15
 -10  -7   2    0.70    0.14
 -10   7   2    0.97    0.14
  -9  -7   2    0.11    0.08
   9  -7  -2   -0.05    0.07
  -9  -7   2    0.05    0.07
  -9  -7   2    0.00    0.08
   9  -7  -2    0.11    0.08
  -9  -7   2    0.10    0.08
  -9  -7   2    0.17    0.08
  -9   7   2    0.10    0.08
  -8  -7   2    0.03    0.07
  -8  -7   2    0.04    0.07
  -8  -7   2   -0.01    0.06
  -8  -7   2    0.05    0.07
   8  -7  -2   -0.04    0.06
  -8  -7   2    0.01    0.07
   8  -7  -2    0.04    0.08
  -8  -7   2    0.04    0.07
  -8   7   2   -0.05    0.05
  -7  -7   2    0.13    0.08
  -7  -7   2    0.15    0.07
  -7  -7   2    0.13    0.07
  -7  -7   2    0.07    0.08
   7  -7  -2    0.12    0.06
  -7  -7   2    0.16    0.07
   7  -7  -2    0.20    0.08
  -7   7   2   -0.07    0.07
  -6  -7   2    4.47    0.42
  -6   7   2    4.50    0.42
  -5  -7   2    8.45    0.74
  -5   7   2    8.69    0.73
  -4  -7   2   11.00    0.99
  -4   7   2   11.96    0.96
  -4   7   2   11.60    0.95
   4   7  -2   12.31    0.96
  -3  -7   2    0.23    0.07
  -3  -7   2    0.19    0.06
   3   7  -2    0.27    0.07
  -3   7   2    0.18    0.07
  -3   7   2    0.33    0.07
  -2  -7   2    4.96    0.45
   2   7  -2    5.22    0.45
  -2   7   2    5.48    0.45
  -2   7   2    5.51    0.45
   2   7  -2    4.95    0.44
  -1  -7   2   12.53    0.96
   1   7  -2   11.63    0.94
  -1   7   2   11.77    0.95
   1   7  -2   10.63    0.95
  -1   7   2   11.39    0.94
   0  -7   2   -0.02    0.04
   0   7   2    0.03    0.06
   0   7  -2    0.00    0.05
   0   7  -2    0.00    0.05
   1  -7   2   12.60    1.00
  -1   7  -2   11.95    0.99
   1   7   2   11.73    0.99
  -1   7  -2   12.14    0.99
   2  -7   2    4.81    0.43
  -2  -7  -2    4.94    0.45
  -2   7  -2    5.42    0.44
  -2   7  -2    4.98    0.44
   2   7   2    5.57    0.45
  -3  -7  -2    0.22    0.07
  -3   7  -2    0.15    0.07
  -3   7  -2    0.30    0.08
   3   7   2    0.18    0.07
  -4  -7  -2   11.48    0.96
  -4   7  -2   11.36    0.93
  -4   7  -2   11.07    0.93
  -5  -7  -2    9.05    0.74
  -5   7  -2    7.96    0.71
  -5   7  -2    8.17    0.70
  -6  -7  -2    4.85    0.44
  -6   7  -2    4.54    0.43
  -6   7  -2    4.64    0.42
   7  -7   2    0.12    0.07
  -7  -7  -2    0.13    0.07
   7  -7   2    0.11    0.06
  -7  -7  -2    0.22    0.07
  -7  -7  -2    0.04    0.07
  -7  -7  -2    0.15    0.06
  -7  -7  -2    0.02    0.06
  -7  -7  -2    0.15    0.07
  -7  -7  -2    0.19    0.08
  -7   7  -2   -0.03    0.09
  -7   7  -2    0.12    0.06
   8  -7   2    0.12    0.08
  -8  -7  -2   -0.05    0.06
  -8  -7  -2    0.06    0.06
   8  -7   2    0.00    0.06
  -8  -7  -2    0.07    0.06
  -8  -7  -2   -0.04    0.07
  -8  -7  -2   -0.01    0.07
  -8  -7  -2    0.12    0.07
  -8   7  -2   -0.02    0.05
  -8   7  -2    0.02    0.06
  -9  -7  -2    0.09    0.07
  -9  -7  -2    0.12    0.07
  -9  -7  -2    0.06    0.07
  -9  -7  -2    0.18    0.09
  -9  -7  -2    0.13    0.08
   9  -7   2    0.07    0.07
   9  -7   2    0.21    0.09
  -9   7  -2    0.07    0.06
  -9   7  -2    0.25    0.08
 -10  -7  -2    1.11    0.15
 -10  -7  -2    0.72    0.14
  10  -7   2    1.02    0.15
 -10  -7  -2    0.78    0.15
  10  -7   2    0.67    0.14
 -10  -7  -2    0.78    0.13
 -10   7  -2    0.72    0.12
 -10   7  -2    0.45    0.12
  11  -7   2   14.42    1.42
 -11  -7  -2   13.45    1.36
 -11  -7  -2   12.92    1.43
 -11  -7  -2   14.80    1.34
 -11  -7  -2   14.63    1.37
 -11   7  -2   12.91    1.34
 -11   7  -2   13.54    1.34
  12  -7   2    1.93    0.23
  12  -7   2    1.94    0.25
 -12  -7  -2    1.37    0.21
 -12  -7  -2    1.66    0.21
 -12  -7  -2    2.25    0.24
 -12   7  -2    1.44    0.20
 -12   7  -2    1.71    0.22
  13  -7   2    0.54    0.11
 -13  -7  -2    0.39    0.10
 -13  -7  -2    0.59    0.10
  13  -7   2    0.57    0.10
 -13   7  -2    0.52    0.10
 -13  -8   2    0.27    0.08
  13  -8  -2    0.14    0.08
 -13  -8   2    0.32    0.08
  13  -8  -2    0.27    0.07
 -13   8   2    0.24    0.07
  12  -8  -2    0.00    0.08
  12  -8  -2    0.06    0.07
 -12  -8   2   -0.02    0.07
 -12  -8   2   -0.05    0.07
 -12   8   2    0.07    0.07
 -11  -8   2    0.41    0.11
  11  -8  -2    0.25    0.08
 -11  -8   2    0.18    0.09
  11  -8  -2    0.20    0.09
 -11  -8   2    0.11    0.08
 -11   8   2    0.22    0.08
 -10  -8   2   10.41    1.13
  10  -8  -2   11.88    1.12
  10  -8  -2   10.75    1.13
 -10  -8   2   10.97    1.08
 -10  -8   2   10.39    1.08
 -10   8   2   10.09    1.05
  -9  -8   2    1.18    0.19
  -9  -8   2    1.09    0.17
  -9  -8   2    1.32    0.17
   9  -8  -2    0.95    0.17
  -9  -8   2    1.33    0.18
  -9  -8   2    1.35    0.18
   9  -8  -2    1.18    0.19
  -9   8   2    1.16    0.17
  -8  -8   2    5.39    0.51
  -8  -8   2    4.96    0.53
  -8  -8   2    4.79    0.52
   8  -8  -2    5.39    0.54
  -8  -8   2    5.31    0.51
  -8  -8   2    4.83    0.51
   8  -8  -2    4.18    0.52
  -8   8   2    4.87    0.50
  -8   8   2    3.97    0.52
   7  -8  -2    3.96    0.48
  -7  -8   2    4.44    0.49
  -7  -8   2    4.83    0.44
  -7  -8   2    4.09    0.47
  -7  -8   2    4.73    0.47
  -7  -8   2    4.45    0.47
  -7  -8   2    4.47    0.48
   7  -8  -2    4.40    0.49
  -7   8   2    4.71    0.46
  -7   8   2    4.85    0.48
  -6  -8   2    3.00    0.31
  -6   8   2    2.75    0.31
   6   8  -2    2.60    0.30
  -5  -8   2    2.24    0.25
  -5   8   2    2.31    0.25
   5   8  -2    2.24    0.25
  -4  -8   2    3.93    0.38
   4   8  -2    4.00    0.37
  -4   8   2    4.27    0.38
  -3  -8   2    1.44    0.15
   3   8  -2    1.53    0.17
  -3   8   2    1.28    0.15
  -3   8   2    1.24    0.16
   3   8  -2    0.98    0.15
  -2  -8   2    0.03    0.05
   2   8  -2    0.11    0.06
   2   8  -2    0.15    0.07
  -2   8   2    0.07    0.06
  -2   8   2    0.07    0.07
  -1  -8   2    0.32    0.06
  -1   8   2    0.33    0.09
  -1   8   2    0.19    0.07
   1   8  -2    0.25    0.07
   1   8  -2    0.35    0.08
   0  -8   2   45.87    3.68
   0   8  -2   44.78    3.60
   0   8   2   45.58    3.60
   0   8   2   44.85    3.59
   0   8  -2   45.57    3.60
   1  -8   2    0.23    0.05
   1   8   2    0.14    0.07
  -1   8  -2    0.22    0.08
  -1   8  -2    0.06    0.06
   2  -8   2    0.12    0.05
  -2  -8  -2    0.08    0.06
   2   8   2    0.02    0.07
  -2   8  -2    0.14    0.07
  -2   8  -2    0.01    0.06
  -3  -8  -2    1.26    0.17
  -3   8  -2    1.48    0.17
   3   8   2    1.79    0.19
  -3   8  -2    1.32    0.17
  -4  -8  -2    4.06    0.39
  -4   8  -2    4.36    0.39
  -4   8  -2    4.26    0.39
   4   8   2    4.73    0.40
  -5  -8  -2    2.29    0.26
  -5   8  -2    2.27    0.25
  -5   8  -2    2.35    0.26
   5   8   2    2.47    0.27
  -6  -8  -2    3.08    0.31
  -6   8  -2    2.55    0.30
  -6   8  -2    2.55    0.28
  -7  -8  -2    4.09    0.46
   7  -8   2    4.19    0.46
  -7  -8  -2    4.33    0.45
  -7  -8  -2    4.43    0.46
  -7  -8  -2    3.99    0.44
  -7  -8  -2    4.67    0.45
  -7  -8  -2    4.03    0.47
   7  -8   2    4.22    0.47
  -7   8  -2    4.69    0.44
  -7   8  -2    3.74    0.45
  -8  -8  -2    5.38    0.52
   8  -8   2    4.81    0.55
  -8  -8  -2    4.79    0.55
  -8  -8  -2    4.86    0.53
   8  -8   2    5.27    0.54
  -8  -8  -2    5.17    0.52
  -8  -8  -2    4.94    0.52
  -8  -8  -2    4.85    0.54
  -8   8  -2    5.01    0.51
  -8   8  -2    4.71    0.53
  -9  -8  -2    1.06    0.16
  -9  -8  -2    1.05    0.17
  -9  -8  -2    0.91    0.16
   9  -8   2    1.48    0.19
  -9  -8  -2    1.21    0.18
   9  -8   2    1.03    0.16
  -9   8  -2    0.85    0.15
 -10  -8  -2   10.74    1.06
 -10  -8  -2   10.44    1.05
 -10  -8  -2   11.17    1.11
  10  -8   2   10.20    1.10
 -10  -8  -2   10.50    1.05
  10  -8   2   10.52    1.09
 -10   8  -2    9.85    1.03
  11  -8   2    0.23    0.10
  11  -8   2    0.20    0.08
 -11  -8  -2    0.17    0.08
 -11  -8  -2    0.22    0.09
 -11  -8  -2    0.25    0.09
 -11   8  -2    0.23    0.09
 -12  -8  -2   -0.05    0.06
  12  -8   2    0.11    0.07
  12  -8   2    0.12    0.08
 -12  -8  -2    0.12    0.08
 -12   8  -2    0.14    0.07
  13  -8   2    0.27    0.07
 -13  -8  -2    0.36    0.08
 -13  -8  -2    0.23    0.07
  13  -8   2    0.37    0.10
 -13   8  -2    0.22    0.07
 -13  -9   2    0.62    0.11
  13  -9  -2    0.85    0.12
 -13  -9   2    0.51    0.10
  13  -9  -2    0.71    0.12
 -13   9   2    0.98    0.11
 -12  -9   2    4.86    0.53
  12  -9  -2    5.53    0.56
 -12  -9   2    5.00    0.55
  12  -9  -2    4.76    0.54
 -12   9   2    5.33    0.52
  11  -9  -2    0.14    0.09
  11  -9  -2    0.19    0.08
 -11  -9   2    0.01    0.08
 -11  -9   2    0.09    0.09
 -11  -9   2    0.03    0.08
 -11   9   2    0.00    0.06
  10  -9  -2    0.92    0.16
  10  -9  -2    1.13    0.18
 -10  -9   2    0.94    0.17
 -10  -9   2    1.27    0.17
 -10  -9   2    1.27    0.18
 -10   9   2    1.14    0.17
   9  -9  -2    5.34    0.58
  -9  -9   2    5.51    0.56
   9  -9  -2    5.28    0.59
  -9  -9   2    5.73    0.56
  -9  -9   2    5.19    0.58
  -9  -9   2    5.26    0.59
  -9  -9   2    4.90    0.55
  -9   9   2    5.64    0.55
  -8  -9   2    0.13    0.08
  -8  -9   2    0.07    0.07
   8  -9  -2   -0.02    0.07
  -8  -9   2    0.07    0.07
   8  -9  -2    0.07    0.07
  -8  -9   2   -0.03    0.06
  -8  -9   2    0.07    0.07
  -8   9   2   -0.11    0.06
  -8   9   2    0.04    0.07
   7  -9  -2    0.13    0.07
  -7  -9   2    0.01    0.06
  -7  -9   2    0.05    0.07
  -7  -9   2   -0.05    0.06
   7  -9  -2    0.05    0.07
  -7  -9   2    0.11    0.08
  -7  -9   2    0.16    0.08
  -7   9   2    0.06    0.07
  -7   9   2    0.06    0.06
  -6  -9   2    5.41    0.44
  -6  -9   2    4.27    0.47
   6  -9  -2    4.75    0.50
  -6  -9   2    4.54    0.48
   6  -9  -2    4.27    0.50
  -6  -9   2    4.20    0.47
   6   9  -2    5.01    0.44
  -6   9   2    6.01    0.45
  -6   9   2    4.26    0.49
  -5  -9   2    0.73    0.12
   5   9  -2    0.50    0.12
   5   9  -2    0.54    0.12
  -5   9   2    0.51    0.12
  -4   9   2    0.73    0.13
   4   9  -2    0.95    0.14
   4   9  -2    0.75    0.13
  -4   9   2    0.88    0.13
  -3  -9   2   22.37    1.96
   3   9  -2   25.98    1.93
  -3   9   2   23.72    1.93
   3   9  -2   24.35    1.93
  -3   9   2   23.60    1.92
  -2  -9   2   -0.01    0.05
   2   9  -2    0.05    0.06
   2   9  -2   -0.01    0.06
  -2   9   2    0.06    0.06
  -2   9   2    0.16    0.07
  -1  -9   2    0.33    0.07
  -1   9   2    0.24    0.09
  -1   9   2    0.32    0.09
   1   9  -2    0.45    0.09
   1   9  -2    0.42    0.10
   0  -9   2    0.03    0.04
   0   9  -2    0.01    0.06
   0   9   2   -0.08    0.05
   0   9  -2    0.04    0.06
   0   9   2   -0.02    0.06
  -1   9  -2    0.52    0.10
   1   9   2    0.36    0.09
   1   9   2    0.24    0.09
  -1   9  -2    0.47    0.10
  -2   9  -2    0.04    0.06
  -2   9  -2   -0.03    0.06
   2   9   2    0.01    0.07
  -3  -9  -2   23.61    1.98
  -3   9  -2   24.26    1.91
  -3   9  -2   23.26    1.91
   3   9   2   23.73    1.92
  -4  -9  -2    0.65    0.12
  -4   9  -2    0.88    0.13
   4   9   2    0.51    0.12
  -4   9  -2    0.66    0.12
  -5  -9  -2    0.55    0.11
   5   9   2    0.63    0.13
  -5   9  -2    0.56    0.12
  -5   9  -2    0.61    0.12
  -6  -9  -2    4.20    0.47
  -6  -9  -2    4.33    0.49
  -6  -9  -2    4.52    0.48
  -6  -9  -2    4.59    0.48
   6  -9   2    4.20    0.50
  -6  -9  -2    4.47    0.44
  -6   9  -2    4.71    0.47
   6   9   2    4.84    0.45
  -6   9  -2    5.60    0.44
  -6   9  -2    5.77    0.45
   7  -9   2    0.04    0.07
   7  -9   2   -0.05    0.06
  -7  -9  -2   -0.10    0.06
  -7  -9  -2    0.07    0.07
  -7  -9  -2    0.12    0.07
  -7  -9  -2   -0.07    0.07
  -7  -9  -2   -0.05    0.06
  -7  -9  -2    0.08    0.07
  -7   9  -2    0.07    0.07
  -7   9  -2    0.04    0.06
  -8  -9  -2    0.00    0.07
  -8  -9  -2    0.09    0.07
  -8  -9  -2    0.01    0.07
  -8  -9  -2   -0.03    0.07
   8  -9   2   -0.08    0.07
  -8  -9  -2   -0.03    0.07
   8  -9   2   -0.09    0.06
  -8  -9  -2    0.05    0.07
  -8   9  -2    0.05    0.07
  -8   9  -2    0.04    0.06
  -9  -9  -2    4.99    0.54
  -9  -9  -2    5.35    0.56
  -9  -9  -2    5.18    0.54
  -9  -9  -2    5.54    0.57
   9  -9   2    4.79    0.55
   9  -9   2    5.08    0.57
  -9  -9  -2    4.98    0.54
  -9   9  -2    4.83    0.52
  -9   9  -2    5.11    0.55
  10  -9   2    0.86    0.16
 -10  -9  -2    1.57    0.18
 -10  -9  -2    1.23    0.19
 -10  -9  -2    0.86    0.15
 -10  -9  -2    1.25    0.17
  10  -9   2    0.87    0.16
 -10   9  -2    1.18    0.17
  11  -9   2    0.15    0.09
 -11  -9  -2    0.05    0.08
 -11  -9  -2    0.29    0.09
 -11  -9  -2    0.07    0.08
  11  -9   2    0.12    0.08
 -11   9  -2    0.08    0.07
 -12  -9  -2    5.12    0.54
 -12  -9  -2    4.77    0.51
  12  -9   2    5.07    0.53
  12  -9   2    5.17    0.55
 -12  -9  -2    4.82    0.51
 -12   9  -2    4.86    0.50
 -13  -9  -2    0.71    0.10
  13  -9   2    0.73    0.12
  13  -9   2    0.48    0.09
 -13  -9  -2    0.61    0.10
 -13   9  -2    0.66    0.10
 -13 -10   2    0.39    0.08
 -13 -10   2    0.44    0.08
  13 -10  -2    0.46    0.09
  13 -10  -2    0.46    0.08
 -13  10   2    0.34    0.08
  12 -10  -2    0.34    0.08
 -12 -10   2    0.26    0.08
  12 -10  -2    0.36    0.09
 -12 -10   2    0.28    0.08
 -12  10   2    0.21    0.08
  11 -10  -2    0.06    0.07
 -11 -10   2   -0.07    0.07
  11 -10  -2   -0.11    0.07
 -11 -10   2   -0.10    0.06
 -11 -10   2    0.09    0.09
 -11  10   2    0.03    0.06
 -10 -10   2   -0.08    0.06
 -10 -10   2    0.12    0.09
 -10 -10   2    0.06    0.08
  10 -10  -2   -0.01    0.09
  10 -10  -2    0.05    0.07
 -10  10   2   -0.07    0.06
   9 -10  -2    3.07    0.35
   9 -10  -2    2.80    0.37
  -9 -10   2    2.87    0.34
  -9 -10   2    3.13    0.34
  -9 -10   2    3.37    0.35
  -9 -10   2    2.66    0.36
  -9 -10   2    3.30    0.36
  -9  10   2    3.10    0.34
   8 -10  -2    1.76    0.23
   8 -10  -2    1.57    0.21
  -8 -10   2    1.65    0.21
  -8 -10   2    1.33    0.20
  -8 -10   2    1.51    0.22
  -8 -10   2    1.77    0.22
  -8 -10   2    1.29    0.20
  -8  10   2    1.59    0.21
  -8  10   2    1.88    0.21
   7 -10  -2    1.37    0.17
  -7 -10   2    0.86    0.15
  -7 -10   2    1.25    0.17
  -7 -10   2    1.07    0.16
  -7 -10   2    1.00    0.16
   7 -10  -2    1.05    0.17
  -7 -10   2    1.14    0.16
  -7  10   2    0.91    0.14
  -7  10   2    0.83    0.15
  -6 -10   2    2.08    0.25
  -6 -10   2    1.99    0.25
   6 -10  -2    2.10    0.26
  -6 -10   2    2.25    0.25
  -6 -10   2    1.75    0.23
  -6 -10   2    1.97    0.24
   6 -10  -2    1.88    0.24
  -6  10   2    2.10    0.25
   6  10  -2    1.68    0.25
   5 -10  -2    2.77    0.34
  -5  10   2    3.04    0.33
   5  10  -2    3.00    0.32
   5  10  -2    3.40    0.34
   4  10  -2    2.32    0.26
   4  10  -2    1.93    0.24
  -4  10   2    1.88    0.23
  -4  10   2    2.49    0.26
  -3  10   2    2.20    0.23
  -3  10   2    1.84    0.21
   3  10  -2    1.48    0.21
   3  10  -2    1.90    0.22
   2  10  -2    4.19    0.38
   2  10  -2    3.95    0.37
  -2  10   2    3.62    0.37
  -2  10   2    4.12    0.37
   1  10  -2    1.15    0.16
  -1  10   2    0.95    0.15
   1  10  -2    1.01    0.15
  -1  10   2    1.01    0.15
   0  10   2    4.83    0.44
   0  10   2    4.89    0.44
   0  10  -2    4.92    0.44
   0  10  -2    4.93    0.44
   1  10   2    0.86    0.15
  -1  10  -2    1.25    0.16
  -1  10  -2    1.29    0.16
   1  10   2    1.01    0.16
  -2  10  -2    3.72    0.37
   2  10   2    4.26    0.38
  -2  10  -2    4.04    0.37
  -3  10  -2    2.07    0.24
   3  10   2    1.76    0.24
  -3  10  -2    2.36    0.24
  -4 -10  -2    2.38    0.26
  -4  10  -2    2.21    0.26
  -4  10  -2    2.01    0.25
   4  10   2    2.41    0.27
  -5 -10  -2    3.06    0.35
  -5 -10  -2    2.96    0.33
  -5 -10  -2    3.31    0.34
  -5 -10  -2    2.58    0.34
   5  10   2    3.56    0.35
  -5  10  -2    3.48    0.34
  -5  10  -2    3.22    0.33
   6 -10   2    2.00    0.25
  -6 -10  -2    1.93    0.23
  -6 -10  -2    2.01    0.24
  -6 -10  -2    1.96    0.25
   6 -10   2    2.28    0.26
  -6 -10  -2    1.98    0.25
  -6 -10  -2    2.11    0.25
  -6 -10  -2    1.69    0.24
  -6  10  -2    2.12    0.25
  -6  10  -2    1.88    0.23
  -7 -10  -2    0.79    0.15
   7 -10   2    1.07    0.17
  -7 -10  -2    1.15    0.17
   7 -10   2    1.50    0.18
  -7 -10  -2    0.96    0.16
  -7 -10  -2    1.29    0.17
  -7 -10  -2    0.96    0.15
  -7 -10  -2    1.24    0.17
  -7  10  -2    1.11    0.16
  -7  10  -2    1.11    0.16
  -8 -10  -2    1.78    0.23
  -8 -10  -2    1.60    0.23
  -8 -10  -2    1.91    0.24
   8 -10   2    1.39    0.23
  -8 -10  -2    1.64    0.23
  -8 -10  -2    1.82    0.24
   8 -10   2    1.96    0.24
  -8 -10  -2    1.75    0.23
  -8  10  -2    2.02    0.23
  -8  10  -2    2.10    0.23
   9 -10   2    3.02    0.37
  -9 -10  -2    3.24    0.35
  -9 -10  -2    2.91    0.35
  -9 -10  -2    3.50    0.37
   9 -10   2    2.90    0.35
  -9 -10  -2    3.25    0.36
  -9 -10  -2    3.39    0.35
  -9  10  -2    2.97    0.34
  -9  10  -2    2.69    0.35
 -10 -10  -2   -0.05    0.07
  10 -10   2   -0.02    0.07
 -10 -10  -2    0.10    0.08
 -10 -10  -2    0.05    0.08
 -10 -10  -2    0.00    0.07
  10 -10   2   -0.10    0.07
 -10  10  -2    0.02    0.07
 -11 -10  -2   -0.06    0.07
  11 -10   2   -0.02    0.07
  11 -10   2    0.07    0.07
 -11 -10  -2    0.00    0.07
 -11 -10  -2    0.10    0.09
 -11  10  -2    0.10    0.07
 -12 -10  -2    0.30    0.08
 -12 -10  -2    0.30    0.08
  12 -10   2    0.25    0.07
 -12 -10  -2    0.15    0.08
  12 -10   2    0.25    0.09
 -12  10  -2    0.27    0.08
 -13 -10  -2    0.28    0.07
  13 -10   2    0.45    0.08
 -13 -10  -2    0.48    0.08
  13 -10   2    0.39    0.09
 -13  10  -2    0.46    0.08
 -12 -11   2    2.37    0.24
  12 -11  -2    2.29    0.26
  12 -11  -2    1.90    0.25
 -12 -11   2    1.96    0.25
 -12  11   2    2.22    0.24
 -11 -11   2    0.06    0.08
  11 -11  -2   -0.06    0.06
 -11 -11   2   -0.04    0.07
 -11 -11   2    0.17    0.08
  11 -11  -2   -0.07    0.08
 -11  11   2   -0.04    0.06
  10 -11  -2    0.78    0.14
 -10 -11   2    0.79    0.15
  10 -11  -2    0.78    0.15
 -10 -11   2    1.19    0.16
 -10 -11   2    0.81    0.14
 -10  11   2    0.97    0.14
   9 -11  -2    7.08    0.73
  -9 -11   2    6.86    0.70
  -9 -11   2    6.63    0.70
  -9 -11   2    6.91    0.74
  -9 -11   2    6.52    0.73
   9 -11  -2    7.03    0.74
  -9 -11   2    6.60    0.70
  -9  11   2    6.78    0.72
  -9  11   2    7.20    0.69
  -8 -11   2    1.00    0.15
  -8 -11   2    0.95    0.16
   8 -11  -2    1.22    0.18
  -8 -11   2    1.42    0.18
  -8 -11   2    1.24    0.18
  -8 -11   2    0.87    0.15
   8 -11  -2    1.14    0.17
  -8  11   2    1.29    0.16
  -8  11   2    0.77    0.15
  -7 -11   2    0.56    0.12
  -7 -11   2    0.55    0.11
   7 -11  -2    0.63    0.12
  -7 -11   2    0.61    0.12
   7 -11  -2    0.56    0.12
  -7 -11   2    0.45    0.12
  -7 -11   2    0.57    0.12
  -7  11   2    0.99    0.14
   6 -11  -2    1.03    0.17
  -6 -11   2    0.99    0.15
  -6 -11   2    1.14    0.17
  -6 -11   2    0.99    0.15
   6 -11  -2    1.26    0.16
  -6 -11   2    0.96    0.15
  -6  11   2    1.02    0.16
  -5 -11   2    1.10    0.17
   5 -11  -2    1.26    0.18
  -5 -11   2    1.49    0.17
  -5 -11   2    0.97    0.16
  -5 -11   2    1.09    0.16
   5  11  -2    1.43    0.20
   5  11  -2    1.17    0.19
  -5  11   2    1.07    0.16
   4 -11  -2    0.23    0.08
  -4  11   2    0.29    0.10
  -4  11   2    0.38    0.11
   4  11  -2    0.19    0.10
   4  11  -2    0.32    0.10
  -3  11   2    0.94    0.15
   3  11  -2    0.82    0.16
  -3  11   2    0.97    0.15
   3  11  -2    0.90    0.15
  -2  11   2    0.09    0.08
   2  11  -2   -0.09    0.06
   2  11  -2    0.15    0.08
  -2  11   2    0.07    0.08
  -1  11   2    2.25    0.27
  -1  11   2    2.36    0.27
   1  11  -2    2.31    0.27
   1  11  -2    3.11    0.29
   0  11  -2    0.10    0.07
   0  11  -2   -0.09    0.06
   0  11   2    0.02    0.07
   0  11   2   -0.07    0.07
  -1  11  -2    2.84    0.30
   1  11   2    2.69    0.30
  -1  11  -2    2.81    0.30
   1  11   2    2.82    0.30
   2  11   2    0.01    0.08
   2  11   2    0.22    0.10
  -2  11  -2    0.03    0.07
  -2  11  -2   -0.01    0.07
  -3  11  -2    1.06    0.16
   3  11   2    0.95    0.16
   3  11   2    0.78    0.16
  -3  11  -2    0.85    0.15
  -4 -11  -2    0.38    0.09
  -4 -11  -2    0.17    0.08
  -4  11  -2    0.44    0.12
   4  11   2    0.46    0.12
  -4  11  -2    0.63    0.12
   5 -11   2    1.03    0.16
  -5 -11  -2    1.34    0.18
  -5 -11  -2    0.90    0.16
  -5 -11  -2    1.32    0.17
  -5 -11  -2    1.14    0.17
   5 -11   2    0.94    0.16
  -5 -11  -2    1.29    0.17
  -5  11  -2    1.21    0.16
  -5  11  -2    1.51    0.20
   6 -11   2    1.22    0.17
  -6 -11  -2    0.95    0.15
  -6 -11  -2    1.32    0.17
  -6 -11  -2    0.88    0.14
  -6 -11  -2    0.88    0.15
  -6 -11  -2    1.25    0.16
  -6  11  -2    0.96    0.14
  -6  11  -2    0.84    0.15
  -7 -11  -2    0.82    0.13
  -7 -11  -2    0.58    0.12
   7 -11   2    0.67    0.13
  -7 -11  -2    0.80    0.14
   7 -11   2    0.71    0.14
  -7 -11  -2    1.02    0.15
  -7 -11  -2    0.52    0.12
  -7 -11  -2    0.93    0.15
  -7  11  -2    0.48    0.11
  -7  11  -2    0.92    0.14
  -8 -11  -2    1.13    0.18
  -8 -11  -2    0.83    0.16
  -8 -11  -2    1.40    0.19
  -8 -11  -2    1.44    0.19
   8 -11   2    1.23    0.18
  -8 -11  -2    1.31    0.18
   8 -11   2    1.05    0.18
  -8  11  -2    1.08    0.16
  -8  11  -2    1.36    0.19
   9 -11   2    7.05    0.76
  -9 -11  -2    6.55    0.75
  -9 -11  -2    6.79    0.72
  -9 -11  -2    7.13    0.72
  -9 -11  -2    7.08    0.72
  -9 -11  -2    6.75    0.75
   9 -11   2    6.67    0.74
  -9  11  -2    7.65    0.74
  -9  11  -2    7.54    0.71
  10 -11   2    0.67    0.14
 -10 -11  -2    0.93    0.15
 -10 -11  -2    0.72    0.14
  10 -11   2    0.71    0.13
 -10 -11  -2    0.94    0.14
 -10 -11  -2    0.72    0.13
 -10  11  -2    0.72    0.13
  11 -11   2   -0.03    0.07
  11 -11   2    0.10    0.07
 -11 -11  -2    0.02    0.06
 -11 -11  -2    0.05    0.07
 -11 -11  -2    0.01    0.08
 -11  11  -2    0.00    0.06
  12 -11   2    2.07    0.26
 -12 -11  -2    2.33    0.26
 -12 -11  -2    2.22    0.25
  12 -11   2    2.05    0.25
 -12 -11  -2    2.22    0.25
 -12  11  -2    2.23    0.24
 -12 -12   2    0.41    0.09
 -12 -12   2    0.57    0.09
  12 -12  -2    0.34    0.08
  12 -12  -2    0.53    0.10
 -11 -12   2    0.33    0.09
 -11 -12   2    0.34    0.09
 -11 -12   2    0.49    0.10
  11 -12  -2    0.33    0.09
  11 -12  -2    0.39    0.10
 -11  12   2    0.43    0.08
  10 -12  -2    0.13    0.09
  10 -12  -2    0.17    0.08
 -10 -12   2    0.27    0.09
 -10 -12   2    0.12    0.08
 -10 -12   2    0.06    0.07
 -10  12   2    0.07    0.07
  -9 -12   2    0.66    0.13
   9 -12  -2    0.47    0.12
  -9 -12   2    0.48    0.12
  -9 -12   2    0.51    0.11
  -9 -12   2    0.74    0.12
  -9 -12   2    0.68    0.12
   9 -12  -2    0.51    0.11
  -9  12   2    0.46    0.11
  -9  12   2    0.53    0.11
   8 -12  -2    2.03    0.28
  -8 -12   2    1.98    0.25
  -8 -12   2    2.21    0.25
   8 -12  -2    1.53    0.25
  -8 -12   2    1.90    0.26
  -8 -12   2    2.03    0.26
  -8 -12   2    2.39    0.27
  -8  12   2    2.73    0.27
  -7 -12   2    0.27    0.09
  -7 -12   2    0.21    0.09
   7 -12  -2    0.36    0.11
  -7 -12   2    0.33    0.10
   7 -12  -2    0.16    0.08
  -7 -12   2    0.41    0.11
  -7 -12   2    0.38    0.09
  -7  12   2    0.30    0.10
  -6 -12   2    0.24    0.09
  -6 -12   2    0.13    0.07
  -6 -12   2    0.41    0.10
   6 -12  -2    0.25    0.09
  -6 -12   2    0.30    0.09
  -6  12   2    0.38    0.09
  -5 -12   2    0.77    0.13
  -5 -12   2    1.05    0.15
   5 -12  -2    0.64    0.13
  -5 -12   2    0.87    0.13
  -5  12   2    0.69    0.13
  -4 -12   2    0.71    0.13
  -4 -12   2    0.58    0.12
  -4 -12   2    0.78    0.13
   4 -12  -2    0.98    0.15
  -4 -12   2    0.80    0.13
   4  12  -2    0.71    0.15
  -4  12   2    0.74    0.13
  -3 -12   2    1.12    0.16
   3 -12  -2    1.01    0.15
  -3 -12   2    0.69    0.14
   3  12  -2    1.07    0.17
  -3  12   2    0.92    0.15
   3  12  -2    1.18    0.18
  -3  12   2    0.92    0.14
  -3  12   2    1.35    0.18
  -2  12   2    1.03    0.17
   2  12  -2    0.64    0.16
  -2  12   2    1.20    0.17
   2  12  -2    1.15    0.17
  -1  12   2    2.65    0.29
   1  12  -2    2.18    0.28
   1  12  -2    2.34    0.28
  -1  12   2    2.66    0.29
   0  12   2    0.07    0.09
   0  12  -2    0.05    0.08
   0  12   2    0.17    0.09
   0  12  -2    0.19    0.09
  -1  12  -2    2.55    0.28
  -1  12  -2    2.29    0.28
   1  12   2    2.56    0.29
   1  12   2    2.34    0.28
  -2  12  -2    1.03    0.16
   2  12   2    1.37    0.19
   2  12   2    1.12    0.18
  -2  12  -2    1.05    0.17
  -3 -12  -2    1.00    0.15
   3 -12   2    0.97    0.16
  -3 -12  -2    0.88    0.15
  -3 -12  -2    0.90    0.15
  -3 -12  -2    0.95    0.15
  -3  12  -2    1.04    0.16
   3  12   2    1.04    0.18
  -3  12  -2    1.05    0.17
   3  12   2    1.12    0.18
   4 -12   2    0.44    0.11
   4 -12   2    0.81    0.13
  -4 -12  -2    0.66    0.12
  -4 -12  -2    0.69    0.13
  -4 -12  -2    0.61    0.12
  -4 -12  -2    0.82    0.12
  -4 -12  -2    0.76    0.13
  -5 -12  -2    0.69    0.13
  -5 -12  -2    0.89    0.14
   5 -12   2    0.46    0.11
   5 -12   2    0.57    0.12
  -5 -12  -2    1.04    0.14
  -5 -12  -2    0.90    0.14
  -5 -12  -2    0.72    0.12
  -5  12  -2    0.68    0.12
  -6 -12  -2    0.33    0.09
   6 -12   2    0.39    0.11
  -6 -12  -2    0.34    0.10
  -6 -12  -2    0.28    0.09
  -6 -12  -2    0.24    0.09
  -6  12  -2    0.22    0.07
  -6  12  -2    0.24    0.09
  -7 -12  -2    0.25    0.09
  -7 -12  -2    0.27    0.10
   7 -12   2    0.21    0.10
  -7 -12  -2    0.39    0.10
  -7 -12  -2    0.23    0.09
  -7 -12  -2    0.28    0.09
  -7 -12  -2    0.31    0.10
  -7  12  -2    0.31    0.08
  -7  12  -2    0.33    0.09
  -8 -12  -2    2.43    0.28
   8 -12   2    1.68    0.27
  -8 -12  -2    2.25    0.27
  -8 -12  -2    2.34    0.26
   8 -12   2    1.72    0.25
  -8 -12  -2    2.25    0.27
  -8 -12  -2    2.55    0.29
  -8  12  -2    2.16    0.27
  -8  12  -2    2.22    0.25
   9 -12   2    0.73    0.12
   9 -12   2    0.55    0.13
  -9 -12  -2    0.40    0.12
  -9 -12  -2    0.77    0.13
  -9 -12  -2    0.61    0.12
  -9 -12  -2    0.33    0.11
  -9 -12  -2    0.57    0.11
  -9  12  -2    0.63    0.12
  -9  12  -2    0.49    0.11
  10 -12   2    0.06    0.07
 -10 -12  -2    0.07    0.08
 -10 -12  -2    0.25    0.08
 -10 -12  -2    0.24    0.09
 -10 -12  -2    0.09    0.08
  10 -12   2    0.25    0.09
 -10  12  -2    0.14    0.07
  11 -12   2    0.35    0.09
 -11 -12  -2    0.10    0.07
  11 -12   2    0.25    0.07
 -11 -12  -2    0.40    0.09
 -11 -12  -2    0.41    0.09
 -11  12  -2    0.33    0.08
  12 -12   2    0.62    0.10
 -12 -12  -2    0.25    0.07
 -12 -12  -2    0.32    0.08
 -12  12  -2    0.54    0.08
 -11 -13   2    0.15    0.07
 -11 -13   2    0.20    0.07
  11 -13  -2    0.14    0.06
  11 -13  -2    0.20    0.08
 -10 -13   2   -0.06    0.06
  10 -13  -2    0.11    0.08
  10 -13  -2   -0.03    0.06
 -10 -13   2    0.04    0.07
 -10 -13   2    0.01    0.07
  -9 -13   2    0.82    0.13
  -9 -13   2    0.53    0.12
  -9 -13   2    0.75    0.13
   9 -13  -2    0.77    0.13
   9 -13  -2    0.57    0.13
  -9 -13   2    0.67    0.12
  -9 -13   2    0.59    0.13
  -9  13   2    0.59    0.12
  -8 -13   2    0.23    0.09
  -8 -13   2    0.31    0.09
   8 -13  -2    0.29    0.10
  -8 -13   2    0.30    0.10
  -8 -13   2    0.37    0.09
  -8  13   2    0.46    0.11
  -7 -13   2   -0.06    0.06
  -7 -13   2   -0.01    0.07
   7 -13  -2   -0.06    0.07
  -7 -13   2    0.07    0.07
  -7 -13   2    0.00    0.07
  -7  13   2    0.03    0.07
   6 -13  -2    2.26    0.29
  -6 -13   2    2.30    0.27
  -6 -13   2    2.28    0.28
  -6 -13   2    2.16    0.26
  -6  13   2    2.16    0.28
   5 -13  -2    0.51    0.12
  -5 -13   2    0.49    0.11
  -5 -13   2    0.41    0.11
  -5 -13   2    0.32    0.10
  -5  13   2    0.38    0.10
  -4 -13   2    1.33    0.19
  -4 -13   2    1.58    0.20
   4 -13  -2    1.48    0.21
  -4 -13   2    1.89    0.21
  -4 -13   2    1.40    0.21
   4 -13  -2    1.81    0.22
  -4  13   2    1.32    0.20
   3 -13  -2    0.33    0.10
   3 -13  -2    0.33    0.09
  -3 -13   2    0.20    0.09
  -3 -13   2    0.37    0.09
   3 -13  -2    0.20    0.08
  -3 -13   2    0.36    0.10
  -3  13   2    0.31    0.09
  -2 -13   2   -0.06    0.06
   2 -13  -2    0.24    0.08
   2 -13  -2    0.11    0.07
  -2 -13   2    0.18    0.09
  -2 -13   2    0.13    0.07
  -2 -13   2    0.08    0.06
   2 -13  -2   -0.01    0.06
  -2  13   2    0.24    0.11
   2  13  -2    0.02    0.11
  -2  13   2    0.01    0.06
  -1 -13   2    3.15    0.40
   1 -13  -2    3.64    0.40
   1 -13  -2    3.23    0.40
  -1 -13   2    3.56    0.40
  -1 -13   2    3.46    0.39
   1 -13  -2    3.58    0.40
   1  13  -2    4.65    0.44
   1  13  -2    4.11    0.37
  -1  13   2    4.05    0.40
  -1  13   2    4.53    0.38
   0 -13   2   -0.09    0.06
   0 -13  -2    0.03    0.06
   0 -13  -2    0.07    0.06
   0 -13   2    0.05    0.07
   0 -13  -2   -0.07    0.05
   0 -13   2   -0.04    0.06
   0 -13  -2   -0.07    0.07
   0  13  -2   -0.11    0.07
   0  13   2    0.03    0.09
   0  13   2    0.06    0.09
   0  13  -2   -0.08    0.08
   1 -13   2    3.82    0.40
   1 -13   2    3.44    0.40
  -1 -13  -2    3.42    0.38
   1 -13   2    3.37    0.40
  -1 -13  -2    3.60    0.40
  -1 -13  -2    3.50    0.40
  -1 -13  -2    3.30    0.38
   1  13   2    3.87    0.40
   1  13   2    3.81    0.39
  -1  13  -2    4.34    0.37
  -2 -13  -2    0.11    0.08
  -2 -13  -2    0.13    0.08
  -2 -13  -2    0.20    0.07
   2 -13   2    0.11    0.08
   2 -13   2    0.16    0.08
  -2 -13  -2    0.33    0.08
   2 -13   2    0.10    0.07
  -2  13  -2    0.17    0.07
  -2  13  -2   -0.06    0.09
  -3 -13  -2    0.33    0.09
  -3 -13  -2    0.42    0.10
  -3 -13  -2    0.42    0.10
   3 -13   2    0.31    0.09
   3 -13   2    0.49    0.11
  -3 -13  -2    0.45    0.11
  -3  13  -2    0.28    0.08
  -4 -13  -2    1.74    0.22
  -4 -13  -2    1.79    0.21
   4 -13   2    1.59    0.22
  -4 -13  -2    1.33    0.21
   4 -13   2    1.74    0.22
  -4 -13  -2    1.71    0.21
  -4  13  -2    1.35    0.20
  -5 -13  -2    0.49    0.10
   5 -13   2    0.28    0.09
  -5 -13  -2    0.35    0.09
  -5 -13  -2    0.39    0.10
  -5 -13  -2    0.36    0.10
   5 -13   2    0.48    0.11
  -5 -13  -2    0.39    0.10
  -5  13  -2    0.49    0.10
  -6 -13  -2    2.27    0.27
   6 -13   2    2.28    0.28
  -6 -13  -2    2.24    0.27
  -6 -13  -2    2.14    0.29
  -6 -13  -2    2.31    0.27
  -6  13  -2    2.27    0.28
  -7 -13  -2    0.02    0.07
  -7 -13  -2   -0.03    0.06
  -7 -13  -2    0.02    0.08
   7 -13   2    0.08    0.07
  -7 -13  -2    0.11    0.09
  -7  13  -2    0.05    0.08
  -7  13  -2   -0.06    0.06
  -8 -13  -2    0.25    0.10
  -8 -13  -2    0.29    0.10
  -8 -13  -2    0.55    0.11
   8 -13   2    0.36    0.10
  -8 -13  -2    0.26    0.10
  -8  13  -2    0.38    0.09
  -8  13  -2    0.24    0.09
  -9 -13  -2    0.77    0.13
   9 -13   2    0.65    0.13
  -9 -13  -2    0.49    0.12
  -9 -13  -2    0.61    0.12
  -9 -13  -2    0.52    0.11
  -9 -13  -2    0.61    0.12
  -9  13  -2    0.83    0.12
  -9  13  -2    0.50    0.11
 -10 -13  -2   -0.07    0.06
  10 -13   2   -0.10    0.06
 -10 -13  -2    0.01    0.07
 -10 -13  -2    0.07    0.07
 -10 -13  -2   -0.02    0.07
 -10  13  -2    0.00    0.06
 -11 -13  -2    0.20    0.07
 -11 -13  -2    0.23    0.08
 -11 -13  -2    0.06    0.06
  11 -13   2    0.24    0.08
 -11  13  -2    0.17    0.06
 -11 -14   2    0.59    0.10
  11 -14  -2    0.71    0.12
 -10 -14   2    2.10    0.25
 -10 -14   2    2.23    0.25
  10 -14  -2    2.40    0.28
  -9 -14   2    0.56    0.11
   9 -14  -2    0.56    0.12
  -9 -14   2    0.56    0.11
  -9 -14   2    0.62    0.11
  -9 -14   2    0.31    0.10
  -9  14   2    0.75    0.11
  -8 -14   2    1.45    0.20
  -8 -14   2    1.96    0.22
  -8 -14   2    1.85    0.22
   8 -14  -2    1.64    0.23
  -8 -14   2    1.48    0.22
  -8  14   2    1.23    0.20
  -7 -14   2    0.07    0.08
   7 -14  -2    0.19    0.09
  -7 -14   2    0.16    0.08
   7 -14  -2    0.04    0.08
  -7 -14   2    0.13    0.08
  -7  14   2    0.15    0.08
  -6 -14   2    0.21    0.08
   6 -14  -2    0.11    0.09
   6 -14  -2    0.10    0.09
  -6 -14   2    0.24    0.09
  -6 -14   2    0.06    0.08
  -6  14   2    0.17    0.09
   5 -14  -2    0.14    0.09
  -5 -14   2    0.22    0.09
   5 -14  -2   -0.05    0.08
  -5 -14   2    0.27    0.08
  -5 -14   2    0.11    0.08
  -5  14   2    0.12    0.08
  -4 -14   2    0.11    0.08
   4 -14  -2   -0.01    0.07
   4 -14  -2   -0.03    0.08
  -4 -14   2    0.07    0.08
  -4 -14   2    0.06    0.07
  -4  14   2    0.03    0.06
   3 -14  -2    0.24    0.09
   3 -14  -2    0.24    0.08
  -3 -14   2    0.31    0.09
   3 -14  -2    0.33    0.10
  -3 -14   2    0.34    0.09
  -3 -14   2    0.19    0.09
  -3  14   2    0.26    0.09
  -2 -14   2    0.12    0.08
  -2 -14   2    0.17    0.08
  -2 -14   2    0.27    0.10
   2 -14  -2    0.14    0.07
  -2 -14   2    0.22    0.08
   2 -14  -2    0.01    0.08
   2 -14  -2    0.08    0.08
  -2  14   2    0.04    0.06
   1 -14  -2    0.36    0.10
  -1 -14   2    0.28    0.09
  -1 -14   2    0.47    0.10
  -1 -14   2    0.16    0.09
   1 -14  -2    0.36    0.10
   1 -14  -2    0.39    0.10
   1 -14  -2    0.49    0.11
  -1 -14   2    0.32    0.09
  -1  14   2    0.37    0.09
   0 -14  -2    1.06    0.16
   0 -14   2    1.15    0.17
   0 -14   2    1.09    0.17
   0 -14  -2    1.52    0.17
   0 -14   2    1.14    0.16
   0 -14  -2    0.75    0.15
   0 -14   2    0.75    0.15
   0 -14  -2    1.38    0.18
  -1 -14  -2    0.38    0.10
  -1 -14  -2    0.36    0.09
   1 -14   2    0.23    0.08
  -1 -14  -2    0.25    0.10
   1 -14   2    0.20    0.09
   1 -14   2    0.40    0.10
  -1 -14  -2    0.34    0.10
   1 -14   2    0.27    0.09
  -2 -14  -2    0.08    0.08
   2 -14   2    0.13    0.08
  -2 -14  -2    0.04    0.07
  -2 -14  -2    0.10    0.08
  -2 -14  -2    0.03    0.08
   2 -14   2    0.06    0.07
   2 -14   2    0.06    0.07
  -2  14  -2    0.00    0.05
   3 -14   2    0.32    0.09
  -3 -14  -2    0.27    0.09
  -3 -14  -2    0.37    0.09
  -3 -14  -2    0.23    0.08
   3 -14   2    0.19    0.09
   3 -14   2    0.28    0.09
  -3 -14  -2    0.17    0.08
  -3  14  -2    0.15    0.07
  -4 -14  -2   -0.08    0.06
  -4 -14  -2    0.01    0.08
   4 -14   2    0.13    0.08
  -4 -14  -2    0.03    0.07
   4 -14   2   -0.05    0.06
  -4 -14  -2    0.05    0.08
  -4  14  -2    0.01    0.06
   5 -14   2   -0.06    0.07
  -5 -14  -2    0.19    0.09
  -5 -14  -2    0.07    0.08
   5 -14   2    0.18    0.07
  -5 -14  -2    0.00    0.07
  -5  14  -2    0.07    0.07
   6 -14   2    0.22    0.09
  -6 -14  -2    0.03    0.07
  -6 -14  -2    0.17    0.08
  -6 -14  -2    0.28    0.10
  -6 -14  -2    0.08    0.07
  -6  14  -2    0.13    0.08
  -7 -14  -2    0.12    0.08
  -7 -14  -2    0.00    0.07
   7 -14   2    0.02    0.08
  -7 -14  -2    0.14    0.08
  -7 -14  -2    0.10    0.08
  -7  14  -2   -0.01    0.07
   8 -14   2    1.29    0.19
  -8 -14  -2    1.32    0.18
  -8 -14  -2    1.26    0.18
  -8 -14  -2    0.83    0.17
  -8 -14  -2    1.17    0.17
  -8  14  -2    1.70    0.18
  -8  14  -2    1.40    0.18
  -9 -14  -2    0.92    0.13
  -9 -14  -2    0.67    0.13
   9 -14   2    0.69    0.14
  -9 -14  -2    0.83    0.13
  -9 -14  -2    0.69    0.13
  -9  14  -2    0.89    0.14
  -9  14  -2    0.69    0.12
 -10 -14  -2    2.22    0.25
 -10 -14  -2    2.18    0.25
  10 -14   2    2.02    0.27
 -10 -14  -2    2.24    0.25
 -10  14  -2    2.28    0.24
 -10  14  -2    2.11    0.25
  11 -14   2    0.67    0.10
 -11 -14  -2    0.47    0.09
 -11 -14  -2    0.46    0.09
 -10 -15   2    0.18    0.07
 -10 -15   2    0.11    0.06
  10 -15  -2    0.28    0.08
  -9 -15   2    0.01    0.06
  -9 -15   2    0.19    0.07
  -9 -15   2    0.15    0.07
   9 -15  -2    0.22    0.09
  -9 -15   2    0.20    0.07
  -9  15   2    0.13    0.06
   8 -15  -2    0.45    0.12
  -8 -15   2    0.75    0.13
  -8 -15   2    0.71    0.12
  -8 -15   2    0.59    0.11
  -8  15   2    0.76    0.13
   7 -15  -2    0.74    0.14
  -7 -15   2    0.61    0.13
   7 -15  -2    1.00    0.16
  -7 -15   2    0.74    0.14
  -7 -15   2    0.92    0.14
  -7  15   2    0.98    0.15
  -6 -15   2    1.47    0.21
  -6 -15   2    1.04    0.18
   6 -15  -2    1.68    0.21
  -6 -15   2    1.32    0.19
   6 -15  -2    1.58    0.22
  -6  15   2    1.41    0.20
  -5 -15   2   -0.06    0.08
   5 -15  -2    0.02    0.08
   5 -15  -2   -0.04    0.08
  -5 -15   2    0.08    0.07
  -5 -15   2   -0.09    0.06
  -5  15   2    0.06    0.07
   4 -15  -2    0.26    0.10
   4 -15  -2    0.28    0.10
  -4 -15   2    0.15    0.08
  -4 -15   2    0.15    0.09
  -4  15   2    0.07    0.07
  -3 -15   2    0.13    0.08
   3 -15  -2   -0.08    0.06
  -3 -15   2   -0.04    0.07
  -3 -15   2    0.12    0.08
   3 -15  -2   -0.17    0.07
   3 -15  -2    0.05    0.08
  -3  15   2    0.05    0.07
  -2 -15   2   -0.09    0.06
   2 -15  -2    0.19    0.09
   2 -15  -2    0.12    0.08
  -2 -15   2    0.02    0.07
   2 -15  -2   -0.08    0.06
  -2 -15   2    0.07    0.08
  -2  15   2    0.02    0.06
  -1 -15   2    4.00    0.41
   1 -15  -2    3.56    0.41
   1 -15  -2    4.14    0.41
   1 -15  -2    3.48    0.39
   1 -15  -2    3.28    0.39
  -1 -15   2    3.30    0.40
  -1 -15   2    3.53    0.39
  -1 -15   2    3.49    0.41
  -1  15   2    3.40    0.39
   0 -15   2   -0.06    0.07
   0 -15  -2    0.09    0.07
   0 -15   2    0.03    0.08
   0 -15   2   -0.02    0.08
   0 -15  -2    0.05    0.08
   0 -15  -2   -0.07    0.06
   0 -15  -2    0.10    0.08
   0 -15   2    0.01    0.08
   1 -15   2    3.79    0.42
   1 -15   2    3.78    0.42
  -1 -15  -2    3.37    0.42
  -1 -15  -2    3.66    0.42
   1 -15   2    3.75    0.41
   1 -15   2    3.96    0.42
  -1 -15  -2    3.83    0.41
  -1 -15  -2    3.54    0.40
   2 -15   2    0.01    0.07
   2 -15   2   -0.03    0.07
   2 -15   2   -0.08    0.07
  -2 -15  -2   -0.01    0.08
   2 -15   2    0.16    0.09
  -2 -15  -2    0.08    0.08
  -2 -15  -2    0.10    0.08
  -2 -15  -2    0.04    0.07
  -2  15  -2    0.03    0.06
  -3 -15  -2    0.07    0.07
   3 -15   2    0.01    0.07
  -3 -15  -2    0.10    0.09
   3 -15   2    0.02    0.08
   3 -15   2    0.08    0.08
  -3 -15  -2   -0.03    0.08
  -3 -15  -2    0.02    0.07
  -3  15  -2    0.06    0.07
  -4 -15  -2    0.13    0.08
   4 -15   2    0.27    0.10
  -4 -15  -2    0.21    0.09
   4 -15   2    0.12    0.09
   4 -15   2    0.06    0.08
  -4 -15  -2    0.17    0.10
  -4 -15  -2    0.08    0.09
  -4  15  -2    0.08    0.07
   5 -15   2   -0.03    0.06
   5 -15   2    0.00    0.07
  -5 -15  -2    0.07    0.08
  -5 -15  -2   -0.06    0.07
  -5 -15  -2    0.02    0.07
   5 -15   2    0.06    0.09
  -5  15  -2   -0.05    0.07
  -6 -15  -2    1.06    0.17
  -6 -15  -2    1.27    0.18
  -6 -15  -2    1.62    0.20
   6 -15   2    1.31    0.19
  -6 -15  -2    1.46    0.20
  -6  15  -2    1.11    0.18
  -7 -15  -2    0.74    0.14
   7 -15   2    0.77    0.14
  -7 -15  -2    0.55    0.13
  -7 -15  -2    1.10    0.14
  -7 -15  -2    0.72    0.13
  -7  15  -2    1.08    0.15
  -8 -15  -2    0.27    0.09
  -8 -15  -2    0.42    0.10
  -8 -15  -2    0.72    0.11
  -8 -15  -2    0.55    0.11
   8 -15   2    0.44    0.11
  -8  15  -2    0.41    0.10
  -9 -15  -2    0.29    0.08
  -9 -15  -2    0.16    0.07
   9 -15   2    0.19    0.08
  -9 -15  -2    0.14    0.07
  -9 -15  -2    0.22    0.08
   9 -15   2    0.19    0.08
  -9  15  -2    0.21    0.07
 -10 -15  -2    0.27    0.07
 -10 -15  -2    0.31    0.07
 -10 -15  -2    0.26    0.07
  10 -15   2    0.37    0.08
  10 -15   2    0.26    0.08
 -10  15  -2    0.31    0.07
  10 -16  -2    0.27    0.08
   9 -16  -2    0.33    0.09
  -9 -16   2    0.28    0.07
  -9 -16   2    0.09    0.06
  -9  16   2    0.18    0.06
  -8 -16   2   -0.02    0.06
   8 -16  -2   -0.02    0.07
  -8 -16   2    0.08    0.07
  -8 -16   2    0.04    0.06
  -8  16   2    0.01    0.06
  -7 -16   2    3.10    0.38
   7 -16  -2    3.28    0.39
  -7 -16   2    3.37    0.36
  -7 -16   2    3.52    0.36
  -7  16   2    3.34    0.38
   6 -16  -2    0.21    0.09
  -6 -16   2    0.20    0.08
   6 -16  -2    0.26    0.10
  -6 -16   2    0.23    0.09
  -6 -16   2    0.34    0.10
  -6  16   2    0.40    0.10
  -5 -16   2   -0.02    0.07
  -5 -16   2   -0.04    0.07
   5 -16  -2    0.05    0.09
   5 -16  -2    0.05    0.08
  -5  16   2   -0.01    0.07
  -4 -16   2   -0.08    0.07
   4 -16  -2    0.06    0.08
  -4 -16   2    0.00    0.08
   4 -16  -2   -0.07    0.08
  -4  16   2    0.05    0.07
  -3 -16   2    0.03    0.08
  -3 -16   2    0.05    0.08
   3 -16  -2    0.14    0.09
   3 -16  -2    0.02    0.07
  -3  16   2    0.03    0.06
   2 -16  -2    0.45    0.11
  -2 -16   2    0.18    0.09
   2 -16  -2    0.29    0.10
   2 -16  -2    0.23    0.09
  -2 -16   2    0.32    0.10
  -2 -16   2    0.23    0.09
  -2  16   2    0.16    0.08
   1 -16  -2    2.90    0.35
   1 -16  -2    2.85    0.34
  -1 -16   2    3.09    0.34
  -1 -16   2    2.82    0.34
   1 -16  -2    3.01    0.34
  -1 -16   2    2.82    0.33
  -1  16   2    2.55    0.33
   0 -16  -2   27.27    2.72
   0 -16  -2   27.58    2.62
   0 -16   2   27.15    2.62
   0 -16   2   25.77    2.72
   0 -16  -2   27.59    2.74
   0 -16   2   26.50    2.73
   0 -16   2   26.71    2.71
   0 -16  -2   25.54    2.61
   1 -16   2    2.67    0.34
  -1 -16  -2    2.51    0.33
   1 -16   2    2.61    0.32
  -1 -16  -2    2.58    0.33
  -1 -16  -2    2.90    0.32
  -1 -16  -2    2.75    0.31
   1 -16   2    2.62    0.32
   1 -16   2    2.86    0.32
   2 -16   2    0.11    0.08
  -2 -16  -2    0.23    0.09
   2 -16   2    0.22    0.09
   2 -16   2    0.11    0.10
  -2 -16  -2    0.33    0.10
  -2 -16  -2    0.20    0.10
   2 -16   2    0.11    0.08
  -2 -16  -2    0.14    0.09
  -2  16  -2    0.34    0.08
  -3 -16  -2   -0.03    0.07
   3 -16   2    0.02    0.07
  -3 -16  -2   -0.09    0.08
  -3 -16  -2    0.17    0.09
  -3 -16  -2    0.04    0.07
   3 -16   2    0.02    0.07
   3 -16   2    0.22    0.10
  -3  16  -2    0.12    0.07
   4 -16   2   -0.05    0.06
  -4 -16  -2   -0.04    0.07
  -4 -16  -2    0.08    0.08
  -4 -16  -2    0.08    0.09
   4 -16   2   -0.03    0.08
  -4 -16  -2    0.02    0.07
   4 -16   2    0.08    0.08
  -4  16  -2    0.02    0.07
  -5 -16  -2   -0.01    0.07
   5 -16   2    0.06    0.09
  -5 -16  -2    0.03    0.08
   5 -16   2   -0.01    0.06
  -5 -16  -2    0.08    0.09
   5 -16   2    0.01    0.07
  -5  16  -2    0.05    0.07
  -6 -16  -2    0.30    0.09
  -6 -16  -2    0.52    0.11
  -6 -16  -2    0.24    0.09
   6 -16   2    0.24    0.09
   6 -16   2    0.43    0.11
  -6  16  -2    0.34    0.10
  -7 -16  -2    3.31    0.37
  -7 -16  -2    2.79    0.35
   7 -16   2    3.60    0.37
  -7 -16  -2    3.46    0.36
   7 -16   2    3.29    0.37
  -7  16  -2    2.86    0.36
  -8 -16  -2    0.04    0.07
   8 -16   2    0.00    0.06
  -8 -16  -2    0.03    0.06
  -8 -16  -2   -0.02    0.06
  -8 -16  -2    0.05    0.07
   8 -16   2   -0.01    0.06
  -8  16  -2    0.03    0.07
  -9 -16  -2    0.30    0.07
   9 -16   2    0.22    0.08
  -9 -16  -2    0.26    0.07
   9 -16   2    0.26    0.07
  -9 -16  -2    0.23    0.07
  -9  16  -2    0.14    0.06
  10 -16   2    0.14    0.06
 -10 -16  -2    0.30    0.07
   9 -17  -2    0.00    0.06
  -9 -17   2   -0.05    0.04
  -9  17   2    0.05    0.05
  -8 -17   2   -0.02    0.05
  -8 -17   2    0.06    0.06
   8 -17  -2    0.00    0.07
  -8  17   2    0.01    0.05
  -7 -17   2    0.01    0.06
  -7 -17   2   -0.01    0.07
   7 -17  -2   -0.04    0.07
  -7  17   2   -0.07    0.06
   6 -17  -2   -0.05    0.07
  -6 -17   2    0.03    0.07
  -6 -17   2   -0.04    0.07
   6 -17  -2    0.03    0.07
  -6  17   2    0.11    0.07
  -5 -17   2   -0.10    0.07
  -5 -17   2    0.02    0.07
   5 -17  -2    0.01    0.08
   5 -17  -2    0.08    0.08
  -5  17   2   -0.08    0.06
  -4 -17   2    1.21    0.19
   4 -17  -2    1.42    0.19
   4 -17  -2    1.08    0.18
  -4 -17   2    1.20    0.18
  -4  17   2    1.36    0.18
  -3 -17   2    0.25    0.09
   3 -17  -2    0.06    0.09
   3 -17  -2    0.35    0.10
   3 -17  -2    0.17    0.09
  -3 -17   2    0.20    0.10
  -3  17   2    0.32    0.09
   2 -17  -2    0.54    0.12
   2 -17  -2    0.63    0.13
  -2 -17   2    0.38    0.11
  -2 -17   2    0.40    0.11
   2 -17  -2    0.31    0.10
  -2  17   2    0.64    0.11
  -1 -17   2    1.76    0.24
  -1 -17   2    2.10    0.25
   1 -17  -2    1.86    0.24
  -1 -17   2    2.22    0.27
   1 -17  -2    2.10    0.26
   1 -17  -2    1.61    0.24
  -1  17   2    1.89    0.24
   0 -17  -2    0.09    0.07
   0 -17   2   -0.04    0.07
   0 -17   2   -0.06    0.07
   0 -17  -2    0.02    0.08
   0 -17   2    0.00    0.08
   0 -17  -2   -0.07    0.08
   1 -17   2    1.68    0.24
  -1 -17  -2    2.42    0.26
  -1 -17  -2    1.65    0.23
  -1 -17  -2    2.30    0.27
  -1 -17  -2    1.91    0.25
   1 -17   2    2.45    0.27
   1 -17   2    2.40    0.28
   1 -17   2    1.48    0.24
  -2 -17  -2    0.35    0.10
   2 -17   2    0.33    0.10
   2 -17   2    0.66    0.13
   2 -17   2    0.37    0.10
   2 -17   2    0.45    0.11
  -2 -17  -2    0.40    0.10
  -2 -17  -2    0.31    0.09
  -2 -17  -2    0.51    0.12
  -2  17  -2    0.49    0.10
   3 -17   2    0.12    0.08
   3 -17   2    0.33    0.10
  -3 -17  -2    0.21    0.09
  -3 -17  -2    0.20    0.09
   3 -17   2    0.15    0.08
   3 -17   2    0.30    0.11
  -3 -17  -2    0.22    0.09
  -3 -17  -2    0.28    0.09
  -3  17  -2    0.18    0.07
  -4 -17  -2    1.22    0.19
   4 -17   2    1.27    0.20
   4 -17   2    1.40    0.19
  -4 -17  -2    1.15    0.19
  -4 -17  -2    1.13    0.18
   4 -17   2    1.77    0.21
  -4 -17  -2    1.67    0.22
   4 -17   2    1.35    0.19
  -4  17  -2    1.84    0.21
  -5 -17  -2    0.01    0.07
   5 -17   2   -0.04    0.06
   5 -17   2   -0.11    0.06
   5 -17   2   -0.06    0.07
  -5 -17  -2   -0.04    0.07
  -5 -17  -2   -0.01    0.07
  -5  17  -2   -0.02    0.06
  -6 -17  -2   -0.03    0.06
   6 -17   2    0.13    0.08
  -6 -17  -2   -0.04    0.07
  -6 -17  -2    0.08    0.07
   6 -17   2    0.03    0.07
  -6  17  -2    0.03    0.07
   7 -17   2    0.03    0.07
  -7 -17  -2    0.03    0.07
   7 -17   2   -0.08    0.06
  -7 -17  -2   -0.05    0.05
  -7 -17  -2   -0.01    0.06
  -7  17  -2   -0.05    0.06
   8 -17   2    0.00    0.06
   8 -17   2    0.06    0.07
  -8 -17  -2    0.09    0.06
  -8 -17  -2    0.06    0.06
  -8 -17  -2    0.11    0.06
  -8  17  -2    0.09    0.06
  -9 -17  -2    0.05    0.05
   9 -17   2    0.03    0.05
  -9 -17  -2    0.03    0.05
  -9  17  -2    0.09    0.05
   8 -18  -2    0.62    0.10
   8 -18  -2    0.84    0.11
  -8 -18   2    0.57    0.09
  -8 -18   2    0.62    0.10
  -8  18   2    0.50    0.09
   7 -18  -2    0.12    0.07
  -7 -18   2    0.08    0.06
   7 -18  -2    0.14    0.07
  -7 -18   2    0.07    0.06
  -7  18   2    0.04    0.06
   6 -18  -2    0.01    0.06
  -6 -18   2    0.06    0.06
   6 -18  -2    0.04    0.07
  -6 -18   2    0.04    0.06
   6 -18  -2    0.09    0.07
  -6  18   2   -0.02    0.06
   5 -18  -2    0.44    0.11
  -5 -18   2    0.39    0.10
   5 -18  -2    0.51    0.11
  -5 -18   2    0.58    0.12
   5 -18  -2    0.41    0.11
  -5  18   2    0.72    0.12
  -4 -18   2    0.47    0.11
   4 -18  -2    0.53    0.12
   4 -18  -2    0.34    0.11
  -4 -18   2    0.45    0.11
   4 -18  -2    0.57    0.11
  -4  18   2    0.39    0.10
  -3 -18   2    0.06    0.08
   3 -18  -2   -0.02    0.07
   3 -18  -2    0.04    0.08
  -3 -18   2    0.07    0.08
   3 -18  -2    0.03    0.08
  -3  18   2    0.11    0.07
   2 -18  -2   -0.03    0.08
   2 -18  -2    0.01    0.08
   2 -18  -2    0.01    0.08
  -2 -18   2   -0.03    0.07
  -2 -18   2    0.05    0.07
  -2  18   2   -0.02    0.06
   1 -18  -2    0.08    0.08
   1 -18  -2   -0.02    0.08
  -1 -18   2    0.05    0.08
  -1 -18   2    0.03    0.07
   1 -18  -2    0.03    0.08
  -1  18   2    0.12    0.07
   0 -18  -2    0.32    0.10
   0 -18   2    0.24    0.09
   0 -18  -2    0.21    0.09
   0 -18   2    0.36    0.10
   0 -18  -2    0.35    0.10
   0 -18   2    0.26    0.09
   1 -18   2    0.05    0.07
  -1 -18  -2    0.03    0.08
   1 -18   2    0.21    0.09
  -1 -18  -2    0.29    0.09
  -1 -18  -2    0.13    0.08
   1 -18   2    0.08    0.08
   2 -18   2    0.02    0.07
  -2 -18  -2    0.00    0.07
   2 -18   2    0.16    0.09
   2 -18   2    0.06    0.08
  -2 -18  -2    0.07    0.07
  -2 -18  -2    0.06    0.09
  -2 -18  -2    0.05    0.08
  -2  18  -2    0.07    0.07
  -3 -18  -2    0.05    0.08
   3 -18   2   -0.03    0.07
   3 -18   2    0.11    0.08
   3 -18   2   -0.01    0.07
  -3 -18  -2    0.02    0.08
   3 -18   2    0.00    0.08
  -3 -18  -2    0.18    0.09
  -3 -18  -2    0.00    0.06
  -3  18  -2    0.10    0.07
   4 -18   2    0.42    0.11
  -4 -18  -2    0.34    0.10
   4 -18   2    0.48    0.10
  -4 -18  -2    0.45    0.11
   4 -18   2    0.52    0.11
  -4 -18  -2    0.48    0.10
   4 -18   2    0.28    0.09
  -4  18  -2    0.30    0.08
  -5 -18  -2    0.38    0.10
   5 -18   2    0.49    0.10
  -5 -18  -2    0.32    0.10
  -5 -18  -2    0.35    0.09
   5 -18   2    0.34    0.10
   5 -18   2    0.59    0.11
  -5  18  -2    0.45    0.10
   6 -18   2   -0.08    0.06
   6 -18   2   -0.08    0.05
   6 -18   2    0.08    0.07
  -6 -18  -2   -0.03    0.07
  -6 -18  -2   -0.07    0.05
  -6 -18  -2   -0.03    0.06
  -6  18  -2    0.00    0.06
  -7 -18  -2    0.09    0.06
   7 -18   2   -0.01    0.05
  -7 -18  -2    0.12    0.06
  -7 -18  -2    0.05    0.05
   7 -18   2    0.05    0.06
   7 -18   2   -0.09    0.05
  -7  18  -2    0.00    0.05
  -8 -18  -2    0.43    0.09
   8 -18   2    0.62    0.10
   8 -18   2    0.50    0.09
   8 -18   2    0.63    0.10
  -8 -18  -2    0.66    0.10
  -8 -18  -2    0.64    0.10
  -8  18  -2    0.75    0.10
   7 -19  -2    0.08    0.06
   7 -19  -2    0.12    0.06
  -7 -19   2    0.10    0.05
  -7 -19   2    0.07    0.05
  -7  19   2    0.07    0.05
  -6 -19   2    0.14    0.07
  -6 -19   2    0.09    0.06
   6 -19  -2    0.16    0.07
   6 -19  -2    0.04    0.06
  -6  19   2    0.17    0.06
   5 -19  -2   -0.05    0.06
  -5 -19   2    0.08    0.06
   5 -19  -2    0.00    0.07
  -5 -19   2    0.06    0.07
   5 -19  -2   -0.03    0.06
  -5  19   2   -0.09    0.05
  -4 -19   2    0.21    0.07
   4 -19  -2    0.23    0.08
   4 -19  -2    0.11    0.08
   4 -19  -2    0.08    0.08
  -4 -19   2    0.28    0.09
  -4  19   2    0.15    0.07
   3 -19  -2    0.64    0.13
  -3 -19   2    1.18    0.14
  -3 -19   2    1.18    0.16
   3 -19  -2    0.78    0.14
   3 -19  -2    0.44    0.12
  -3  19   2    0.58    0.11
  -2 -19   2    1.77    0.22
  -2 -19   2    1.55    0.22
   2 -19  -2    1.61    0.22
   2 -19  -2    1.78    0.23
   2 -19  -2    1.62    0.23
  -2  19   2    1.73    0.22
   1 -19  -2    1.17    0.18
   1 -19  -2    1.35    0.19
  -1 -19   2    1.13    0.18
   1 -19  -2    1.45    0.19
  -1 -19   2    1.04    0.17
  -1  19   2    1.13    0.16
   0 -19   2    0.09    0.08
   0 -19  -2   -0.06    0.07
   0 -19  -2    0.03    0.07
   0 -19   2   -0.04    0.06
   0 -19  -2    0.02    0.07
   1 -19   2    1.70    0.18
  -1 -19  -2    1.24    0.16
   1 -19   2    0.80    0.15
  -1 -19  -2    0.82    0.15
  -1 -19  -2    0.84    0.15
   2 -19   2    1.34    0.21
  -2 -19  -2    1.84    0.23
  -2 -19  -2    1.50    0.20
   2 -19   2    1.85    0.22
  -2 -19  -2    1.79    0.22
   2 -19   2    1.62    0.21
  -2  19  -2    1.34    0.19
   3 -19   2    0.77    0.14
  -3 -19  -2    0.75    0.14
   3 -19   2    1.01    0.15
  -3 -19  -2    1.09    0.16
  -3 -19  -2    0.95    0.14
   3 -19   2    0.91    0.14
  -3  19  -2    0.67    0.13
   4 -19   2    0.14    0.07
   4 -19   2    0.30    0.09
  -4 -19  -2    0.24    0.07
  -4 -19  -2    0.24    0.08
   4 -19   2    0.28    0.09
  -4 -19  -2    0.22    0.08
  -4  19  -2    0.09    0.06
   5 -19   2   -0.06    0.06
  -5 -19  -2    0.01    0.05
  -5 -19  -2    0.07    0.06
   5 -19   2   -0.06    0.05
   5 -19   2   -0.02    0.06
  -5 -19  -2   -0.03    0.06
  -5  19  -2    0.05    0.05
  -6 -19  -2    0.19    0.06
  -6 -19  -2    0.08    0.07
   6 -19   2    0.19    0.07
   6 -19   2    0.24    0.07
  -6 -19  -2    0.19    0.07
   6 -19   2    0.04    0.06
  -6  19  -2    0.15    0.06
  -7 -19  -2    0.14    0.06
   7 -19   2    0.20    0.06
   7 -19   2    0.08    0.05
   7 -19   2    0.09    0.05
  -7 -19  -2    0.11    0.06
  -7 -19  -2    0.10    0.06
  -7  19  -2    0.09    0.05
   6 -20  -2    0.04    0.05
   6 -20  -2   -0.04    0.05
  -6 -20   2    0.07    0.05
  -6  20   2    0.00    0.04
  -5 -20   2    0.08    0.06
   5 -20  -2    0.15    0.07
   5 -20  -2    0.13    0.07
  -5 -20   2    0.09    0.06
   5 -20  -2    0.04    0.06
  -5  20   2    0.06    0.05
   4 -20  -2    0.01    0.06
  -4 -20   2    0.13    0.06
   4 -20  -2    0.11    0.06
   4 -20  -2    0.10    0.07
  -4 -20   2    0.14    0.07
  -4  20   2    0.10    0.06
   3 -20  -2    1.14    0.16
  -3 -20   2    1.36    0.16
  -3 -20   2    0.88    0.15
   3 -20  -2    1.06    0.16
   3 -20  -2    1.46    0.17
  -3  20   2    1.00    0.15
  -2 -20   2    1.89    0.21
   2 -20  -2    1.86    0.21
   2 -20  -2    1.12    0.19
  -2 -20   2    1.47    0.20
   2 -20  -2    1.39    0.20
  -2  20   2    1.77    0.20
   1 -20  -2    1.63    0.23
  -1 -20   2    2.01    0.23
   1 -20  -2    1.39    0.22
  -1 -20   2    1.73    0.24
   1 -20  -2    2.39    0.25
  -1  20   2    2.21    0.23
   0 -20   2    0.01    0.06
   0 -20  -2    0.21    0.08
   0 -20   2    0.09    0.07
   0 -20  -2    0.02    0.07
   0 -20  -2    0.06    0.07
   1 -20   2    1.41    0.21
   1 -20   2    2.15    0.24
  -1 -20  -2    2.09    0.23
  -1 -20  -2    1.76    0.23
  -1 -20  -2    1.65    0.22
  -2 -20  -2    1.76    0.21
   2 -20   2    2.09    0.23
  -2 -20  -2    1.33    0.20
  -2 -20  -2    1.17    0.20
   2 -20   2    1.78    0.20
  -2  20  -2    1.65    0.20
   3 -20   2    1.33    0.18
  -3 -20  -2    1.11    0.17
  -3 -20  -2    1.46    0.18
   3 -20   2    1.18    0.18
  -3  20  -2    1.52    0.18
   4 -20   2    0.18    0.07
  -4 -20  -2    0.08    0.06
  -4 -20  -2    0.15    0.07
   4 -20   2    0.21    0.08
  -4  20  -2    0.13    0.06
   5 -20   2    0.14    0.06
  -5 -20  -2    0.04    0.05
  -5 -20  -2    0.08    0.06
   5 -20   2    0.07    0.05
  -5  20  -2    0.09    0.05
  -6 -20  -2   -0.01    0.04
  -6 -20  -2    0.07    0.05
   6 -20   2   -0.08    0.04
  -6  20  -2    0.01    0.04
  -4 -21   2    0.04    0.05
   4 -21  -2    0.04    0.05
   4 -21  -2    0.09    0.05
  -4  21   2    0.05    0.04
  -3 -21   2    0.12    0.06
   3 -21  -2    0.05    0.06
   3 -21  -2    0.17    0.06
  -3 -21   2    0.06    0.05
   3 -21  -2    0.07    0.06
  -3  21   2    0.25    0.06
  -2 -21   2    0.13    0.06
   2 -21  -2    0.06    0.06
   2 -21  -2    0.20    0.07
   2 -21  -2    0.16    0.06
  -2 -21   2    0.09    0.06
  -2  21   2    0.17    0.05
  -1 -21   2    0.15    0.07
   1 -21  -2    0.27    0.08
   1 -21  -2    0.23    0.07
   1 -21  -2    0.19    0.07
  -1 -21   2    0.12    0.07
   0 -21  -2    0.02    0.06
   0 -21  -2   -0.07    0.05
   0 -21  -2   -0.04    0.05
   0 -21   2    0.02    0.06
   0 -21   2   -0.03    0.05
  -1 -21  -2    0.21    0.07
   1 -21   2    0.33    0.08
   1 -21   2    0.24    0.07
  -1 -21  -2    0.06    0.06
  -1 -21  -2    0.26    0.07
   2 -21   2    0.11    0.06
  -2 -21  -2    0.09    0.06
  -2 -21  -2    0.09    0.06
   2 -21   2    0.17    0.07
  -3 -21  -2    0.23    0.06
  -3 -21  -2    0.08    0.05
   3 -21   2    0.04    0.05
   3 -21   2    0.01    0.05
  -3  21  -2    0.09    0.05
  -4 -21  -2    0.01    0.05
  -4 -21  -2    0.06    0.05
   4 -21   2    0.03    0.05
   4 -21   2    0.06    0.05
  -4  21  -2    0.09    0.04
   2 -22  -2    0.01    0.04
  -2 -22   2   -0.04    0.04
   1 -22  -2    0.42    0.09
   1 -22  -2    0.54    0.09
  -1 -22   2    0.78    0.11
   0 -22   2    0.82    0.11
   0 -22  -2    0.81    0.11
   0 -22  -2    0.62    0.10
  -1 -22  -2    0.42    0.08
  -1 -22  -2    0.46    0.08
   1 -22   2    0.74    0.10
   2 -22   2    0.05    0.05
  -2 -22  -2    0.04    0.04
  -2 -22  -2    0.06    0.05
  14   0  -3   -0.02    0.05
 -14   0   3   -0.05    0.05
 -13   0   3    0.07    0.07
 -13   0   3    0.03    0.07
  13   0  -3   -0.05    0.06
 -12   0   3   -0.02    0.06
 -12   0   3    0.08    0.08
  12   0  -3    0.05    0.08
  12   0  -3    0.07    0.06
 -12   0   3   -0.03    0.07
  11   0  -3   -0.03    0.06
 -11   0   3   -0.02    0.07
 -11   0   3   -0.02    0.07
 -11   0   3    0.04    0.07
 -11   0   3    0.04    0.07
 -10   0   3    0.07    0.07
  10   0  -3    0.08    0.06
 -10   0   3   -0.12    0.05
 -10   0   3    0.03    0.06
 -10   0   3    0.04    0.07
  -9   0   3   -0.01    0.06
  -9   0   3    0.14    0.07
  -9   0   3    0.05    0.06
  -9   0   3    0.05    0.06
  -7   0   3   -0.08    0.05
  -6   0   3   -0.04    0.04
  -5   0   3   -0.04    0.05
  -4   0   3   -0.04    0.04
   3   0  -3    0.03    0.02
  -3   0   3    0.00    0.04
  -3   0   3    0.01    0.04
  -2   0   3    0.00    0.02
  -2   0   3    0.02    0.03
  -2   0   3    0.03    0.04
  -1   0   3   -0.66    0.03
  -1   0   3   -0.67    0.01
   1   0  -3   -0.67    0.01
  -1   0   3   -0.66    0.02
  -1   0   3   -0.65    0.01
   1   0  -3   -0.62    0.02
   0   0  -3   -0.02    0.02
   0   0   3    0.00    0.02
  -1   0  -3   -0.69    0.03
  -2   0  -3    0.07    0.05
  -3   0  -3    0.02    0.05
  -3   0  -3    0.00    0.05
  -4   0  -3    0.01    0.06
  -4   0  -3    0.03    0.05
  -5   0  -3   -0.03    0.05
  -5   0  -3   -0.07    0.06
  -6   0  -3   -0.03    0.06
  -7   0  -3   -0.02    0.07
  -8   0  -3   -0.04    0.07
  -9   0  -3    0.00    0.05
   9   0   3    0.01    0.06
  -9   0  -3   -0.02    0.06
  -9   0  -3   -0.03    0.06
  -9   0  -3   -0.12    0.05
  10   0   3   -0.03    0.06
 -10   0  -3    0.09    0.07
 -10   0  -3    0.03    0.07
 -10   0  -3    0.00    0.06
 -11   0  -3    0.05    0.07
 -11   0  -3    0.13    0.07
  11   0   3    0.01    0.06
 -11   0  -3    0.11    0.07
  12   0   3    0.09    0.06
 -12   0  -3    0.10    0.07
 -12   0  -3   -0.06    0.06
 -12   0  -3   -0.04    0.07
 -13   0  -3    0.04    0.07
 -13   0  -3    0.05    0.06
  13   0   3    0.09    0.08
  13   0   3    0.04    0.05
  14   0   3    0.01    0.07
  14   0   3   -0.03    0.04
 -14   0  -3   -0.02    0.05
  14  -1  -3   -0.09    0.05
 -14  -1   3    0.01    0.05
  14  -1  -3    0.06    0.04
 -14   1   3   -0.04    0.05
  14   1  -3    0.05    0.06
  13  -1  -3    0.03    0.05
 -13  -1   3    0.01    0.06
 -13  -1   3    0.04    0.07
 -13  -1   3    0.00    0.06
  13  -1  -3    0.08    0.07
 -13   1   3    0.04    0.07
 -13   1   3   -0.03    0.06
  13   1  -3    0.10    0.07
 -12  -1   3    0.71    0.12
 -12  -1   3    1.01    0.15
 -12  -1   3    0.61    0.12
  12  -1  -3    0.85    0.13
  12  -1  -3    0.86    0.15
 -12  -1   3    0.78    0.14
 -12   1   3    0.58    0.12
  12   1  -3    0.93    0.15
 -12   1   3    0.75    0.13
  11  -1  -3    2.48    0.30
 -11  -1   3    2.62    0.28
  11  -1  -3    2.82    0.29
 -11  -1   3    2.18    0.28
 -11  -1   3    2.73    0.29
 -11  -1   3    2.39    0.30
 -11   1   3    2.46    0.29
 -11   1   3    1.74    0.27
 -10  -1   3    0.57    0.11
 -10  -1   3    0.44    0.11
  10  -1  -3    0.66    0.11
 -10  -1   3    0.46    0.10
 -10  -1   3    0.66    0.13
 -10   1   3    0.62    0.11
 -10   1   3    0.56    0.11
 -10   1   3    0.40    0.10
 -10   1   3    0.54    0.12
  -9  -1   3    5.36    0.50
  -9  -1   3    4.99    0.50
  -9  -1   3    4.85    0.53
   9  -1  -3    4.55    0.52
  -9  -1   3    5.08    0.51
  -9   1   3    5.05    0.50
  -9   1   3    4.73    0.50
  -9   1   3    4.65    0.53
  -9   1   3    4.46    0.50
  -7  -1   3    2.23    0.24
  -7   1   3    2.12    0.24
  -6  -1   3   20.59    1.74
  -6   1   3   21.29    1.74
  -5  -1   3   -0.08    0.04
  -5   1   3    0.00    0.05
  -4  -1   3    0.99    0.11
  -4   1   3    0.79    0.11
  -4   1   3    0.99    0.11
   3  -1  -3   15.25    1.34
  -3  -1   3   18.17    1.40
  -3  -1   3   17.17    1.40
  -3   1   3   17.48    1.40
  -3   1   3   17.68    1.36
  -2  -1   3   12.31    1.02
  -2  -1   3   12.88    1.02
  -2   1   3   12.52    0.99
  -2   1   3   13.05    1.02
   2   1  -3   12.77    0.99
  -2   1   3   11.69    0.98
  -1  -1   3   12.44    1.10
  -1  -1   3   13.40    1.09
  -1  -1   3   13.57    1.06
   1   1  -3   13.04    1.06
   1   1  -3   13.70    1.06
  -1   1   3   13.55    1.06
  -1   1   3   13.80    1.06
  -1   1   3   14.11    1.09
   1   1  -3   12.93    1.10
   0  -1   3    0.00    0.03
   0  -1   3   -0.01    0.01
   0  -1  -3   -0.03    0.02
   0   1   3    0.01    0.02
   0   1  -3    0.02    0.01
   0   1  -3   -0.05    0.03
   0   1   3   -0.07    0.02
   0   1   3   -0.03    0.02
  -1  -1  -3   13.96    1.18
  -1  -1  -3   14.84    1.14
  -1   1  -3   14.44    1.14
  -1   1  -3   14.28    1.14
  -2  -1  -3   13.94    1.11
  -2  -1  -3   14.55    1.15
  -2   1  -3   13.18    1.11
  -3  -1  -3   17.92    1.42
  -3  -1  -3   17.54    1.48
  -3   1  -3   18.25    1.43
  -4  -1  -3    0.53    0.09
  -4  -1  -3    0.77    0.09
  -5  -1  -3    0.03    0.05
  -5   1  -3    0.02    0.05
  -5   1  -3   -0.03    0.06
  -6  -1  -3   21.90    1.83
  -6   1  -3   22.70    1.83
  -6   1  -3   21.13    1.75
  -7  -1  -3    2.18    0.26
  -7   1  -3    2.63    0.28
  -8  -1  -3    4.81    0.47
  -8   1  -3    4.89    0.47
   9  -1   3    4.57    0.51
  -9  -1  -3    5.03    0.49
  -9  -1  -3    4.78    0.48
  -9  -1  -3    4.70    0.49
  -9  -1  -3    4.82    0.49
  -9  -1  -3    4.70    0.52
   9   1   3    4.66    0.51
  -9   1  -3    5.11    0.48
  -9   1  -3    4.25    0.51
  -9   1  -3    4.62    0.48
 -10  -1  -3    0.50    0.12
 -10  -1  -3    0.77    0.12
 -10  -1  -3    0.56    0.11
  10  -1   3    0.54    0.11
 -10  -1  -3    0.52    0.11
 -10   1  -3    0.56    0.11
 -10   1  -3    0.72    0.12
  10   1   3    0.68    0.12
 -11  -1  -3    2.23    0.25
  11  -1   3    2.23    0.27
 -11  -1  -3    1.54    0.26
 -11  -1  -3    2.40    0.26
 -11   1  -3    2.41    0.26
 -11   1  -3    2.33    0.26
  11   1   3    2.41    0.27
  12  -1   3    0.96    0.16
 -12  -1  -3    0.95    0.14
 -12  -1  -3    0.80    0.13
  12  -1   3    0.62    0.12
 -12  -1  -3    0.74    0.13
 -12   1  -3    0.67    0.13
  12   1   3    0.88    0.13
 -12   1  -3    0.89    0.13
 -13  -1  -3    0.13    0.07
 -13  -1  -3    0.04    0.07
  13  -1   3   -0.02    0.05
  13  -1   3   -0.02    0.07
 -13   1  -3    0.03    0.06
 -13   1  -3    0.06    0.07
  13   1   3    0.09    0.08
  13   1   3    0.05    0.05
  14  -1   3    0.05    0.07
 -14  -1  -3   -0.03    0.05
  14  -1   3    0.01    0.04
 -14   1  -3    0.02    0.05
 -14   1  -3    0.04    0.05
  14   1   3   -0.01    0.04
  14   1   3   -0.08    0.06
 -14  -2   3    0.09    0.05
  14  -2  -3   -0.07    0.05
 -14  -2   3    0.04    0.05
  14  -2  -3    0.04    0.04
  14   2  -3   -0.12    0.05
 -14   2   3   -0.07    0.05
  13  -2  -3    0.03    0.05
 -13  -2   3    0.10    0.06
 -13  -2   3    0.05    0.07
  13  -2  -3    0.00    0.07
 -13   2   3   -0.08    0.06
 -13   2   3    0.00    0.07
  13   2  -3    0.07    0.07
 -12  -2   3    0.41    0.10
 -12  -2   3    0.32    0.09
 -12  -2   3    0.27    0.09
  12  -2  -3    0.28    0.08
  12  -2  -3    0.43    0.11
 -12  -2   3    0.38    0.11
 -12   2   3    0.32    0.09
 -12   2   3    0.37    0.10
 -11  -2   3    0.02    0.07
 -11  -2   3    0.05    0.08
  11  -2  -3    0.01    0.08
  11  -2  -3    0.08    0.07
 -11  -2   3    0.04    0.07
 -11  -2   3   -0.05    0.06
 -11   2   3    0.03    0.07
 -11   2   3   -0.02    0.07
  10  -2  -3    2.72    0.34
 -10  -2   3    2.67    0.32
 -10  -2   3    3.13    0.32
 -10  -2   3    3.24    0.33
 -10  -2   3    2.87    0.34
  10  -2  -3    2.80    0.33
 -10   2   3    2.63    0.31
 -10   2   3    2.73    0.32
 -10   2   3    3.19    0.32
  -9  -2   3    1.60    0.22
  -9  -2   3    1.84    0.23
  -9  -2   3    1.90    0.25
   9  -2  -3    1.65    0.23
  -9   2   3    2.24    0.24
  -9   2   3    1.84    0.22
  -9   2   3    2.20    0.23
  -7  -2   3    0.19    0.07
  -7   2   3    0.20    0.08
  -6  -2   3    0.00    0.05
  -6   2   3    0.02    0.06
  -5  -2   3   -0.06    0.04
  -5   2   3    0.06    0.06
  -5   2   3    0.01    0.05
  -4  -2   3   17.37    1.43
  -4  -2   3   17.29    1.43
  -4   2   3   17.23    1.39
  -4   2   3   17.48    1.37
  -3  -2   3    3.36    0.28
  -3  -2   3    3.12    0.29
  -3   2   3    3.26    0.26
  -3   2   3    3.11    0.28
  -2  -2   3    2.76    0.25
  -2  -2   3    2.96    0.26
  -2   2   3    2.74    0.23
   2   2  -3    3.27    0.24
  -2   2   3    2.76    0.25
  -1  -2   3   14.25    1.24
   1   2  -3   15.57    1.20
  -1   2   3   15.20    1.23
  -1   2   3   15.62    1.20
   0  -2  -3    4.09    0.36
   0  -2   3    4.29    0.36
   0  -2   3    4.16    0.35
   0   2  -3    4.48    0.35
   0   2  -3    4.52    0.35
   0   2   3    4.34    0.35
   0   2   3    4.33    0.35
  -1  -2  -3   16.12    1.30
  -1   2  -3   15.45    1.25
  -1   2  -3   15.92    1.26
  -2  -2  -3    3.06    0.26
  -2   2  -3    2.79    0.25
  -2   2  -3    2.95    0.25
  -3  -2  -3    3.00    0.28
  -3   2  -3    3.17    0.27
  -3   2  -3    3.13    0.27
  -4  -2  -3   16.66    1.40
  -4   2  -3   17.07    1.35
  -5  -2  -3    0.03    0.06
  -5   2  -3   -0.02    0.05
  -6  -2  -3    0.05    0.06
  -6   2  -3   -0.07    0.06
  -6   2  -3    0.07    0.05
  -7  -2  -3    0.31    0.09
  -7   2  -3    0.21    0.09
  -7   2  -3    0.30    0.09
  -8  -2  -3    1.98    0.27
  -8   2  -3    2.60    0.29
  -9  -2  -3    1.86    0.25
  -9  -2  -3    1.91    0.23
  -9  -2  -3    2.20    0.24
  -9  -2  -3    1.78    0.23
   9  -2   3    1.74    0.24
  -9   2  -3    1.90    0.22
  -9   2  -3    1.93    0.23
  10  -2   3    2.91    0.32
 -10  -2  -3    2.62    0.30
 -10  -2  -3    2.78    0.33
 -10  -2  -3    2.69    0.31
 -10  -2  -3    2.82    0.31
 -10  -2  -3    2.72    0.31
 -10   2  -3    2.68    0.30
 -10   2  -3    2.58    0.30
  11  -2   3    0.06    0.07
 -11  -2  -3    0.01    0.07
 -11  -2  -3   -0.05    0.06
 -11  -2  -3    0.07    0.07
  11   2   3    0.00    0.07
 -11   2  -3    0.09    0.07
 -11   2  -3    0.05    0.07
  12  -2   3    0.12    0.10
  12  -2   3    0.33    0.09
 -12  -2  -3    0.32    0.10
 -12  -2  -3    0.18    0.08
 -12  -2  -3    0.24    0.08
  12   2   3    0.27    0.07
 -12   2  -3    0.26    0.10
 -12   2  -3    0.32    0.09
  13  -2   3    0.07    0.06
  13  -2   3    0.10    0.08
 -13  -2  -3   -0.03    0.06
 -13  -2  -3    0.07    0.07
 -13   2  -3    0.01    0.06
 -13   2  -3    0.07    0.07
 -14  -2  -3    0.00    0.05
  14  -2   3    0.01    0.06
  14  -2   3   -0.04    0.04
  14   2   3    0.01    0.06
 -14   2  -3   -0.08    0.04
 -14   2  -3    0.11    0.06
 -14  -3   3    0.01    0.05
  14  -3  -3   -0.02    0.06
  14  -3  -3   -0.04    0.04
 -14   3   3    0.11    0.06
 -13  -3   3    0.11    0.07
 -13  -3   3    0.09    0.06
  13  -3  -3    0.15    0.06
  13  -3  -3    0.16    0.08
 -13   3   3    0.08    0.07
  13   3  -3    0.06    0.07
 -13   3   3    0.07    0.07
  12  -3  -3    1.56    0.22
 -12  -3   3    1.46    0.20
 -12  -3   3    1.58    0.21
 -12  -3   3    1.88    0.21
 -12  -3   3    1.83    0.23
  12  -3  -3    1.34    0.20
 -12   3   3    1.40    0.20
 -12   3   3    1.70    0.21
  11  -3  -3    0.07    0.08
 -11  -3   3   -0.02    0.07
  11  -3  -3    0.16    0.08
 -11  -3   3    0.03    0.08
 -11  -3   3    0.01    0.06
 -11  -3   3    0.09    0.09
 -11   3   3    0.06    0.08
 -11   3   3    0.15    0.08
 -10  -3   3    0.72    0.12
 -10  -3   3    0.84    0.14
 -10  -3   3    0.55    0.12
 -10  -3   3    0.52    0.12
  10  -3  -3    1.05    0.14
  10  -3  -3    0.89    0.15
 -10   3   3    0.59    0.12
 -10   3   3    0.69    0.12
  -9  -3   3    0.07    0.06
  -9  -3   3   -0.01    0.05
  -9  -3   3    0.11    0.08
   9  -3  -3    0.01    0.07
  -9  -3   3    0.03    0.07
   9  -3  -3   -0.02    0.05
  -9  -3   3   -0.05    0.07
  -9   3   3    0.10    0.07
  -9   3   3    0.01    0.06
  -8  -3   3   -0.03    0.06
  -8  -3   3   -0.06    0.06
  -8  -3   3    0.06    0.06
  -8  -3   3    0.02    0.06
  -8   3   3    0.00    0.06
  -7  -3   3    0.64    0.11
  -7   3   3    0.50    0.11
  -6  -3   3    0.51    0.10
  -6   3   3    0.78    0.12
  -6   3   3    0.92    0.12
  -5  -3   3    4.41    0.43
  -5   3   3    5.65    0.43
  -4  -3   3    0.93    0.13
  -4  -3   3    1.27    0.13
  -4   3   3    1.21    0.11
  -4   3   3    1.02    0.13
  -3  -3   3    7.19    0.61
  -3  -3   3    7.41    0.61
  -3   3   3    7.40    0.59
  -3   3   3    7.03    0.58
  -2  -3   3   57.67    4.46
  -2  -3   3   55.85    4.50
  -2   3   3   55.22    4.35
   2   3  -3   54.04    4.34
  -2   3   3   52.95    4.33
  -1  -3   3   14.55    1.19
   1  -3  -3   13.68    1.17
   1   3  -3   14.72    1.15
   1   3  -3   14.74    1.15
  -1   3   3   14.91    1.16
   0  -3  -3    0.03    0.03
   0  -3   3    0.03    0.04
   0   3   3   -0.01    0.01
   0   3  -3    0.01    0.03
   0   3  -3   -0.06    0.04
   0   3   3    0.03    0.04
  -1  -3  -3   15.62    1.28
  -1   3  -3   14.82    1.23
  -1   3  -3   16.11    1.24
  -2  -3  -3   55.59    4.67
  -2   3  -3   60.08    4.50
  -2   3  -3   55.91    4.51
  -3  -3  -3    6.69    0.59
  -3   3  -3    7.07    0.57
  -3   3  -3    7.27    0.58
  -4  -3  -3    1.12    0.14
  -4   3  -3    1.29    0.14
  -4   3  -3    1.22    0.14
  -5  -3  -3    4.94    0.44
  -5   3  -3    4.92    0.42
  -6  -3  -3    0.69    0.12
  -6   3  -3    0.93    0.12
  -7  -3  -3    0.51    0.11
  -7   3  -3    0.44    0.10
  -7   3  -3    0.51    0.12
  -8  -3  -3    0.04    0.06
  -8  -3  -3    0.01    0.06
  -8  -3  -3   -0.05    0.06
  -8  -3  -3    0.05    0.07
  -8  -3  -3    0.00    0.06
  -8   3  -3    0.02    0.05
  -8   3  -3   -0.09    0.07
  -8   3  -3    0.01    0.06
  -9  -3  -3    0.04    0.07
  -9  -3  -3    0.10    0.07
   9  -3   3    0.02    0.07
  -9  -3  -3   -0.06    0.06
  -9  -3  -3    0.13    0.07
  -9   3  -3    0.06    0.06
  -9   3  -3   -0.04    0.06
  10  -3   3    0.78    0.13
 -10  -3  -3    0.62    0.13
 -10  -3  -3    0.77    0.13
 -10  -3  -3    0.92    0.14
 -10  -3  -3    0.59    0.12
 -10   3  -3    0.62    0.12
 -10   3  -3    0.97    0.14
 -11  -3  -3    0.03    0.08
  11  -3   3    0.20    0.10
 -11  -3  -3    0.01    0.07
 -11  -3  -3    0.09    0.08
  11  -3   3    0.00    0.06
 -11   3  -3    0.07    0.08
 -11   3  -3    0.07    0.07
  12  -3   3    1.27    0.20
 -12  -3  -3    1.86    0.21
 -12  -3  -3    1.72    0.22
  12  -3   3    1.15    0.20
 -12  -3  -3    1.24    0.19
 -12   3  -3    2.02    0.21
 -12   3  -3    1.70    0.21
  13  -3   3    0.17    0.07
 -13  -3  -3    0.04    0.07
 -13  -3  -3    0.09    0.07
  13  -3   3    0.16    0.09
 -13   3  -3    0.21    0.07
 -13   3  -3    0.13    0.07
 -14  -3  -3   -0.01    0.05
  14  -3   3    0.00    0.04
 -14  -3  -3    0.02    0.05
  14  -3   3    0.02    0.07
 -14   3  -3   -0.04    0.05
 -14   3  -3   -0.02    0.05
  14   3   3    0.01    0.06
  14  -4  -3   -0.01    0.05
 -14  -4   3   -0.05    0.05
  14  -4  -3   -0.04    0.04
 -14   4   3    0.02    0.05
  13  -4  -3    0.06    0.06
  13  -4  -3    0.03    0.07
 -13  -4   3   -0.02    0.06
 -13  -4   3    0.00    0.07
  13   4  -3   -0.03    0.06
 -13   4   3    0.08    0.07
 -12  -4   3    0.08    0.07
  12  -4  -3    0.04    0.06
 -12  -4   3    0.02    0.08
 -12  -4   3    0.10    0.08
 -12  -4   3    0.12    0.07
  12  -4  -3    0.00    0.08
 -12   4   3    0.00    0.07
 -12   4   3    0.06    0.07
 -11  -4   3    0.15    0.08
  11  -4  -3    0.00    0.07
 -11  -4   3    0.04    0.07
 -11  -4   3    0.06    0.09
  11  -4  -3   -0.07    0.07
 -11  -4   3    0.01    0.07
 -11   4   3   -0.16    0.06
 -11   4   3    0.01    0.07
 -10  -4   3   14.17    1.41
  10  -4  -3   15.46    1.49
 -10  -4   3   13.93    1.50
  10  -4  -3   13.91    1.50
 -10  -4   3   14.68    1.44
 -10  -4   3   14.12    1.40
 -10  -4   3   14.67    1.43
 -10   4   3   14.93    1.40
 -10   4   3   14.36    1.41
   9  -4  -3    3.76    0.40
  -9  -4   3    3.77    0.39
  -9  -4   3    3.29    0.38
  -9  -4   3    3.51    0.38
  -9  -4   3    3.57    0.41
  -9  -4   3    3.31    0.38
   9  -4  -3    4.02    0.41
  -9   4   3    3.63    0.38
  -9   4   3    3.41    0.38
   8  -4  -3   -0.04    0.06
  -8  -4   3    0.04    0.06
  -8  -4   3   -0.01    0.06
  -8  -4   3   -0.05    0.05
   8  -4  -3    0.02    0.07
  -8  -4   3    0.18    0.07
  -8  -4   3    0.00    0.06
  -8   4   3    0.04    0.06
  -7  -4   3   15.78    1.31
  -7   4   3   15.22    1.31
  -6  -4   3    2.28    0.23
  -6   4   3    2.34    0.25
  -5  -4   3    2.30    0.24
  -5   4   3    2.79    0.25
  -4  -4   3    5.90    0.50
  -4  -4   3    6.05    0.51
  -4   4   3    5.50    0.49
  -4   4   3    5.84    0.48
  -3  -4   3   12.59    1.08
  -3  -4   3   13.55    1.08
  -3   4   3   12.69    1.05
  -3   4   3   13.27    1.04
  -2  -4   3  146.11   11.79
  -2  -4   3  148.16   11.89
  -2   4   3  146.99   11.49
   2   4  -3  138.31   11.46
  -2   4   3  150.03   11.46
  -1  -4   3    0.92    0.10
   1   4  -3    0.94    0.10
   1   4  -3    0.93    0.11
  -1   4   3    0.90    0.11
   0  -4  -3   29.32    2.43
   0  -4   3   29.25    2.41
   0   4  -3   29.76    2.35
   0   4  -3   29.83    2.35
   0   4   3   30.29    2.35
  -1  -4  -3    1.01    0.10
  -1   4  -3    0.87    0.10
  -1   4  -3    0.77    0.10
   1   4   3    0.80    0.10
  -2  -4  -3  143.08   11.70
  -2   4  -3  141.37   11.30
  -2   4  -3  146.39   11.28
  -3  -4  -3   12.84    1.06
  -3   4  -3   12.67    1.02
  -3   4  -3   12.52    1.02
  -4  -4  -3    5.84    0.52
  -4   4  -3    5.70    0.50
  -4   4  -3    6.40    0.51
  -5  -4  -3    3.23    0.28
  -5   4  -3    2.64    0.26
  -5   4  -3    2.49    0.26
  -6  -4  -3    2.02    0.23
  -6   4  -3    1.92    0.21
  -7  -4  -3   15.83    1.32
  -7   4  -3   15.55    1.27
  -7   4  -3   15.21    1.33
  -8  -4  -3    0.00    0.06
   8  -4   3   -0.02    0.06
  -8  -4  -3    0.12    0.06
  -8  -4  -3    0.01    0.06
  -8  -4  -3    0.06    0.06
  -8  -4  -3    0.01    0.08
  -8  -4  -3   -0.03    0.06
  -8  -4  -3   -0.12    0.05
  -8   4  -3    0.11    0.09
  -8   4  -3    0.12    0.06
  -8   4  -3   -0.07    0.06
  -9  -4  -3    3.48    0.38
  -9  -4  -3    3.32    0.40
  -9  -4  -3    3.50    0.38
   9  -4   3    4.27    0.41
  -9  -4  -3    3.22    0.38
  -9   4  -3    3.70    0.38
  -9   4  -3    3.51    0.38
  10  -4   3   13.86    1.44
  10  -4   3   14.21    1.45
 -10  -4  -3   14.52    1.38
 -10  -4  -3   14.28    1.38
 -10  -4  -3   13.87    1.45
 -10  -4  -3   14.10    1.36
 -10   4  -3   13.44    1.35
 -10   4  -3   13.38    1.35
  11  -4   3   -0.02    0.08
 -11  -4  -3   -0.03    0.07
 -11  -4  -3    0.00    0.07
 -11  -4  -3   -0.03    0.07
  11  -4   3    0.01    0.07
 -11  -4  -3    0.00    0.08
 -11   4  -3    0.01    0.06
 -11   4  -3    0.05    0.07
 -12  -4  -3    0.04    0.07
 -12  -4  -3    0.11    0.08
 -12  -4  -3    0.17    0.08
  12  -4   3    0.02    0.07
  12  -4   3    0.11    0.09
 -12   4  -3   -0.03    0.06
 -12   4  -3    0.17    0.08
 -13  -4  -3    0.09    0.06
 -13  -4  -3    0.09    0.07
 -13  -4  -3   -0.09    0.06
  13  -4   3    0.00    0.06
  13  -4   3    0.09    0.08
 -13   4  -3    0.09    0.07
 -13   4  -3   -0.03    0.06
 -14  -4  -3   -0.04    0.05
  14  -4   3   -0.01    0.04
 -14  -4  -3    0.00    0.05
  14  -4   3    0.03    0.07
 -14   4  -3    0.02    0.05
  14   4   3    0.01    0.06
 -14   4  -3    0.03    0.05
  14  -5  -3    0.09    0.05
 -14  -5   3    0.11    0.05
  14  -5  -3    0.04    0.06
 -14   5   3   -0.01    0.05
  13  -5  -3    0.10    0.06
 -13  -5   3   -0.03    0.06
  13  -5  -3    0.12    0.07
 -13  -5   3    0.00    0.06
 -13   5   3    0.14    0.07
  13   5  -3    0.01    0.06
  12  -5  -3    2.32    0.27
 -12  -5   3    1.79    0.26
 -12  -5   3    2.39    0.29
  12  -5  -3    2.26    0.29
 -12   5   3    2.38    0.26
 -12   5   3    2.43    0.27
 -11  -5   3    7.97    0.83
 -11  -5   3    7.65    0.77
 -11  -5   3    8.05    0.79
  11  -5  -3    7.30    0.81
 -11  -5   3    7.92    0.77
  11  -5  -3    7.63    0.83
 -11   5   3    7.78    0.77
 -11   5   3    7.55    0.77
  10  -5  -3    0.03    0.07
 -10  -5   3    0.17    0.08
 -10  -5   3    0.15    0.07
  10  -5  -3    0.16    0.09
 -10  -5   3    0.09    0.08
 -10  -5   3    0.04    0.08
 -10  -5   3    0.11    0.08
 -10   5   3    0.17    0.09
 -10   5   3    0.08    0.08
  -9  -5   3    2.32    0.25
  -9  -5   3    2.49    0.26
  -9  -5   3    2.30    0.25
  -9  -5   3    2.21    0.27
  -9  -5   3    2.36    0.28
   9  -5  -3    1.69    0.26
   9  -5  -3    1.95    0.26
  -9   5   3    2.12    0.25
  -9   5   3    1.80    0.24
  -8  -5   3    1.85    0.22
  -8  -5   3    1.05    0.18
   8  -5  -3    2.04    0.22
  -8  -5   3    1.38    0.19
  -8  -5   3    1.96    0.22
   8  -5  -3    1.91    0.23
  -8  -5   3    1.79    0.23
  -8  -5   3    1.78    0.21
  -8   5   3    1.54    0.20
  -8   5   3    1.74    0.21
  -7  -5   3    0.00    0.06
  -7   5   3   -0.05    0.07
  -6  -5   3    6.54    0.57
  -6   5   3    6.40    0.56
  -5  -5   3    1.13    0.13
  -5   5   3    0.86    0.13
  -4  -5   3    0.26    0.07
  -4  -5   3    0.29    0.07
  -4   5   3    0.27    0.07
  -4   5   3    0.27    0.06
  -3  -5   3    0.38    0.07
  -3  -5   3    0.39    0.07
  -3   5   3    0.36    0.08
  -3   5   3    0.49    0.07
  -2  -5   3    1.28    0.13
  -2   5   3    1.01    0.13
   2   5  -3    1.09    0.12
   2   5  -3    1.03    0.13
  -2   5   3    1.31    0.13
  -1  -5   3   75.54    5.94
   1   5  -3   71.48    5.79
  -1   5   3   74.32    5.80
   1   5  -3   72.54    5.79
   0  -5   3    0.00    0.04
   0   5  -3    0.00    0.05
   0   5  -3    0.03    0.04
   0   5   3    0.09    0.06
  -1  -5  -3   71.85    6.00
   1  -5   3   78.34    5.95
  -1   5  -3   73.17    5.79
  -1   5  -3   72.04    5.80
   1   5   3   72.36    5.81
  -2  -5  -3    1.08    0.13
   2   5   3    1.17    0.13
  -2   5  -3    1.24    0.14
  -2   5  -3    1.16    0.13
  -3  -5  -3    0.41    0.08
  -3   5  -3    0.42    0.08
  -3   5  -3    0.51    0.09
  -4  -5  -3    0.43    0.08
  -4   5  -3    0.38    0.08
  -4   5  -3    0.27    0.07
  -5  -5  -3    0.81    0.13
  -5   5  -3    1.02    0.13
  -5   5  -3    1.03    0.14
  -6  -5  -3    6.34    0.57
  -6   5  -3    6.84    0.55
  -6   5  -3    5.85    0.54
  -7  -5  -3    0.13    0.08
  -7   5  -3   -0.07    0.06
   8  -5   3    1.72    0.22
  -8  -5  -3    1.63    0.21
  -8  -5  -3    1.76    0.23
  -8  -5  -3    1.76    0.21
  -8  -5  -3    1.43    0.20
   8  -5   3    2.00    0.23
  -8  -5  -3    2.10    0.23
  -8  -5  -3    1.97    0.23
  -8   5  -3    1.42    0.20
  -8   5  -3    1.47    0.20
  -9  -5  -3    2.51    0.26
   9  -5   3    1.63    0.26
  -9  -5  -3    2.20    0.27
  -9  -5  -3    2.16    0.26
  -9  -5  -3    2.12    0.28
  -9  -5  -3    2.65    0.27
   9  -5   3    2.31    0.28
  -9   5  -3    2.33    0.25
  -9   5  -3    2.03    0.26
 -10  -5  -3    0.11    0.08
 -10  -5  -3    0.19    0.09
 -10  -5  -3    0.21    0.08
  10  -5   3    0.03    0.08
 -10  -5  -3    0.07    0.08
  10  -5   3    0.07    0.08
 -10   5  -3    0.13    0.08
 -10   5  -3    0.11    0.08
  11  -5   3    7.44    0.84
 -11  -5  -3    7.81    0.79
 -11  -5  -3    7.49    0.78
  11  -5   3    8.64    0.83
 -11  -5  -3    8.06    0.84
 -11  -5  -3    7.29    0.80
 -11   5  -3    8.21    0.78
 -11   5  -3    7.63    0.78
  12  -5   3    2.86    0.31
  12  -5   3    2.55    0.29
 -12  -5  -3    2.51    0.28
 -12  -5  -3    2.37    0.30
 -12  -5  -3    1.71    0.27
 -12   5  -3    2.67    0.28
 -12   5  -3    2.38    0.27
  13  -5   3    0.09    0.08
 -13  -5  -3    0.12    0.07
  13  -5   3    0.05    0.06
 -13  -5  -3    0.18    0.07
 -13  -5  -3    0.02    0.07
 -13   5  -3    0.12    0.07
 -13   5  -3    0.07    0.07
  14  -5   3    0.07    0.05
 -14  -5  -3    0.07    0.05
  14  -5   3    0.06    0.07
  14   5   3    0.08    0.06
 -14   5  -3    0.12    0.05
 -14   5  -3    0.09    0.05
 -14  -6   3    0.17    0.06
  14  -6  -3    0.38    0.07
 -14   6   3    0.27    0.06
 -13  -6   3    1.04    0.15
  13  -6  -3    0.95    0.15
 -13  -6   3    0.90    0.13
  13  -6  -3    0.90    0.14
 -13   6   3    0.90    0.14
 -12  -6   3    1.11    0.17
 -12  -6   3    1.30    0.17
  12  -6  -3    1.21    0.17
  12  -6  -3    1.11    0.17
 -12   6   3    0.85    0.15
 -11  -6   3    0.64    0.14
 -11  -6   3    0.82    0.13
 -11  -6   3    0.81    0.15
  11  -6  -3    0.88    0.15
  11  -6  -3    0.83    0.14
 -11   6   3    0.55    0.11
 -11   6   3    0.88    0.14
 -10  -6   3   10.64    1.13
  10  -6  -3   10.91    1.13
 -10  -6   3   11.04    1.07
  10  -6  -3   11.12    1.11
 -10  -6   3   10.25    1.07
 -10  -6   3   10.53    1.05
 -10   6   3   10.41    1.05
  -9  -6   3    7.95    0.85
  -9  -6   3    8.18    0.85
  -9  -6   3    8.46    0.83
   9  -6  -3    8.59    0.90
   9  -6  -3    9.41    0.89
  -9  -6   3    8.23    0.89
  -9   6   3    8.25    0.83
   8  -6  -3    9.01    0.86
  -8  -6   3    8.37    0.83
   8  -6  -3    8.17    0.87
  -8  -6   3    7.84    0.83
  -8  -6   3    7.86    0.81
  -8  -6   3    8.10    0.87
  -8  -6   3    7.95    0.82
  -8   6   3    8.59    0.81
  -7  -6   3    0.01    0.06
  -7   6   3   -0.02    0.07
  -6  -6   3    1.41    0.16
  -6   6   3    0.88    0.15
  -5  -6   3    6.12    0.57
  -5   6   3    6.99    0.56
  -4  -6   3   31.76    2.62
  -4  -6   3   31.71    2.64
  -4   6   3   32.83    2.54
  -4   6   3   31.87    2.56
  -3  -6   3    2.51    0.23
  -3  -6   3    2.28    0.23
  -3   6   3    2.65    0.22
   3   6  -3    2.19    0.22
  -3   6   3    2.29    0.23
   3   6  -3    2.25    0.22
  -2  -6   3   33.44    2.76
   2   6  -3   34.36    2.69
  -2   6   3   34.48    2.68
   2   6  -3   33.72    2.69
  -2   6   3   33.51    2.70
  -1  -6   3   20.76    1.59
  -1   6   3   18.61    1.55
   1   6  -3   19.04    1.55
  -1   6   3   19.39    1.55
   1   6  -3   19.17    1.55
   0  -6   3  101.80    7.82
   0   6   3   94.74    7.62
   0   6  -3   98.21    7.61
   0   6  -3   91.94    7.62
   1  -6   3   20.13    1.61
  -1  -6  -3   19.96    1.63
  -1   6  -3   18.80    1.57
  -1   6  -3   20.22    1.57
   1   6   3   19.11    1.58
  -2  -6  -3   35.34    2.83
   2   6   3   34.36    2.74
  -2   6  -3   33.67    2.73
  -2   6  -3   34.17    2.73
  -3  -6  -3    2.54    0.24
  -3   6  -3    2.59    0.24
  -3   6  -3    2.56    0.25
  -4  -6  -3   31.94    2.59
  -4   6  -3   31.60    2.50
  -4   6  -3   30.59    2.50
  -5  -6  -3    6.88    0.60
  -5   6  -3    6.82    0.58
  -5   6  -3    6.79    0.58
  -6  -6  -3    1.49    0.19
  -6   6  -3    1.44    0.18
  -6   6  -3    1.37    0.18
  -7  -6  -3    0.04    0.07
  -7   6  -3   -0.10    0.07
  -8  -6  -3    8.30    0.81
  -8  -6  -3    8.02    0.85
   8  -6   3    7.65    0.85
   8  -6   3    8.43    0.84
  -8  -6  -3    7.82    0.81
  -8  -6  -3    8.34    0.81
  -8  -6  -3    8.23    0.84
  -8  -6  -3    7.77    0.79
  -8  -6  -3    8.17    0.84
  -8   6  -3    7.67    0.79
  -8   6  -3    8.02    0.79
  -9  -6  -3    7.86    0.84
  -9  -6  -3    7.82    0.80
  -9  -6  -3    8.14    0.78
   9  -6   3    8.16    0.84
  -9  -6  -3    8.34    0.80
   9  -6   3    7.13    0.83
  -9  -6  -3    7.94    0.80
  -9   6  -3    8.09    0.78
  -9   6  -3    7.71    0.78
 -10  -6  -3    9.93    0.99
 -10  -6  -3   10.45    1.06
 -10  -6  -3    9.77    1.01
  10  -6   3   10.07    1.06
  10  -6   3    9.48    1.04
 -10  -6  -3   10.10    1.01
 -10   6  -3    9.98    0.99
 -10   6  -3   10.64    0.99
 -11  -6  -3    0.66    0.12
 -11  -6  -3    0.85    0.14
  11  -6   3    0.66    0.15
  11  -6   3    0.92    0.15
 -11  -6  -3    1.11    0.16
 -11  -6  -3    0.46    0.12
 -11   6  -3    0.67    0.13
 -11   6  -3    0.65    0.12
  12  -6   3    1.27    0.19
  12  -6   3    1.38    0.18
 -12  -6  -3    0.81    0.16
 -12  -6  -3    1.47    0.18
 -12  -6  -3    1.41    0.19
 -12   6  -3    1.56    0.18
 -12   6  -3    1.19    0.18
 -13  -6  -3    0.75    0.12
  13  -6   3    0.76    0.13
 -13  -6  -3    0.81    0.12
 -13  -6  -3    0.56    0.11
  13  -6   3    0.66    0.12
 -13   6  -3    1.03    0.12
 -13   6  -3    0.92    0.13
 -14  -6  -3    0.32    0.07
  14  -6   3    0.27    0.08
  14  -6   3    0.29    0.06
 -14   6  -3    0.21    0.06
  14   6   3    0.44    0.08
 -13  -7   3    0.00    0.06
 -13  -7   3    0.07    0.06
  13  -7  -3    0.08    0.06
  13  -7  -3    0.01    0.06
 -13   7   3    0.01    0.06
  12  -7  -3    1.24    0.18
 -12  -7   3    0.91    0.16
  12  -7  -3    1.24    0.17
 -12  -7   3    1.25    0.18
 -12   7   3    1.21    0.16
  11  -7  -3    8.15    0.85
 -11  -7   3    8.21    0.81
  11  -7  -3    7.81    0.83
 -11  -7   3    7.28    0.84
 -11   7   3    8.15    0.79
 -10  -7   3   -0.01    0.08
  10  -7  -3    0.19    0.09
 -10  -7   3    0.07    0.08
  10  -7  -3    0.07    0.08
 -10  -7   3   -0.05    0.07
 -10  -7   3    0.03    0.09
 -10   7   3    0.03    0.07
  -9  -7   3    1.20    0.18
  -9  -7   3    1.55    0.19
  -9  -7   3    1.29    0.18
   9  -7  -3    1.25    0.19
   9  -7  -3    1.24    0.20
  -9  -7   3    1.50    0.21
  -9  -7   3    1.15    0.17
  -9   7   3    1.01    0.17
  -8  -7   3    1.48    0.22
   8  -7  -3    1.62    0.22
  -8  -7   3    1.78    0.22
  -8  -7   3    2.12    0.25
  -8  -7   3    1.49    0.21
  -8  -7   3    2.12    0.24
   8  -7  -3    1.98    0.25
  -8  -7   3    1.93    0.22
  -8   7   3    1.72    0.22
  -7  -7   3    1.35    0.19
   7  -7  -3    1.72    0.20
   7  -7  -3    1.63    0.21
  -7  -7   3    1.27    0.19
  -7  -7   3    1.62    0.21
  -7  -7   3    1.79    0.21
  -7  -7   3    1.55    0.20
  -7   7   3    2.05    0.22
  -7   7   3    1.35    0.20
  -6  -7   3    2.52    0.26
  -6   7   3    2.12    0.26
  -5  -7   3    0.18    0.07
  -5   7   3    0.35    0.08
  -4  -7   3    0.16    0.07
  -4  -7   3    0.08    0.06
   4   7  -3   -0.04    0.06
   4   7  -3    0.02    0.05
  -4   7   3    0.14    0.06
  -4   7   3   -0.05    0.05
  -3  -7   3    5.22    0.43
  -3   7   3    4.95    0.43
   3   7  -3    5.17    0.42
  -3   7   3    4.75    0.42
   3   7  -3    4.46    0.43
  -2  -7   3    1.65    0.17
  -2   7   3    1.36    0.16
   2   7  -3    1.57    0.17
  -2   7   3    1.37    0.17
   2   7  -3    1.75    0.17
  -1  -7   3   11.83    0.97
   1   7  -3   11.90    0.95
   1   7  -3   12.06    0.95
  -1   7   3   10.91    0.95
  -1   7   3   11.71    0.95
   0  -7   3    0.03    0.04
   0   7  -3    0.04    0.06
   0   7  -3   -0.03    0.05
   0   7   3    0.02    0.05
   1  -7   3   13.13    1.03
   1   7   3   12.06    1.01
  -1   7  -3   11.82    1.01
  -1   7  -3   12.67    1.01
   2  -7   3    1.66    0.16
  -2  -7  -3    1.67    0.18
  -2   7  -3    1.78    0.18
  -2   7  -3    1.77    0.19
   2   7   3    1.34    0.18
  -3  -7  -3    5.10    0.44
   3   7   3    4.72    0.44
  -3   7  -3    4.57    0.43
  -3   7  -3    5.47    0.44
  -4  -7  -3    0.04    0.05
  -4   7  -3    0.00    0.06
  -4   7  -3    0.09    0.07
  -5  -7  -3    0.11    0.07
  -5   7  -3    0.14    0.07
  -5   7  -3    0.14    0.08
  -6  -7  -3    2.42    0.27
  -6   7  -3    2.29    0.26
  -6   7  -3    2.45    0.27
   7  -7   3    1.46    0.22
  -7  -7  -3    1.71    0.22
  -7  -7  -3    1.40    0.21
  -7  -7  -3    1.89    0.23
  -7  -7  -3    1.94    0.22
  -7  -7  -3    1.59    0.20
  -7  -7  -3    1.44    0.21
  -7  -7  -3    1.61    0.21
   7  -7   3    1.70    0.21
  -7   7  -3    1.87    0.23
  -7   7  -3    1.64    0.20
  -8  -7  -3    1.74    0.23
  -8  -7  -3    1.69    0.22
  -8  -7  -3    2.06    0.23
   8  -7   3    1.35    0.22
  -8  -7  -3    1.41    0.21
   8  -7   3    1.67    0.22
  -8  -7  -3    1.61    0.22
  -8  -7  -3    2.03    0.24
  -8   7  -3    1.55    0.21
  -8   7  -3    1.96    0.22
  -8   7  -3    1.94    0.22
  -9  -7  -3    0.88    0.15
  -9  -7  -3    0.91    0.15
   9  -7   3    1.04    0.16
  -9  -7  -3    1.36    0.17
   9  -7   3    1.29    0.19
  -9  -7  -3    1.32    0.19
  -9  -7  -3    0.98    0.16
  -9   7  -3    0.85    0.15
  -9   7  -3    1.31    0.16
  10  -7   3    0.03    0.07
 -10  -7  -3    0.11    0.08
 -10  -7  -3    0.02    0.08
 -10  -7  -3    0.16    0.10
  10  -7   3    0.09    0.09
 -10  -7  -3   -0.04    0.07
 -10   7  -3    0.11    0.07
 -10   7  -3    0.02    0.06
 -11  -7  -3    8.00    0.79
 -11  -7  -3    7.58    0.83
  11  -7   3    7.58    0.82
 -11  -7  -3    7.60    0.79
 -11  -7  -3    7.96    0.77
  11  -7   3    7.65    0.83
 -11   7  -3    8.15    0.77
 -11   7  -3    7.55    0.77
  12  -7   3    1.08    0.18
 -12  -7  -3    1.28    0.18
  12  -7   3    1.07    0.17
 -12  -7  -3    1.27    0.17
 -12  -7  -3    1.14    0.16
 -12   7  -3    1.16    0.16
 -12   7  -3    0.99    0.15
  13  -7   3    0.00    0.05
 -13  -7  -3   -0.03    0.06
  13  -7   3    0.04    0.07
 -13  -7  -3    0.01    0.05
 -13   7  -3   -0.02    0.05
 -13  -8   3    0.85    0.13
 -13  -8   3    0.65    0.12
  13  -8  -3    0.89    0.14
  13  -8  -3    1.06    0.13
 -13   8   3    0.84    0.12
  12  -8  -3    1.67    0.21
  12  -8  -3    1.12    0.18
 -12  -8   3    1.25    0.19
 -12  -8   3    1.36    0.18
 -12   8   3    1.84    0.20
 -11  -8   3    0.29    0.10
 -11  -8   3    0.15    0.09
  11  -8  -3    0.20    0.09
  11  -8  -3    0.13    0.08
 -11   8   3    0.20    0.08
  10  -8  -3    0.50    0.12
 -10  -8   3    0.36    0.10
 -10  -8   3    0.57    0.11
 -10  -8   3    0.36    0.12
  10  -8  -3    0.56    0.12
 -10   8   3    0.33    0.10
  -9  -8   3    1.37    0.18
   9  -8  -3    1.11    0.17
  -9  -8   3    0.95    0.16
  -9  -8   3    0.97    0.18
   9  -8  -3    1.34    0.19
  -9  -8   3    1.30    0.18
  -9   8   3    1.03    0.16
  -8  -8   3    0.41    0.09
   8  -8  -3    0.31    0.09
  -8  -8   3    0.29    0.09
  -8  -8   3    0.36    0.10
  -8  -8   3    0.24    0.09
  -8  -8   3    0.19    0.08
   8  -8  -3    0.24    0.09
  -8  -8   3    0.46    0.09
  -8   8   3    0.49    0.10
  -7  -8   3    0.31    0.08
   7  -8  -3    0.49    0.10
  -7  -8   3    0.20    0.07
  -7  -8   3    0.37    0.09
  -7  -8   3    0.27    0.09
   7  -8  -3    0.22    0.09
  -7  -8   3    0.50    0.12
  -7  -8   3    0.22    0.08
  -7   8   3    0.36    0.09
  -7   8   3    0.25    0.09
  -6  -8   3    0.44    0.10
  -6   8   3    0.05    0.08
   6   8  -3    0.19    0.10
  -5  -8   3    1.45    0.20
   5   8  -3    1.86    0.21
  -5   8   3    2.17    0.23
   5   8  -3    1.62    0.20
  -4  -8   3    3.03    0.30
  -4  -8   3    3.68    0.30
   4   8  -3    2.86    0.29
  -4   8   3    2.66    0.28
   4   8  -3    3.13    0.30
  -4   8   3    3.24    0.30
  -3  -8   3    8.18    0.70
  -3   8   3    8.31    0.69
   3   8  -3    8.68    0.69
  -3   8   3    8.00    0.68
   3   8  -3    8.06    0.69
  -2  -8   3    6.96    0.58
  -2   8   3    6.88    0.58
   2   8  -3    6.68    0.58
   2   8  -3    7.00    0.57
  -2   8   3    6.28    0.57
  -1  -8   3    4.45    0.37
   1   8  -3    4.17    0.38
   1   8  -3    4.14    0.37
  -1   8   3    4.28    0.38
  -1   8   3    4.29    0.38
   0  -8   3    0.40    0.07
   0   8   3    0.40    0.09
   0   8  -3    0.31    0.08
   0   8  -3    0.55    0.10
   0   8   3    0.35    0.09
   1  -8   3    4.27    0.36
  -1   8  -3    3.60    0.36
   1   8   3    3.95    0.36
  -1   8  -3    4.35    0.36
   2  -8   3    7.03    0.58
  -2  -8  -3    6.94    0.60
  -2   8  -3    6.55    0.58
  -2   8  -3    6.83    0.58
   2   8   3    6.93    0.59
  -3  -8  -3    8.79    0.74
  -3   8  -3    8.42    0.72
   3   8   3    8.28    0.73
  -3   8  -3    8.89    0.72
  -4  -8  -3    2.67    0.29
  -4   8  -3    2.94    0.30
  -4   8  -3    3.46    0.29
   4   8   3    2.72    0.30
  -5  -8  -3    1.49    0.20
  -5   8  -3    1.79    0.21
  -5   8  -3    1.88    0.21
   5   8   3    1.85    0.22
  -6  -8  -3    0.26    0.10
  -6   8  -3    0.18    0.09
  -6   8  -3    0.35    0.10
  -7  -8  -3    0.30    0.09
  -7  -8  -3    0.27    0.08
   7  -8   3    0.25    0.09
  -7  -8  -3    0.28    0.08
   7  -8   3    0.24    0.08
  -7  -8  -3    0.36    0.09
  -7  -8  -3    0.30    0.08
  -7  -8  -3    0.24    0.08
  -7   8  -3    0.24    0.08
  -8  -8  -3    0.28    0.09
   8  -8   3    0.24    0.09
  -8  -8  -3    0.44    0.10
  -8  -8  -3    0.22    0.09
   8  -8   3    0.41    0.09
  -8  -8  -3    0.32    0.09
  -8  -8  -3    0.30    0.09
  -8  -8  -3    0.24    0.09
  -8   8  -3    0.29    0.09
  -8   8  -3    0.21    0.08
   9  -8   3    1.03    0.16
  -9  -8  -3    1.06    0.16
  -9  -8  -3    1.29    0.17
  -9  -8  -3    1.16    0.18
   9  -8   3    0.81    0.16
  -9  -8  -3    0.97    0.16
  -9   8  -3    1.01    0.15
 -10  -8  -3    0.57    0.12
  10  -8   3    0.41    0.11
 -10  -8  -3    0.31    0.10
 -10  -8  -3    0.72    0.13
 -10  -8  -3    0.40    0.11
  10  -8   3    0.55    0.12
 -10   8  -3    0.44    0.10
 -11  -8  -3    0.22    0.10
  11  -8   3    0.21    0.09
 -11  -8  -3    0.30    0.09
  11  -8   3    0.20    0.09
 -11  -8  -3    0.27    0.09
 -11   8  -3    0.46    0.10
 -12  -8  -3    1.85    0.21
 -12  -8  -3    1.59    0.22
  12  -8   3    1.76    0.22
  12  -8   3    1.91    0.23
 -12  -8  -3    1.41    0.20
 -12   8  -3    1.32    0.19
  13  -8   3    0.96    0.14
  13  -8   3    0.99    0.13
 -13  -8  -3    0.87    0.12
 -13  -8  -3    0.46    0.11
 -13   8  -3    0.85    0.12
  13  -9  -3    0.02    0.06
 -13  -9   3   -0.04    0.05
 -13  -9   3    0.03    0.05
  13  -9  -3   -0.01    0.05
 -13   9   3    0.04    0.05
  12  -9  -3   -0.03    0.06
 -12  -9   3    0.07    0.07
  12  -9  -3    0.14    0.08
 -12  -9   3    0.11    0.07
 -12   9   3   -0.03    0.06
 -11  -9   3    0.26    0.09
 -11  -9   3    0.23    0.09
 -11  -9   3    0.21    0.09
  11  -9  -3    0.07    0.07
  11  -9  -3    0.19    0.09
 -11   9   3    0.17    0.07
 -10  -9   3    0.30    0.10
  10  -9  -3    0.37    0.10
 -10  -9   3    0.31    0.10
  10  -9  -3    0.45    0.12
 -10  -9   3    0.37    0.10
 -10   9   3    0.25    0.09
  -9  -9   3    1.45    0.23
  -9  -9   3    1.89    0.24
   9  -9  -3    1.43    0.23
   9  -9  -3    2.05    0.25
  -9  -9   3    1.98    0.24
  -9  -9   3    1.95    0.25
  -9  -9   3    1.95    0.24
  -9   9   3    1.95    0.23
  -8  -9   3    5.17    0.63
   8  -9  -3    6.13    0.63
   8  -9  -3    6.17    0.65
  -8  -9   3    6.38    0.61
  -8  -9   3    6.14    0.64
  -8  -9   3    5.84    0.61
  -8  -9   3    6.20    0.62
  -8   9   3    6.05    0.60
  -8   9   3    5.53    0.63
   7  -9  -3    0.18    0.07
  -7  -9   3    0.33    0.09
  -7  -9   3    0.32    0.08
  -7  -9   3    0.14    0.08
  -7  -9   3    0.19    0.08
   7  -9  -3    0.17    0.09
  -7  -9   3    0.16    0.08
  -7   9   3    0.24    0.08
  -7   9   3    0.17    0.07
   6  -9  -3    5.65    0.60
  -6  -9   3    5.03    0.56
  -6  -9   3    6.37    0.52
   6  -9  -3    5.46    0.58
  -6  -9   3    5.40    0.56
  -6  -9   3    5.51    0.56
  -6   9   3    6.43    0.52
  -6   9   3    5.28    0.58
   6   9  -3    5.49    0.50
  -5   9   3    4.25    0.37
   5   9  -3    3.55    0.36
   5   9  -3    3.72    0.38
  -4  -9   3    1.42    0.18
  -4   9   3    1.60    0.19
   4   9  -3    1.60    0.19
   4   9  -3    1.49    0.19
  -4   9   3    1.32    0.17
  -3  -9   3   13.96    1.21
  -3   9   3   14.77    1.19
   3   9  -3   14.92    1.19
  -3   9   3   14.15    1.18
   3   9  -3   14.79    1.19
  -2  -9   3    1.18    0.14
   2   9  -3    1.32    0.16
   2   9  -3    1.25    0.17
  -2   9   3    1.13    0.16
  -2   9   3    1.17    0.15
  -1  -9   3    2.16    0.21
  -1   9   3    2.10    0.23
   1   9  -3    2.39    0.24
   1   9  -3    2.17    0.23
  -1   9   3    2.21    0.24
   0  -9   3    0.01    0.05
   0   9   3    0.03    0.07
   0   9  -3    0.01    0.05
   0   9  -3   -0.06    0.05
   0   9   3    0.07    0.06
   1  -9   3    2.18    0.21
  -1   9  -3    2.18    0.24
   1   9   3    2.34    0.24
  -1   9  -3    2.13    0.23
   2  -9   3    0.90    0.12
  -2   9  -3    1.07    0.15
   2   9   3    1.31    0.16
  -2   9  -3    1.03    0.14
  -3  -9  -3   15.01    1.30
  -3   9  -3   15.45    1.26
   3   9   3   16.41    1.27
  -3   9  -3   15.04    1.26
  -4  -9  -3    1.61    0.19
  -4   9  -3    1.28    0.18
  -4   9  -3    1.31    0.18
   4   9   3    1.68    0.20
  -5  -9  -3    3.49    0.36
  -5   9  -3    3.33    0.36
  -5   9  -3    3.80    0.36
   5   9   3    4.06    0.37
   6  -9   3    5.37    0.57
  -6  -9  -3    4.95    0.55
  -6  -9  -3    5.11    0.55
  -6  -9  -3    5.78    0.51
  -6  -9  -3    5.32    0.56
  -6  -9  -3    5.14    0.55
  -6  -9  -3    5.32    0.58
  -6  -9  -3    4.95    0.57
  -6   9  -3    5.25    0.53
   6   9   3    6.17    0.51
  -6   9  -3    6.44    0.50
  -6   9  -3    5.97    0.50
  -7  -9  -3    0.21    0.08
  -7  -9  -3    0.39    0.09
  -7  -9  -3    0.27    0.09
  -7  -9  -3    0.23    0.08
  -7  -9  -3    0.29    0.09
   7  -9   3    0.34    0.08
  -7  -9  -3    0.14    0.09
   7  -9   3    0.14    0.08
  -7   9  -3    0.13    0.07
  -7   9  -3    0.18    0.08
   8  -9   3    6.15    0.63
  -8  -9  -3    5.71    0.61
  -8  -9  -3    5.71    0.64
  -8  -9  -3    5.88    0.63
   8  -9   3    6.27    0.64
  -8  -9  -3    5.91    0.61
  -8  -9  -3    5.72    0.61
  -8  -9  -3    5.93    0.63
  -8   9  -3    6.20    0.60
  -8   9  -3    5.35    0.62
   9  -9   3    1.52    0.21
  -9  -9  -3    1.54    0.20
   9  -9   3    1.38    0.21
  -9  -9  -3    1.86    0.23
  -9  -9  -3    1.89    0.22
  -9  -9  -3    1.37    0.20
  -9   9  -3    1.43    0.20
  -9   9  -3    1.41    0.20
 -10  -9  -3    0.32    0.10
  10  -9   3    0.34    0.10
 -10  -9  -3    0.08    0.08
 -10  -9  -3    0.52    0.12
  10  -9   3    0.30    0.10
 -10  -9  -3    0.27    0.09
 -10   9  -3    0.35    0.10
  11  -9   3    0.25    0.10
 -11  -9  -3    0.27    0.10
 -11  -9  -3    0.03    0.07
  11  -9   3    0.31    0.09
 -11  -9  -3    0.18    0.08
 -11   9  -3    0.24    0.08
  12  -9   3    0.09    0.06
 -12  -9  -3    0.03    0.06
 -12  -9  -3    0.09    0.07
  12  -9   3    0.08    0.08
 -12  -9  -3    0.04    0.07
 -12   9  -3    0.04    0.07
 -13  -9  -3   -0.03    0.05
  13  -9   3    0.06    0.05
  13  -9   3   -0.02    0.06
 -13  -9  -3    0.02    0.05
 -13   9  -3   -0.02    0.05
 -13 -10   3    0.22    0.07
  13 -10  -3    0.27    0.06
  13 -10  -3    0.32    0.07
 -13 -10   3    0.21    0.06
 -12 -10   3    3.30    0.36
 -12 -10   3    3.26    0.38
  12 -10  -3    3.22    0.37
  12 -10  -3    3.35    0.38
 -12  10   3    3.52    0.35
 -11 -10   3    0.26    0.09
 -11 -10   3    0.32    0.10
  11 -10  -3    0.30    0.10
 -11 -10   3    0.23    0.09
  11 -10  -3    0.18    0.09
 -11  10   3    0.12    0.07
 -10 -10   3    1.45    0.21
  10 -10  -3    2.11    0.24
 -10 -10   3    1.61    0.22
  10 -10  -3    1.66    0.24
 -10 -10   3    1.60    0.23
 -10  10   3    1.79    0.21
  -9 -10   3    0.02    0.07
  -9 -10   3   -0.04    0.07
   9 -10  -3   -0.03    0.07
  -9 -10   3   -0.02    0.08
  -9 -10   3    0.01    0.07
   9 -10  -3   -0.05    0.08
  -9 -10   3    0.10    0.08
  -9  10   3    0.04    0.07
  -8 -10   3    0.07    0.08
  -8 -10   3    0.02    0.08
   8 -10  -3   -0.02    0.07
   8 -10  -3   -0.01    0.08
  -8 -10   3   -0.01    0.07
  -8 -10   3    0.13    0.08
  -8 -10   3    0.03    0.07
  -8  10   3    0.00    0.07
  -8  10   3    0.05    0.07
   7 -10  -3    0.15    0.08
  -7 -10   3    0.19    0.08
  -7 -10   3    0.20    0.08
  -7 -10   3    0.34    0.10
   7 -10  -3    0.12    0.07
  -7 -10   3    0.09    0.08
  -7 -10   3    0.02    0.07
  -7  10   3    0.24    0.08
  -7  10   3    0.12    0.07
  -6 -10   3    3.39    0.37
  -6 -10   3    3.40    0.39
  -6 -10   3    3.55    0.37
  -6 -10   3    3.48    0.38
   6 -10  -3    3.04    0.38
  -6 -10   3    3.62    0.37
   6 -10  -3    3.29    0.39
  -6  10   3    3.73    0.39
   5 -10  -3    1.41    0.20
   5  10  -3    1.52    0.21
  -5  10   3    1.47    0.19
   5  10  -3    1.50    0.21
  -5  10   3    1.32    0.20
   4  10  -3   -0.07    0.07
   4  10  -3    0.06    0.08
  -4  10   3   -0.02    0.06
   3  10  -3    0.37    0.11
  -3  10   3    0.67    0.12
   3  10  -3    0.55    0.12
  -3  10   3    0.39    0.10
   2  10  -3    9.52    0.81
   2  10  -3    9.59    0.80
  -2  10   3    9.16    0.81
  -2  10   3   10.02    0.81
  -1  10   3    6.14    0.54
   1  10  -3    5.84    0.53
  -1  10   3    6.17    0.54
   1  10  -3    6.60    0.55
   0  10  -3    2.13    0.24
   0  10  -3    2.14    0.23
   0  10   3    2.07    0.23
   0  10   3    1.91    0.23
   1  10   3    5.83    0.54
  -1  10  -3    6.44    0.54
  -1  10  -3    6.49    0.55
   1  10   3    6.11    0.55
   2  10   3    8.49    0.78
  -2  10  -3    9.27    0.78
  -2  10  -3    9.78    0.77
  -3  10  -3    0.47    0.10
   3  10   3    0.48    0.12
  -3  10  -3    0.52    0.11
  -4 -10  -3    0.03    0.06
  -4  10  -3   -0.01    0.07
  -4  10  -3   -0.03    0.06
   4  10   3    0.16    0.08
  -5 -10  -3    1.67    0.20
  -5 -10  -3    1.41    0.19
  -5 -10  -3    1.54    0.19
  -5 -10  -3    1.18    0.19
  -5 -10  -3    1.34    0.19
  -5  10  -3    1.47    0.20
  -5  10  -3    1.28    0.20
   5  10   3    1.34    0.20
  -6 -10  -3    3.39    0.39
  -6 -10  -3    3.46    0.38
  -6 -10  -3    3.74    0.37
  -6 -10  -3    3.41    0.39
   6 -10   3    2.81    0.38
  -6 -10  -3    3.85    0.37
   6 -10   3    3.37    0.39
  -6 -10  -3    3.59    0.37
  -6  10  -3    3.43    0.36
  -6  10  -3    4.02    0.41
   7 -10   3    0.33    0.09
  -7 -10  -3    0.12    0.07
   7 -10   3    0.29    0.09
  -7 -10  -3    0.18    0.08
  -7 -10  -3    0.20    0.08
  -7 -10  -3    0.15    0.09
  -7 -10  -3    0.10    0.08
  -7 -10  -3    0.30    0.09
  -7  10  -3    0.22    0.07
  -7  10  -3    0.28    0.09
  -8 -10  -3   -0.08    0.07
  -8 -10  -3   -0.07    0.07
  -8 -10  -3    0.03    0.07
  -8 -10  -3    0.11    0.07
  -8 -10  -3    0.02    0.07
  -8 -10  -3    0.09    0.08
   8 -10   3    0.03    0.07
   8 -10   3   -0.06    0.07
  -8  10  -3   -0.02    0.06
  -8  10  -3    0.06    0.07
  -9 -10  -3   -0.04    0.07
   9 -10   3    0.06    0.08
  -9 -10  -3   -0.04    0.08
  -9 -10  -3   -0.01    0.07
  -9 -10  -3   -0.01    0.08
  -9 -10  -3    0.05    0.08
   9 -10   3   -0.05    0.07
  -9  10  -3   -0.14    0.06
  -9  10  -3   -0.04    0.06
  10 -10   3    1.82    0.24
 -10 -10  -3    1.65    0.22
  10 -10   3    1.60    0.22
 -10 -10  -3    2.21    0.25
 -10 -10  -3    2.13    0.24
 -10 -10  -3    1.30    0.21
 -10  10  -3    1.69    0.22
  11 -10   3    0.23    0.09
 -11 -10  -3    0.17    0.08
 -11 -10  -3    0.21    0.10
 -11 -10  -3    0.31    0.09
  11 -10   3    0.23    0.08
 -11  10  -3    0.17    0.08
 -12 -10  -3    3.53    0.36
 -12 -10  -3    3.12    0.37
  12 -10   3    3.41    0.37
 -12 -10  -3    3.11    0.35
  12 -10   3    3.29    0.38
 -12  10  -3    3.44    0.35
 -13 -10  -3    0.27    0.07
  13 -10   3    0.28    0.08
 -13 -10  -3    0.32    0.07
 -13  10  -3    0.27    0.07
  12 -11  -3    2.22    0.28
 -12 -11   3    2.52    0.28
  12 -11  -3    2.65    0.29
 -12 -11   3    2.41    0.29
 -12  11   3    2.66    0.27
 -11 -11   3    5.05    0.54
  11 -11  -3    4.73    0.54
 -11 -11   3    4.90    0.52
  11 -11  -3    5.27    0.54
 -11  11   3    4.82    0.50
 -10 -11   3    0.33    0.09
  10 -11  -3    0.35    0.11
  10 -11  -3    0.25    0.09
 -10 -11   3    0.45    0.11
 -10 -11   3    0.29    0.10
 -10  11   3    0.32    0.09
  -9 -11   3    0.08    0.08
   9 -11  -3    0.14    0.08
  -9 -11   3    0.14    0.08
  -9 -11   3   -0.03    0.07
  -9 -11   3    0.00    0.07
   9 -11  -3    0.16    0.10
  -9 -11   3    0.05    0.08
  -9  11   3    0.04    0.07
   8 -11  -3    0.08    0.08
  -8 -11   3    0.16    0.08
  -8 -11   3    0.07    0.07
   8 -11  -3    0.08    0.07
  -8 -11   3    0.08    0.07
  -8 -11   3    0.08    0.08
  -8 -11   3    0.23    0.09
  -8  11   3    0.14    0.08
  -8  11   3    0.03    0.07
  -7 -11   3    0.05    0.07
   7 -11  -3    0.09    0.07
  -7 -11   3    0.08    0.08
   7 -11  -3    0.12    0.09
  -7 -11   3    0.10    0.07
  -7 -11   3    0.02    0.07
  -7 -11   3   -0.03    0.07
  -7  11   3    0.05    0.07
  -6 -11   3    0.40    0.09
   6 -11  -3    0.68    0.11
  -6 -11   3    0.51    0.11
   6 -11  -3    0.42    0.11
  -6 -11   3    0.39    0.10
  -6 -11   3    0.48    0.10
  -6  11   3    0.52    0.11
  -5 -11   3    0.47    0.10
   5 -11  -3    0.42    0.10
  -5 -11   3    0.59    0.11
   5 -11  -3    0.49    0.10
  -5 -11   3    0.32    0.09
  -5  11   3    0.46    0.10
   5  11  -3    0.40    0.12
   4 -11  -3    0.02    0.06
  -4  11   3    0.03    0.08
   4  11  -3   -0.07    0.07
   4  11  -3   -0.10    0.08
  -4  11   3   -0.04    0.05
  -3  11   3    0.18    0.09
  -3  11   3    0.01    0.07
   3  11  -3   -0.02    0.07
   3  11  -3    0.02    0.09
  -2  11   3    3.50    0.35
  -2  11   3    3.41    0.32
   2  11  -3    2.98    0.34
   2  11  -3    3.20    0.33
  -1  11   3    1.48    0.19
   1  11  -3    1.12    0.18
  -1  11   3    1.23    0.18
   1  11  -3    1.61    0.19
   0  11  -3   -0.06    0.07
   0  11  -3   -0.08    0.06
   0  11   3    0.01    0.07
   0  11   3    0.10    0.07
  -1  11  -3    1.11    0.18
   1  11   3    1.34    0.19
   1  11   3    1.61    0.19
  -1  11  -3    1.70    0.19
   2  11   3    3.88    0.38
   2  11   3    4.23    0.38
  -2  11  -3    3.70    0.37
  -2  11  -3    3.81    0.37
  -3  11  -3    0.08    0.08
   3  11   3   -0.12    0.07
  -3  11  -3    0.12    0.08
  -4 -11  -3   -0.02    0.06
  -4 -11  -3   -0.03    0.06
  -4 -11  -3   -0.06    0.06
  -4 -11  -3   -0.03    0.06
  -4  11  -3    0.01    0.09
  -4  11  -3    0.16    0.09
   4  11   3   -0.11    0.09
   5 -11   3    0.31    0.09
   5 -11   3    0.48    0.11
  -5 -11  -3    0.49    0.10
  -5 -11  -3    0.56    0.11
  -5 -11  -3    0.49    0.11
  -5 -11  -3    0.52    0.10
  -5 -11  -3    0.36    0.10
  -5 -11  -3    0.57    0.11
  -5  11  -3    0.57    0.10
  -6 -11  -3    0.43    0.10
  -6 -11  -3    0.51    0.11
  -6 -11  -3    0.39    0.10
  -6 -11  -3    0.44    0.11
   6 -11   3    0.54    0.12
  -6 -11  -3    0.49    0.11
  -6 -11  -3    0.60    0.11
  -6  11  -3    0.37    0.10
  -6  11  -3    0.68    0.11
  -7 -11  -3    0.04    0.07
   7 -11   3    0.00    0.07
  -7 -11  -3   -0.05    0.07
  -7 -11  -3    0.06    0.08
   7 -11   3    0.13    0.07
  -7 -11  -3    0.12    0.08
  -7 -11  -3    0.06    0.07
  -7 -11  -3    0.08    0.08
  -7  11  -3    0.07    0.06
  -7  11  -3    0.10    0.08
  -8 -11  -3    0.07    0.08
   8 -11   3    0.07    0.08
  -8 -11  -3    0.01    0.08
   8 -11   3    0.04    0.08
  -8 -11  -3    0.09    0.08
  -8 -11  -3    0.17    0.09
  -8 -11  -3    0.13    0.08
  -8 -11  -3    0.10    0.08
  -8  11  -3    0.12    0.07
  -8  11  -3    0.04    0.06
   9 -11   3    0.13    0.09
  -9 -11  -3    0.04    0.08
  -9 -11  -3    0.21    0.09
   9 -11   3    0.20    0.08
  -9 -11  -3   -0.11    0.07
  -9 -11  -3    0.09    0.08
  -9 -11  -3    0.03    0.08
  -9  11  -3    0.09    0.07
  -9  11  -3    0.16    0.08
 -10 -11  -3    0.26    0.09
 -10 -11  -3    0.27    0.10
 -10 -11  -3    0.24    0.10
  10 -11   3    0.30    0.10
 -10 -11  -3    0.26    0.09
  10 -11   3    0.42    0.10
 -10  11  -3    0.29    0.09
  11 -11   3    4.78    0.52
  11 -11   3    4.77    0.53
 -11 -11  -3    5.00    0.51
 -11 -11  -3    4.96    0.51
 -11 -11  -3    4.55    0.53
 -11  11  -3    5.05    0.50
  12 -11   3    2.35    0.28
 -12 -11  -3    2.44    0.29
  12 -11   3    2.57    0.29
 -12 -11  -3    2.58    0.27
 -12 -11  -3    2.58    0.28
 -12  11  -3    2.31    0.27
 -12 -12   3   -0.02    0.05
  12 -12  -3    0.07    0.05
  12 -12  -3   -0.06    0.06
 -12 -12   3   -0.07    0.05
 -11 -12   3    0.70    0.13
  11 -12  -3    0.87    0.14
  11 -12  -3    0.72    0.12
 -11 -12   3    0.97    0.13
 -11  12   3    1.27    0.13
 -10 -12   3    6.52    0.68
 -10 -12   3    6.50    0.65
  10 -12  -3    6.51    0.68
  10 -12  -3    6.49    0.67
 -10 -12   3    6.61    0.65
 -10  12   3    5.60    0.63
   9 -12  -3    0.54    0.11
  -9 -12   3    0.58    0.11
  -9 -12   3    0.37    0.10
  -9 -12   3    0.40    0.10
  -9 -12   3    0.55    0.11
   9 -12  -3    0.31    0.11
  -9 -12   3    0.44    0.11
  -9  12   3    0.72    0.12
  -8 -12   3    0.47    0.10
  -8 -12   3    0.42    0.11
   8 -12  -3    0.41    0.12
  -8 -12   3    0.44    0.10
  -8 -12   3    0.65    0.13
   8 -12  -3    0.57    0.12
  -8 -12   3    0.51    0.11
  -8  12   3    0.40    0.10
   7 -12  -3    3.05    0.36
  -7 -12   3    3.10    0.34
  -7 -12   3    2.92    0.34
  -7 -12   3    2.98    0.34
   7 -12  -3    2.86    0.34
  -7 -12   3    2.76    0.36
  -7 -12   3    3.10    0.35
  -7  12   3    3.25    0.35
   6 -12  -3    0.02    0.07
  -6 -12   3    0.08    0.07
  -6 -12   3   -0.01    0.07
  -6 -12   3    0.00    0.07
  -6 -12   3    0.05    0.07
  -6  12   3    0.04    0.07
   5 -12  -3    0.66    0.13
  -5 -12   3    0.80    0.12
  -5 -12   3    0.94    0.14
  -5 -12   3    0.41    0.11
  -5  12   3    0.51    0.11
  -4 -12   3    0.43    0.11
  -4 -12   3    0.77    0.12
   4 -12  -3    0.71    0.13
  -4  12   3    0.80    0.13
  -3 -12   3    0.03    0.07
   3 -12  -3    0.01    0.06
  -3 -12   3    0.10    0.08
  -3 -12   3   -0.05    0.07
   3  12  -3    0.03    0.09
  -3  12   3    0.00    0.08
   3  12  -3    0.02    0.08
  -3  12   3   -0.10    0.08
  -3  12   3    0.02    0.06
   2 -12  -3    3.59    0.42
  -2  12   3    3.73    0.37
  -2  12   3    3.69    0.39
   2  12  -3    3.84    0.39
   2  12  -3    4.11    0.41
   1  12  -3    8.83    0.72
  -1  12   3    7.84    0.71
  -1  12   3    8.42    0.72
   1  12  -3    7.83    0.70
   0  12   3   11.71    1.02
   0  12  -3   12.18    1.01
   0  12   3   11.43    1.01
   0  12  -3   12.96    1.02
   1  12   3    8.80    0.75
  -1  12  -3    8.38    0.75
   1  12   3    8.92    0.75
  -1  12  -3    8.47    0.74
   2  12   3    3.45    0.39
   2  12   3    3.62    0.39
  -2  12  -3    3.54    0.37
  -2  12  -3    4.24    0.40
  -3 -12  -3    0.03    0.07
  -3 -12  -3   -0.01    0.07
   3 -12   3   -0.01    0.06
  -3 -12  -3   -0.05    0.06
  -3 -12  -3    0.01    0.06
   3  12   3    0.02    0.09
   3  12   3   -0.14    0.07
  -3  12  -3    0.13    0.08
  -3  12  -3    0.08    0.08
  -4 -12  -3    0.48    0.10
  -4 -12  -3    0.61    0.12
  -4 -12  -3    0.61    0.12
   4 -12   3    0.71    0.12
  -4 -12  -3    0.54    0.12
   4 -12   3    0.85    0.13
  -4 -12  -3    0.63    0.11
  -5 -12  -3    0.54    0.11
  -5 -12  -3    0.65    0.11
  -5 -12  -3    0.67    0.12
   5 -12   3    0.63    0.12
   5 -12   3    0.33    0.10
  -5 -12  -3    0.53    0.11
  -5 -12  -3    0.53    0.12
  -5  12  -3    0.71    0.11
  -6 -12  -3    0.03    0.07
  -6 -12  -3    0.10    0.08
   6 -12   3    0.09    0.08
  -6 -12  -3    0.17    0.07
  -6 -12  -3    0.07    0.07
  -6 -12  -3    0.01    0.07
  -6  12  -3    0.02    0.06
  -6  12  -3    0.14    0.08
  -7 -12  -3    2.78    0.34
  -7 -12  -3    2.69    0.33
  -7 -12  -3    2.89    0.33
   7 -12   3    2.54    0.34
  -7 -12  -3    3.03    0.35
  -7 -12  -3    3.08    0.34
  -7 -12  -3    3.29    0.34
  -7  12  -3    3.07    0.32
  -7  12  -3    2.95    0.34
  -8 -12  -3    0.67    0.13
   8 -12   3    0.37    0.11
  -8 -12  -3    0.79    0.13
  -8 -12  -3    0.44    0.11
  -8 -12  -3    0.53    0.11
  -8 -12  -3    0.54    0.12
  -8  12  -3    0.50    0.10
  -8  12  -3    0.40    0.10
  -9 -12  -3    0.47    0.12
  -9 -12  -3    0.57    0.12
   9 -12   3    0.60    0.12
  -9 -12  -3    0.41    0.11
   9 -12   3    0.64    0.11
  -9 -12  -3    0.44    0.11
  -9 -12  -3    0.44    0.11
  -9  12  -3    0.44    0.10
  -9  12  -3    0.46    0.10
 -10 -12  -3    6.22    0.62
  10 -12   3    5.55    0.64
 -10 -12  -3    5.97    0.65
  10 -12   3    6.16    0.65
 -10 -12  -3    6.12    0.62
 -10 -12  -3    6.55    0.62
 -10  12  -3    5.77    0.61
  11 -12   3    1.11    0.16
 -11 -12  -3    1.29    0.15
  11 -12   3    0.83    0.13
 -11 -12  -3    0.63    0.13
 -11 -12  -3    1.38    0.15
 -11  12  -3    0.88    0.13
 -12 -12  -3    0.01    0.05
 -12 -12  -3   -0.02    0.05
 -12 -12  -3    0.03    0.05
  12 -12   3   -0.02    0.05
 -12  12  -3    0.06    0.05
 -11 -13   3    1.36    0.16
  11 -13  -3    1.24    0.16
 -11 -13   3    0.95    0.15
  11 -13  -3    1.40    0.18
 -10 -13   3    0.52    0.10
  10 -13  -3    0.25    0.10
  10 -13  -3    0.45    0.09
 -10 -13   3    0.45    0.10
 -10 -13   3    0.28    0.09
  -9 -13   3    0.16    0.08
   9 -13  -3    0.22    0.09
   9 -13  -3    0.10    0.08
  -9 -13   3    0.12    0.08
  -9 -13   3    0.12    0.08
  -9 -13   3    0.10    0.08
  -9 -13   3   -0.02    0.07
  -9  13   3    0.16    0.08
  -8 -13   3    0.16    0.08
  -8 -13   3    0.29    0.09
   8 -13  -3    0.29    0.09
  -8 -13   3    0.27    0.08
   8 -13  -3    0.08    0.08
  -8 -13   3    0.20    0.08
  -8  13   3    0.13    0.08
   7 -13  -3    0.24    0.10
  -7 -13   3    0.46    0.10
  -7 -13   3    0.30    0.10
  -7 -13   3    0.19    0.09
  -7 -13   3    0.20    0.08
  -7  13   3    0.37    0.10
  -6 -13   3    0.26    0.10
  -6 -13   3    0.26    0.09
   6 -13  -3    0.16    0.10
  -6 -13   3    0.37    0.10
  -6  13   3    0.27    0.10
  -5 -13   3    0.51    0.12
  -5 -13   3    0.70    0.12
   5 -13  -3    0.58    0.13
  -5 -13   3    0.52    0.11
   5 -13  -3    0.80    0.13
  -5  13   3    0.55    0.12
  -4 -13   3   -0.01    0.07
  -4 -13   3    0.15    0.08
   4 -13  -3    0.13    0.08
   4 -13  -3    0.04    0.08
  -4  13   3   -0.01    0.06
   3 -13  -3    0.51    0.11
  -3 -13   3    0.45    0.10
   3 -13  -3    0.34    0.10
  -3 -13   3    0.39    0.10
  -3  13   3    0.41    0.10
   2 -13  -3    1.57    0.22
   2 -13  -3    1.72    0.22
  -2 -13   3    1.81    0.22
   2 -13  -3    1.62    0.21
  -2 -13   3    1.97    0.23
  -2 -13   3    1.47    0.20
  -2  13   3    1.04    0.23
  -2  13   3    1.38    0.20
   1 -13  -3    0.23    0.09
  -1 -13   3    0.00    0.06
   1 -13  -3    0.05    0.07
  -1 -13   3    0.06    0.08
  -1 -13   3    0.12    0.08
   1 -13  -3    0.11    0.07
  -1  13   3    0.01    0.09
   1  13  -3    0.16    0.10
  -1  13   3    0.07    0.06
   0 -13   3    0.07    0.07
   0 -13  -3    0.02    0.07
   0 -13   3    0.06    0.06
   0 -13  -3    0.02    0.05
   0 -13   3    0.16    0.08
   0 -13  -3   -0.07    0.07
   0  13   3    0.05    0.09
   0  13  -3    0.02    0.09
  -1 -13  -3    0.15    0.07
   1 -13   3    0.02    0.08
   1 -13   3    0.03    0.06
  -1 -13  -3    0.01    0.07
  -1 -13  -3    0.11    0.07
   1 -13   3    0.09    0.08
  -1 -13  -3    0.06    0.08
  -1  13  -3    0.20    0.10
  -2 -13  -3    1.68    0.22
   2 -13   3    1.24    0.21
   2 -13   3    1.57    0.22
  -2 -13  -3    1.72    0.22
  -2 -13  -3    1.90    0.22
   2 -13   3    1.54    0.21
  -2 -13  -3    1.66    0.21
  -2  13  -3    1.67    0.22
  -3 -13  -3    0.49    0.11
  -3 -13  -3    0.38    0.09
   3 -13   3    0.35    0.10
  -3 -13  -3    0.38    0.10
   3 -13   3    0.38    0.10
  -3 -13  -3    0.26    0.09
  -4 -13  -3    0.10    0.06
   4 -13   3   -0.04    0.07
  -4 -13  -3    0.07    0.08
  -4 -13  -3    0.00    0.07
   4 -13   3    0.07    0.07
  -4 -13  -3   -0.05    0.06
  -4 -13  -3    0.04    0.07
  -5 -13  -3    0.68    0.13
  -5 -13  -3    0.62    0.12
  -5 -13  -3    0.60    0.13
   5 -13   3    0.66    0.12
  -5 -13  -3    0.68    0.12
   5 -13   3    0.47    0.12
  -5 -13  -3    0.55    0.12
  -5  13  -3    0.62    0.12
  -6 -13  -3    0.15    0.08
  -6 -13  -3    0.21    0.09
  -6 -13  -3    0.27    0.09
  -6 -13  -3    0.12    0.08
   6 -13   3    0.28    0.09
  -6  13  -3    0.19    0.08
  -6  13  -3    0.11    0.07
  -7 -13  -3    0.21    0.09
  -7 -13  -3    0.30    0.10
  -7 -13  -3    0.37    0.10
   7 -13   3    0.32    0.09
  -7 -13  -3    0.29    0.10
  -7 -13  -3    0.34    0.10
  -7  13  -3    0.30    0.09
  -7  13  -3    0.36    0.09
  -8 -13  -3    0.33    0.10
  -8 -13  -3    0.17    0.09
  -8 -13  -3    0.23    0.09
   8 -13   3    0.16    0.08
  -8 -13  -3    0.26    0.09
  -8 -13  -3    0.12    0.09
  -8  13  -3    0.23    0.08
  -8  13  -3    0.27    0.09
  -9 -13  -3    0.29    0.09
  -9 -13  -3    0.14    0.09
  -9 -13  -3    0.12    0.08
   9 -13   3    0.28    0.08
  -9 -13  -3    0.08    0.08
  -9 -13  -3    0.17    0.08
  -9  13  -3    0.20    0.09
  -9  13  -3    0.07    0.07
  10 -13   3    0.57    0.11
 -10 -13  -3    0.43    0.10
 -10 -13  -3    0.65    0.11
 -10 -13  -3    0.51    0.10
 -10 -13  -3    0.32    0.09
 -10  13  -3    0.49    0.10
 -10  13  -3    0.48    0.10
 -11 -13  -3    1.51    0.17
 -11 -13  -3    1.17    0.16
  11 -13   3    1.16    0.17
 -11 -13  -3    0.99    0.15
 -11  13  -3    1.36    0.15
 -11 -14   3    0.33    0.07
  11 -14  -3    0.39    0.09
 -10 -14   3    0.22    0.08
 -10 -14   3    0.38    0.09
  10 -14  -3    0.36    0.09
   9 -14  -3    0.31    0.10
  -9 -14   3    0.28    0.08
  -9 -14   3    0.20    0.08
  -9 -14   3    0.02    0.07
  -9 -14   3    0.27    0.08
  -9  14   3    0.15    0.07
  -8 -14   3    0.07    0.07
  -8 -14   3    0.11    0.08
  -8 -14   3    0.04    0.07
  -8 -14   3    0.10    0.08
   8 -14  -3    0.25    0.10
  -8  14   3    0.06    0.07
  -7 -14   3    0.15    0.08
  -7 -14   3    0.04    0.07
  -7 -14   3    0.18    0.08
   7 -14  -3    0.17    0.09
  -7  14   3    0.15    0.08
  -6 -14   3    0.02    0.07
  -6 -14   3    0.19    0.09
  -6 -14   3    0.12    0.08
   6 -14  -3    0.02    0.08
  -6  14   3    0.10    0.08
   5 -14  -3    0.54    0.12
  -5 -14   3    0.43    0.12
   5 -14  -3    0.71    0.14
  -5 -14   3    0.76    0.12
  -5  14   3    0.59    0.12
   4 -14  -3    0.11    0.09
  -4 -14   3    0.14    0.09
  -4 -14   3    0.26    0.09
   4 -14  -3    0.07    0.08
  -4  14   3    0.06    0.07
   3 -14  -3    0.02    0.07
  -3 -14   3   -0.01    0.07
   3 -14  -3    0.25    0.09
   3 -14  -3    0.05    0.08
  -3 -14   3    0.05    0.08
  -3  14   3   -0.07    0.06
  -2 -14   3    0.03    0.09
   2 -14  -3    0.40    0.10
  -2 -14   3    0.37    0.10
   2 -14  -3    0.31    0.10
  -2 -14   3    0.33    0.09
  -2  14   3    0.32    0.08
  -1 -14   3    1.12    0.17
   1 -14  -3    1.31    0.19
   1 -14  -3    1.36    0.18
  -1 -14   3    1.31    0.19
  -1 -14   3    1.32    0.19
   1 -14  -3    1.57    0.20
  -1  14   3    1.04    0.17
   0 -14   3    0.04    0.08
   0 -14  -3    0.09    0.08
   0 -14   3    0.08    0.08
   0 -14   3   -0.12    0.06
   0 -14  -3   -0.09    0.06
   0 -14  -3    0.00    0.07
   0 -14  -3    0.01    0.06
   1 -14   3    1.09    0.17
  -1 -14  -3    1.23    0.17
  -1 -14  -3    1.24    0.18
  -1 -14  -3    1.19    0.18
   1 -14   3    1.08    0.17
   1 -14   3    1.31    0.19
  -1 -14  -3    1.49    0.19
   1 -14   3    1.23    0.18
  -2 -14  -3    0.35    0.10
  -2 -14  -3    0.28    0.09
   2 -14   3    0.26    0.09
  -2 -14  -3    0.20    0.09
  -2 -14  -3    0.24    0.09
   2 -14   3    0.35    0.10
   2 -14   3    0.33    0.09
  -2  14  -3    0.32    0.08
  -3 -14  -3    0.11    0.07
  -3 -14  -3   -0.03    0.06
   3 -14   3   -0.01    0.07
  -3 -14  -3   -0.04    0.07
  -3 -14  -3   -0.06    0.07
   3 -14   3    0.13    0.08
   3 -14   3    0.09    0.08
  -3  14  -3    0.08    0.06
  -4 -14  -3    0.19    0.08
   4 -14   3    0.17    0.08
  -4 -14  -3    0.25    0.08
  -4 -14  -3   -0.02    0.07
   4 -14   3    0.21    0.09
  -4 -14  -3    0.10    0.08
  -4  14  -3    0.20    0.08
  -5 -14  -3    0.78    0.12
  -5 -14  -3    0.47    0.11
  -5 -14  -3    0.66    0.14
   5 -14   3    0.61    0.12
  -5 -14  -3    0.66    0.12
   5 -14   3    0.53    0.12
  -5  14  -3    0.58    0.12
   6 -14   3    0.21    0.08
  -6 -14  -3    0.04    0.08
  -6 -14  -3    0.21    0.09
  -6 -14  -3    0.04    0.08
  -6 -14  -3    0.15    0.08
  -6  14  -3    0.06    0.07
  -7 -14  -3    0.09    0.07
  -7 -14  -3    0.11    0.08
  -7 -14  -3    0.09    0.08
   7 -14   3    0.08    0.08
  -7 -14  -3    0.09    0.08
  -7  14  -3    0.14    0.08
  -7  14  -3    0.16    0.07
   8 -14   3    0.04    0.08
  -8 -14  -3    0.06    0.07
  -8 -14  -3    0.02    0.08
  -8 -14  -3    0.13    0.08
  -8 -14  -3    0.25    0.08
  -8  14  -3    0.04    0.07
  -8  14  -3    0.29    0.09
  -9 -14  -3    0.12    0.08
   9 -14   3    0.30    0.09
  -9 -14  -3    0.08    0.07
  -9 -14  -3    0.26    0.08
  -9 -14  -3    0.15    0.08
  -9  14  -3    0.02    0.07
  -9  14  -3    0.30    0.08
  10 -14   3    0.33    0.09
 -10 -14  -3    0.29    0.08
 -10 -14  -3    0.23    0.08
 -10 -14  -3    0.18    0.07
 -10  14  -3    0.35    0.08
 -10  14  -3    0.30    0.07
 -11 -14  -3    0.30    0.08
  11 -14   3    0.37    0.08
 -11 -14  -3    0.33    0.07
 -10 -15   3    0.05    0.05
  10 -15  -3   -0.05    0.07
  -9 -15   3    1.90    0.20
  -9 -15   3    1.14    0.19
  -9 -15   3    1.72    0.20
   9 -15  -3    1.85    0.22
  -9  15   3    1.81    0.21
  -8 -15   3    0.29    0.08
  -8 -15   3    0.27    0.09
   8 -15  -3    0.31    0.10
  -8 -15   3    0.38    0.09
  -8  15   3    0.44    0.10
  -7 -15   3   -0.04    0.07
  -7 -15   3    0.14    0.07
  -7 -15   3    0.01    0.07
   7 -15  -3    0.00    0.08
  -7  15   3    0.05    0.08
  -6 -15   3    0.05    0.08
  -6 -15   3    0.12    0.08
   6 -15  -3    0.12    0.09
  -6  15   3    0.18    0.09
  -5 -15   3    0.22    0.09
   5 -15  -3    0.17    0.10
   5 -15  -3    0.12    0.10
  -5 -15   3    0.15    0.08
  -5  15   3    0.35    0.10
   4 -15  -3    0.86    0.15
  -4 -15   3    0.76    0.13
   4 -15  -3    0.84    0.14
  -4 -15   3    0.83    0.15
  -4  15   3    0.60    0.13
   3 -15  -3    0.11    0.09
   3 -15  -3    0.17    0.09
  -3 -15   3    0.12    0.09
  -3 -15   3    0.08    0.08
  -3  15   3    0.01    0.06
   2 -15  -3    0.25    0.09
   2 -15  -3   -0.02    0.08
  -2 -15   3    0.15    0.09
  -2 -15   3    0.19    0.09
  -2  15   3    0.08    0.07
  -1 -15   3    0.10    0.08
   1 -15  -3    0.06    0.09
  -1 -15   3    0.02    0.07
   1 -15  -3    0.01    0.07
  -1 -15   3   -0.09    0.07
   1 -15  -3    0.09    0.09
  -1  15   3    0.05    0.06
   0 -15   3    0.01    0.07
   0 -15   3   -0.06    0.08
   0 -15  -3   -0.01    0.07
   0 -15  -3    0.00    0.08
   0 -15  -3    0.03    0.07
   0 -15   3    0.13    0.08
   0 -15  -3   -0.04    0.07
  -1 -15  -3    0.00    0.07
   1 -15   3    0.12    0.08
  -1 -15  -3    0.05    0.07
  -1 -15  -3    0.06    0.08
   1 -15   3    0.01    0.08
  -1 -15  -3   -0.02    0.07
   1 -15   3    0.00    0.08
   1 -15   3   -0.01    0.07
  -2 -15  -3    0.00    0.08
   2 -15   3    0.22    0.08
   2 -15   3    0.16    0.08
   2 -15   3    0.17    0.08
  -2 -15  -3    0.06    0.07
  -2 -15  -3    0.15    0.08
  -2 -15  -3    0.19    0.09
   2 -15   3    0.12    0.09
  -2  15  -3    0.07    0.06
   3 -15   3    0.01    0.07
  -3 -15  -3   -0.03    0.07
  -3 -15  -3    0.04    0.08
  -3 -15  -3   -0.07    0.07
   3 -15   3    0.12    0.08
  -3 -15  -3    0.09    0.09
   3 -15   3    0.01    0.08
  -3  15  -3   -0.01    0.06
  -4 -15  -3    0.84    0.15
  -4 -15  -3    0.73    0.14
  -4 -15  -3    0.66    0.13
   4 -15   3    0.40    0.13
  -4 -15  -3    0.76    0.15
   4 -15   3    0.96    0.14
   4 -15   3    0.67    0.13
  -4  15  -3    0.78    0.13
  -5 -15  -3    0.14    0.08
   5 -15   3    0.22    0.09
  -5 -15  -3    0.33    0.10
  -5 -15  -3    0.39    0.11
   5 -15   3    0.25    0.09
  -5  15  -3    0.24    0.08
  -6 -15  -3    0.12    0.08
   6 -15   3    0.13    0.08
  -6 -15  -3    0.11    0.09
  -6 -15  -3    0.15    0.08
  -6 -15  -3    0.10    0.08
  -6  15  -3    0.09    0.08
   7 -15   3    0.04    0.07
  -7 -15  -3    0.19    0.09
  -7 -15  -3    0.03    0.07
  -7 -15  -3    0.00    0.07
  -7 -15  -3   -0.02    0.07
  -7  15  -3    0.01    0.07
  -8 -15  -3    0.27    0.09
  -8 -15  -3    0.28    0.09
  -8 -15  -3    0.43    0.10
  -8 -15  -3    0.41    0.10
   8 -15   3    0.67    0.12
  -8  15  -3    0.59    0.11
  -9 -15  -3    2.04    0.22
  -9 -15  -3    1.93    0.22
  -9 -15  -3    1.90    0.22
   9 -15   3    1.38    0.22
  -9  15  -3    1.92    0.22
 -10 -15  -3    0.00    0.05
  10 -15   3    0.08    0.06
 -10 -15  -3    0.10    0.06
 -10 -15  -3    0.08    0.06
  10 -15   3    0.04    0.06
 -10  15  -3    0.07    0.05
  10 -16  -3    0.12    0.06
  -9 -16   3    0.03    0.05
  -9 -16   3   -0.08    0.06
   9 -16  -3    0.01    0.07
  -9  16   3    0.04    0.05
  -8 -16   3    0.10    0.07
  -8 -16   3   -0.05    0.06
  -8 -16   3    0.13    0.07
   8 -16  -3    0.09    0.08
  -8  16   3    0.14    0.07
   7 -16  -3    0.19    0.09
  -7 -16   3    0.17    0.08
  -7 -16   3    0.33    0.09
  -7  16   3    0.31    0.09
  -6 -16   3    0.30    0.09
  -6 -16   3    0.16    0.08
   6 -16  -3    0.30    0.10
  -6  16   3    0.25    0.09
  -5 -16   3    0.12    0.08
   5 -16  -3    0.17    0.09
  -5 -16   3    0.06    0.08
   5 -16  -3    0.42    0.11
  -5  16   3    0.17    0.08
   4 -16  -3    0.21    0.10
  -4 -16   3    0.29    0.09
  -4 -16   3    0.23    0.09
   4 -16  -3    0.07    0.08
  -4  16   3    0.12    0.08
  -3 -16   3    0.70    0.14
  -3 -16   3    0.57    0.14
   3 -16  -3    1.07    0.16
   3 -16  -3    0.88    0.16
  -3  16   3    0.92    0.14
   2 -16  -3    0.34    0.11
  -2 -16   3    0.42    0.11
  -2 -16   3    0.60    0.12
   2 -16  -3    0.38    0.11
   2 -16  -3    0.42    0.11
  -2  16   3    0.38    0.10
   1 -16  -3    1.52    0.23
   1 -16  -3    2.06    0.24
  -1 -16   3    1.96    0.24
  -1 -16   3    1.63    0.23
  -1 -16   3    1.59    0.23
   1 -16  -3    1.54    0.23
   1 -16  -3    2.41    0.26
  -1  16   3    1.88    0.23
   0 -16   3    0.48    0.13
   0 -16  -3    0.67    0.12
   0 -16   3    0.53    0.12
   0 -16  -3    0.52    0.12
   0 -16  -3    0.65    0.13
   0 -16   3    0.61    0.13
   0 -16  -3    0.84    0.14
   1 -16   3    1.66    0.23
   1 -16   3    1.45    0.22
  -1 -16  -3    2.47    0.26
  -1 -16  -3    2.13    0.25
   1 -16   3    1.40    0.23
  -1 -16  -3    2.00    0.23
   1 -16   3    1.42    0.22
  -1 -16  -3    1.69    0.23
  -2 -16  -3    0.46    0.12
  -2 -16  -3    0.43    0.11
  -2 -16  -3    0.44    0.12
   2 -16   3    0.52    0.12
   2 -16   3    0.52    0.12
   2 -16   3    0.42    0.11
   2 -16   3    0.29    0.10
  -2 -16  -3    0.77    0.13
  -2  16  -3    0.58    0.11
   3 -16   3    1.18    0.16
  -3 -16  -3    0.94    0.16
  -3 -16  -3    0.63    0.14
   3 -16   3    0.84    0.14
   3 -16   3    0.79    0.15
  -3 -16  -3    0.95    0.15
  -3 -16  -3    0.77    0.15
   3 -16   3    0.70    0.15
  -3  16  -3    0.89    0.14
  -4 -16  -3    0.12    0.09
  -4 -16  -3    0.02    0.07
   4 -16   3   -0.06    0.06
  -4 -16  -3    0.20    0.09
  -4 -16  -3    0.13    0.08
   4 -16   3    0.09    0.08
   4 -16   3    0.23    0.10
  -4  16  -3    0.29    0.08
  -5 -16  -3    0.12    0.09
   5 -16   3    0.22    0.08
   5 -16   3    0.19    0.08
   5 -16   3    0.32    0.11
  -5 -16  -3    0.30    0.10
  -5 -16  -3    0.04    0.07
  -5  16  -3    0.30    0.09
  -6 -16  -3    0.30    0.10
   6 -16   3    0.26    0.09
  -6 -16  -3    0.38    0.10
  -6 -16  -3    0.19    0.09
   6 -16   3    0.29    0.11
  -6  16  -3    0.44    0.10
  -7 -16  -3    0.31    0.09
   7 -16   3    0.16    0.08
   7 -16   3    0.18    0.09
  -7 -16  -3    0.08    0.07
  -7 -16  -3    0.12    0.08
  -7 -16  -3    0.26    0.09
  -7  16  -3    0.14    0.08
  -8 -16  -3    0.09    0.07
   8 -16   3    0.02    0.07
  -8 -16  -3   -0.01    0.06
   8 -16   3    0.11    0.07
  -8 -16  -3    0.04    0.07
  -8 -16  -3    0.14    0.08
  -8  16  -3    0.14    0.07
   9 -16   3    0.06    0.06
   9 -16   3    0.07    0.06
  -9 -16  -3    0.08    0.06
  -9 -16  -3    0.00    0.05
  -9 -16  -3   -0.07    0.05
  -9  16  -3   -0.03    0.05
 -10 -16  -3    0.12    0.05
   9 -17  -3    1.05    0.14
  -9  17   3    0.79    0.12
  -8 -17   3    0.70    0.11
  -8 -17   3    0.73    0.11
   8 -17  -3    0.72    0.12
  -8  17   3    0.76    0.12
  -7 -17   3    0.03    0.07
   7 -17  -3    0.03    0.08
  -7 -17   3    0.14    0.07
  -7  17   3    0.10    0.07
  -6 -17   3    1.09    0.17
   6 -17  -3    1.44    0.20
  -6 -17   3    0.93    0.16
  -6  17   3    1.49    0.19
   5 -17  -3    0.03    0.08
  -5 -17   3    0.00    0.07
  -5 -17   3   -0.16    0.06
   5 -17  -3   -0.03    0.07
  -5  17   3   -0.02    0.06
   4 -17  -3    1.06    0.17
  -4 -17   3    0.81    0.15
  -4 -17   3    1.15    0.17
   4 -17  -3    0.77    0.15
   4 -17  -3    1.11    0.17
  -4  17   3    1.03    0.16
   3 -17  -3    0.06    0.09
   3 -17  -3    0.23    0.09
  -3 -17   3    0.24    0.09
  -3 -17   3    0.13    0.08
   3 -17  -3   -0.09    0.07
  -3  17   3    0.22    0.08
  -2 -17   3    2.94    0.35
   2 -17  -3    3.45    0.37
   2 -17  -3    3.23    0.36
   2 -17  -3    2.95    0.37
  -2 -17   3    3.48    0.37
  -2  17   3    2.94    0.36
  -1 -17   3    0.69    0.14
   1 -17  -3    0.80    0.15
   1 -17  -3    0.57    0.13
  -1 -17   3    1.22    0.16
   1 -17  -3    0.75    0.15
   1 -17  -3    0.93    0.16
  -1  17   3    1.10    0.14
   0 -17  -3    0.01    0.08
   0 -17   3   -0.09    0.06
   0 -17   3   -0.05    0.07
   0 -17   3    0.07    0.08
   0 -17  -3    0.00    0.07
   0 -17  -3   -0.08    0.07
   0 -17  -3   -0.03    0.07
   1 -17   3    0.68    0.14
  -1 -17  -3    0.78    0.14
  -1 -17  -3    1.01    0.16
   1 -17   3    1.03    0.16
   1 -17   3    1.09    0.18
  -1 -17  -3    1.20    0.18
  -1 -17  -3    0.98    0.16
   2 -17   3    2.93    0.38
  -2 -17  -3    3.30    0.38
   2 -17   3    3.31    0.39
  -2 -17  -3    3.38    0.37
  -2 -17  -3    3.26    0.39
  -2 -17  -3    3.35    0.37
   2 -17   3    3.07    0.37
   2 -17   3    3.70    0.39
  -2  17  -3    3.47    0.37
   3 -17   3    0.11    0.08
  -3 -17  -3    0.00    0.08
  -3 -17  -3   -0.02    0.08
   3 -17   3    0.09    0.08
   3 -17   3    0.17    0.10
  -3 -17  -3    0.11    0.08
  -3 -17  -3    0.18    0.08
   3 -17   3    0.06    0.07
  -3  17  -3    0.15    0.07
  -4 -17  -3    0.81    0.14
  -4 -17  -3    0.77    0.13
   4 -17   3    0.93    0.14
  -4 -17  -3    0.98    0.14
   4 -17   3    0.85    0.14
   4 -17   3    0.62    0.14
   4 -17   3    0.92    0.14
  -4 -17  -3    0.65    0.13
  -4  17  -3    0.53    0.12
  -5 -17  -3    0.08    0.08
   5 -17   3   -0.05    0.07
  -5 -17  -3   -0.05    0.06
   5 -17   3    0.09    0.07
  -5 -17  -3   -0.01    0.07
   5 -17   3    0.00    0.07
  -5  17  -3    0.07    0.07
  -6 -17  -3    0.90    0.15
   6 -17   3    1.11    0.16
  -6 -17  -3    0.88    0.15
   6 -17   3    1.29    0.18
  -6 -17  -3    1.20    0.16
  -6  17  -3    0.96    0.15
  -7 -17  -3    0.04    0.07
  -7 -17  -3    0.03    0.06
   7 -17   3    0.10    0.08
   7 -17   3    0.09    0.07
  -7 -17  -3    0.17    0.07
  -7  17  -3    0.13    0.07
  -8 -17  -3    0.82    0.12
   8 -17   3    0.85    0.13
   8 -17   3    0.87    0.12
  -8 -17  -3    0.69    0.11
  -8 -17  -3    0.65    0.12
  -8  17  -3    0.62    0.11
   9 -17   3    0.66    0.11
  -9 -17  -3    0.81    0.11
  -9 -17  -3    0.95    0.12
  -9  17  -3    0.89    0.12
  -8 -18   3    0.44    0.09
   8 -18  -3    0.86    0.12
   8 -18  -3    0.59    0.10
  -8  18   3    0.56    0.09
  -7 -18   3    0.06    0.06
   7 -18  -3    0.01    0.06
  -7 -18   3    0.01    0.05
   7 -18  -3   -0.08    0.06
  -7  18   3    0.26    0.07
  -6 -18   3    0.59    0.10
  -6 -18   3    0.57    0.11
   6 -18  -3    0.62    0.11
   6 -18  -3    0.48    0.11
  -6  18   3    0.35    0.10
   5 -18  -3    0.17    0.08
  -5 -18   3    0.23    0.08
   5 -18  -3    0.25    0.10
   5 -18  -3    0.17    0.08
  -5 -18   3    0.30    0.09
  -5  18   3    0.22    0.08
   4 -18  -3    0.59    0.12
  -4 -18   3    0.44    0.11
   4 -18  -3    0.70    0.14
  -4 -18   3    0.75    0.12
   4 -18  -3    0.59    0.12
  -4  18   3    0.85    0.13
   3 -18  -3    0.24    0.09
   3 -18  -3    0.30    0.10
   3 -18  -3    0.18    0.10
  -3 -18   3    0.36    0.10
  -3 -18   3    0.15    0.09
  -3  18   3    0.31    0.09
   2 -18  -3    0.65    0.16
  -2 -18   3    1.40    0.19
   2 -18  -3    1.08    0.18
   2 -18  -3    1.35    0.19
  -2 -18   3    1.61    0.19
  -2  18   3    1.11    0.16
   1 -18  -3    3.59    0.38
   1 -18  -3    3.05    0.37
   1 -18  -3    3.19    0.38
  -1 -18   3    3.32    0.38
  -1 -18   3    3.23    0.36
  -1  18   3    3.10    0.36
   0 -18  -3    1.88    0.25
   0 -18  -3    1.99    0.25
   0 -18  -3    1.35    0.22
   0 -18   3    2.27    0.25
   0 -18   3    2.01    0.26
   0 -18  -3    1.71    0.24
   1 -18   3    3.07    0.38
   1 -18   3    3.59    0.37
  -1 -18  -3    2.99    0.37
  -1 -18  -3    3.31    0.38
  -1 -18  -3    3.13    0.37
  -1 -18  -3    3.46    0.36
   2 -18   3    1.08    0.17
  -2 -18  -3    0.77    0.15
   2 -18   3    1.00    0.15
  -2 -18  -3    1.20    0.15
  -2 -18  -3    0.97    0.16
   2 -18   3    1.35    0.17
  -2 -18  -3    1.02    0.16
  -2  18  -3    0.81    0.14
  -3 -18  -3    0.20    0.09
  -3 -18  -3    0.26    0.09
   3 -18   3    0.19    0.08
   3 -18   3    0.20    0.09
  -3 -18  -3    0.18    0.09
  -3 -18  -3    0.50    0.11
   3 -18   3    0.36    0.10
   3 -18   3    0.36    0.10
  -3  18  -3    0.47    0.09
  -4 -18  -3    0.85    0.14
   4 -18   3    0.73    0.14
   4 -18   3    0.55    0.12
   4 -18   3    0.63    0.12
  -4 -18  -3    0.85    0.13
   4 -18   3    0.73    0.13
  -4 -18  -3    0.52    0.12
  -4  18  -3    0.59    0.11
   5 -18   3    0.10    0.08
   5 -18   3    0.19    0.08
   5 -18   3    0.04    0.07
  -5 -18  -3    0.06    0.07
  -5 -18  -3    0.32    0.08
   5 -18   3    0.14    0.08
  -5 -18  -3    0.24    0.08
  -5  18  -3    0.11    0.07
   6 -18   3    0.62    0.12
   6 -18   3    0.36    0.09
  -6 -18  -3    0.29    0.08
  -6 -18  -3    0.44    0.10
  -6 -18  -3    0.56    0.10
   6 -18   3    0.33    0.09
  -6  18  -3    0.63    0.11
   7 -18   3    0.03    0.06
  -7 -18  -3    0.05    0.06
   7 -18   3    0.15    0.06
  -7 -18  -3    0.03    0.05
   7 -18   3    0.01    0.06
  -7 -18  -3   -0.05    0.05
  -7  18  -3    0.09    0.06
   8 -18   3    0.69    0.10
   8 -18   3    0.57    0.10
  -8 -18  -3    0.44    0.09
  -8 -18  -3    0.55    0.09
  -8 -18  -3    0.49    0.09
  -8  18  -3    0.60    0.09
   7 -19  -3   -0.02    0.06
   7 -19  -3   -0.01    0.05
  -7 -19   3   -0.03    0.04
  -7  19   3   -0.03    0.04
  -6 -19   3    0.10    0.06
   6 -19  -3    0.08    0.06
  -6 -19   3    0.07    0.06
   6 -19  -3    0.01    0.06
  -6  19   3    0.07    0.06
   5 -19  -3    0.16    0.08
   5 -19  -3    0.14    0.07
  -5 -19   3   -0.04    0.06
  -5 -19   3    0.14    0.07
  -5  19   3    0.07    0.06
  -4 -19   3    0.81    0.13
   4 -19  -3    0.98    0.14
   4 -19  -3    0.63    0.13
   4 -19  -3    0.97    0.15
  -4 -19   3    0.79    0.14
  -4  19   3    0.95    0.14
   3 -19  -3    0.11    0.08
   3 -19  -3    0.39    0.09
  -3 -19   3    0.24    0.08
  -3 -19   3    0.18    0.09
   3 -19  -3    0.23    0.09
  -3  19   3    0.23    0.07
  -2 -19   3    0.04    0.08
  -2 -19   3   -0.02    0.06
   2 -19  -3    0.10    0.08
   2 -19  -3    0.12    0.08
   2 -19  -3   -0.06    0.06
  -2  19   3    0.12    0.06
  -1 -19   3    0.93    0.14
   1 -19  -3    0.94    0.15
  -1 -19   3    0.78    0.14
   1 -19  -3    0.69    0.13
   1 -19  -3    1.18    0.16
  -1  19   3    0.60    0.12
   0 -19  -3    0.00    0.07
   0 -19  -3    0.00    0.07
   0 -19   3    0.12    0.07
   0 -19  -3   -0.10    0.06
   0 -19   3    0.01    0.07
   1 -19   3    0.66    0.13
  -1 -19  -3    0.78    0.13
  -1 -19  -3    0.72    0.13
  -1 -19  -3    0.72    0.13
   1 -19   3    0.66    0.12
   2 -19   3    0.05    0.07
  -2 -19  -3    0.02    0.07
   2 -19   3    0.06    0.07
  -2 -19  -3    0.00    0.07
  -2 -19  -3   -0.03    0.07
  -2 -19  -3   -0.05    0.06
  -2  19  -3    0.03    0.05
   3 -19   3    0.36    0.10
  -3 -19  -3    0.37    0.10
  -3 -19  -3    0.47    0.10
   3 -19   3    0.28    0.09
  -3 -19  -3    0.19    0.08
  -3 -19  -3    0.18    0.08
  -3  19  -3    0.33    0.08
  -4 -19  -3    0.95    0.14
  -4 -19  -3    0.76    0.12
   4 -19   3    0.71    0.14
  -4 -19  -3    0.63    0.13
   4 -19   3    0.71    0.12
  -4  19  -3    0.94    0.13
  -5 -19  -3    0.08    0.07
  -5 -19  -3    0.04    0.06
  -5 -19  -3    0.10    0.06
   5 -19   3   -0.12    0.05
   5 -19   3    0.01    0.07
  -5  19  -3   -0.01    0.05
  -6 -19  -3   -0.03    0.05
  -6 -19  -3    0.00    0.05
   6 -19   3    0.07    0.06
  -6 -19  -3    0.10    0.06
   6 -19   3    0.18    0.06
  -6  19  -3    0.14    0.06
  -7 -19  -3    0.04    0.05
   7 -19   3    0.00    0.05
  -7 -19  -3   -0.02    0.04
   7 -19   3   -0.05    0.06
  -7 -19  -3    0.02    0.05
  -7  19  -3   -0.01    0.04
   6 -20  -3   -0.03    0.05
  -6 -20   3   -0.06    0.05
   6 -20  -3    0.04    0.05
  -6  20   3    0.10    0.05
   5 -20  -3    0.77    0.12
  -5 -20   3    0.63    0.11
  -5 -20   3    0.67    0.11
   5 -20  -3    0.88    0.12
  -5  20   3    0.85    0.11
   4 -20  -3    0.18    0.07
   4 -20  -3    0.29    0.08
   4 -20  -3    0.36    0.08
  -4 -20   3    0.19    0.07
  -4 -20   3    0.28    0.07
  -4  20   3    0.21    0.07
  -3 -20   3    0.71    0.12
  -3 -20   3    0.95    0.14
   3 -20  -3    0.81    0.14
   3 -20  -3    1.11    0.15
   3 -20  -3    0.95    0.14
  -3  20   3    0.89    0.13
   2 -20  -3    0.64    0.11
  -2 -20   3    0.68    0.12
  -2 -20   3    0.36    0.09
   2 -20  -3    0.40    0.09
   2 -20  -3    0.64    0.11
  -2  20   3    0.30    0.08
   1 -20  -3    0.17    0.08
  -1 -20   3    0.49    0.10
   1 -20  -3    0.31    0.09
   1 -20  -3    0.36    0.09
  -1 -20   3    0.29    0.08
  -1  20   3    0.34    0.08
   0 -20   3    0.17    0.07
   0 -20   3    0.03    0.08
   0 -20  -3    0.03    0.07
   0 -20  -3    0.14    0.07
   0 -20  -3    0.13    0.08
  -1 -20  -3    0.35    0.09
   1 -20   3    0.28    0.08
   1 -20   3    0.37    0.09
  -1 -20  -3    0.33    0.10
  -1 -20  -3    0.25    0.08
  -2 -20  -3    0.50    0.10
  -2 -20  -3    0.30    0.09
   2 -20   3    0.41    0.10
  -2 -20  -3    0.35    0.09
   2 -20   3    0.35    0.09
  -2  20  -3    0.47    0.08
  -3 -20  -3    0.94    0.14
   3 -20   3    0.93    0.13
  -3 -20  -3    1.06    0.15
   3 -20   3    0.67    0.14
  -3  20  -3    1.05    0.13
  -4 -20  -3    0.31    0.07
  -4 -20  -3    0.23    0.07
   4 -20   3    0.20    0.08
   4 -20   3    0.38    0.08
  -4 -20  -3    0.30    0.08
  -4  20  -3    0.51    0.08
  -5 -20  -3    0.99    0.13
  -5 -20  -3    0.84    0.13
  -5 -20  -3    0.55    0.11
   5 -20   3    0.95    0.13
   5 -20   3    0.75    0.11
  -5  20  -3    1.06    0.12
   6 -20   3    0.02    0.05
  -6 -20  -3   -0.02    0.04
  -6 -20  -3    0.03    0.05
  -6  20  -3    0.02    0.04
  -4 -21   3    0.05    0.05
   4 -21  -3    0.08    0.06
   4 -21  -3    0.02    0.05
  -4  21   3    0.03    0.04
  -3 -21   3    0.75    0.12
   3 -21  -3    0.88    0.12
   3 -21  -3    0.68    0.12
   3 -21  -3    1.05    0.13
  -3  21   3    1.12    0.13
   2 -21  -3    0.16    0.06
  -2 -21   3    0.16    0.07
   2 -21  -3    0.20    0.07
   2 -21  -3    0.15    0.07
  -2 -21   3    0.24    0.06
  -2  21   3    0.13    0.05
  -1 -21   3    0.03    0.06
   1 -21  -3    0.06    0.06
   1 -21  -3    0.07    0.06
   1 -21  -3    0.02    0.06
  -1 -21   3    0.03    0.06
   0 -21  -3   -0.07    0.05
   0 -21   3   -0.05    0.06
   0 -21  -3    0.11    0.06
   0 -21   3    0.01    0.05
   0 -21  -3    0.00    0.06
  -1 -21  -3    0.03    0.05
  -1 -21  -3    0.06    0.06
  -1 -21  -3    0.09    0.06
   1 -21   3    0.09    0.07
   1 -21   3    0.07    0.05
   2 -21   3    0.22    0.06
  -2 -21  -3    0.13    0.06
  -2 -21  -3    0.16    0.06
   2 -21   3    0.23    0.07
   3 -21   3    0.88    0.13
  -3 -21  -3    1.23    0.15
  -3 -21  -3    1.27    0.14
   3 -21   3    1.22    0.16
  -3  21  -3    0.92    0.13
  -4 -21  -3   -0.01    0.04
   4 -21   3   -0.02    0.05
  -4 -21  -3    0.01    0.05
  -4  21  -3    0.00    0.04
  -2 -22   3    0.01    0.04
   2 -22  -3    0.04    0.04
  -1 -22   3   -0.01    0.05
   1 -22  -3    0.04    0.05
   0 -22  -3   -0.01    0.04
   0 -22   3    0.05    0.05
  -1 -22  -3    0.00    0.04
   1 -22   3    0.11    0.05
  -1 -22  -3    0.04    0.04
   2 -22   3    0.10    0.05
  -2 -22  -3    0.05    0.05
  14   0  -4    0.08    0.06
 -14   0   4    0.09    0.06
  13   0  -4    1.16    0.18
 -13   0   4    1.54    0.18
 -12   0   4    9.68    0.93
 -12   0   4    9.12    0.94
 -12   0   4    9.32    0.99
  12   0  -4    9.86    1.00
  11   0  -4    2.77    0.34
 -11   0   4    3.23    0.33
 -11   0   4    2.79    0.32
 -11   0   4    2.84    0.32
 -11   0   4    2.73    0.34
  11   0  -4    2.67    0.33
 -10   0   4    0.26    0.09
 -10   0   4    0.24    0.08
 -10   0   4    0.18    0.09
 -10   0   4    0.16    0.08
  -9   0   4   15.88    1.54
  -9   0   4   15.94    1.64
  -9   0   4   16.51    1.56
  -9   0   4   15.42    1.53
  -6   0   4    3.74    0.34
  -5   0   4   13.35    1.11
  -4   0   4   10.36    0.86
  -3   0   4   82.19    6.51
  -3   0   4   78.94    6.56
  -2   0   4  128.74    9.84
  -2   0   4  115.19   10.19
  -2   0   4  131.39   10.11
  -1   0   4   40.87    3.24
  -1   0   4   39.20    3.25
  -1   0   4   42.62    3.34
   1   0  -4   39.75    3.25
   1   0  -4   43.95    3.24
   0   0  -4    1.89    0.16
   0   0   4    1.72    0.16
   0   0   4    1.89    0.17
  -1   0  -4   44.19    3.48
  -2   0  -4  141.59   11.66
  -2   0  -4  144.39   11.24
  -3   0  -4   81.07    6.66
  -3   0  -4   81.97    6.42
  -4   0  -4    9.60    0.82
  -4   0  -4    9.68    0.78
  -5   0  -4   12.33    1.00
  -5   0  -4   12.40    1.05
  -6   0  -4    3.55    0.32
  -6   0  -4    3.60    0.35
  -7   0  -4   12.07    1.04
  -8   0  -4    2.62    0.30
  -8   0  -4    3.27    0.33
  -9   0  -4   16.23    1.55
  -9   0  -4   15.79    1.54
   9   0   4   16.36    1.63
  -9   0  -4   15.80    1.65
  -9   0  -4   15.84    1.57
 -10   0  -4    0.21    0.08
  10   0   4    0.04    0.07
 -10   0  -4    0.23    0.08
 -10   0  -4    0.10    0.07
 -11   0  -4    2.50    0.29
  11   0   4    2.47    0.31
 -11   0  -4    2.85    0.30
 -11   0  -4    2.48    0.31
 -12   0  -4    9.11    1.00
 -12   0  -4    9.94    0.95
 -12   0  -4   10.14    0.94
  12   0   4    9.29    0.99
 -13   0  -4    1.34    0.18
  13   0   4    1.32    0.19
  13   0   4    1.62    0.21
 -13   0  -4    2.32    0.22
 -14   0  -4    0.06    0.05
  14   0   4    0.09    0.05
  14   0   4    0.04    0.07
  14  -1  -4    0.06    0.05
 -14  -1   4   -0.01    0.05
 -14   1   4    0.01    0.05
  13  -1  -4    0.18    0.06
 -13  -1   4    0.13    0.08
 -13  -1   4    0.24    0.07
  13  -1  -4    0.11    0.07
  13   1  -4    0.25    0.08
 -13   1   4    0.11    0.07
  12  -1  -4    4.78    0.51
 -12  -1   4    4.61    0.52
 -12  -1   4    4.59    0.49
  12  -1  -4    4.71    0.52
 -12  -1   4    5.15    0.49
 -12   1   4    4.73    0.49
  12   1  -4    4.69    0.52
 -12   1   4    4.61    0.49
 -11  -1   4    0.73    0.13
 -11  -1   4    0.49    0.11
 -11  -1   4    0.63    0.12
  11  -1  -4    0.50    0.12
  11  -1  -4    0.53    0.11
 -11  -1   4    0.62    0.12
 -11   1   4    0.74    0.13
 -11   1   4    0.65    0.13
  10  -1  -4    2.64    0.30
 -10  -1   4    2.59    0.29
  10  -1  -4    2.68    0.31
 -10  -1   4    2.41    0.29
 -10  -1   4    2.65    0.31
 -10  -1   4    2.50    0.29
 -10   1   4    2.54    0.29
 -10   1   4    2.57    0.29
 -10   1   4    2.39    0.29
 -10   1   4    2.52    0.31
  -9  -1   4    0.49    0.11
  -9  -1   4    0.83    0.13
  -9  -1   4    0.72    0.14
   9  -1  -4    0.92    0.13
  -9  -1   4    0.83    0.13
  -9   1   4    0.91    0.14
  -9   1   4    0.81    0.13
  -9   1   4    0.81    0.13
  -9   1   4    0.66    0.12
  -8  -1   4    0.01    0.06
  -8   1   4    0.01    0.06
  -6  -1   4    0.34    0.07
  -6   1   4    0.41    0.08
  -5  -1   4    3.16    0.28
  -5   1   4    3.01    0.28
  -4  -1   4   11.87    1.02
  -4  -1   4   12.53    1.02
  -4   1   4   12.79    1.02
  -4   1   4   11.87    0.99
  -3  -1   4   12.69    1.05
  -3  -1   4   12.81    1.05
  -3   1   4   13.28    1.05
  -3   1   4   14.05    1.02
   3   1  -4   13.14    1.01
   3   1  -4   11.71    1.01
  -3   1   4   11.92    1.05
  -2  -1   4  132.59   10.73
  -2  -1   4  125.03   10.81
  -2   1   4  135.28   10.45
   2   1  -4  136.92   10.42
  -2   1   4  134.73   10.73
  -2   1   4  132.48   10.81
  -1  -1   4    0.20    0.05
  -1   1   4    0.24    0.03
  -1   1   4    0.19    0.04
  -1   1   4    0.20    0.04
   1   1  -4    0.14    0.03
   1   1  -4    0.25    0.04
  -1   1   4    0.19    0.04
   1   1  -4    0.14    0.03
   0  -1  -4    0.02    0.02
   0  -1   4    0.02    0.01
   0  -1   4    0.00    0.04
   0   1   4   -0.01    0.03
   0   1   4    0.00    0.03
   0   1  -4    0.03    0.03
  -1  -1  -4    0.28    0.05
  -1  -1  -4    0.14    0.05
  -1   1  -4    0.31    0.06
  -2  -1  -4  145.49   11.20
  -2  -1  -4  140.56   11.62
  -2   1  -4  141.68   11.20
  -3  -1  -4   12.58    1.01
  -3  -1  -4   12.19    1.05
  -3   1  -4   12.99    1.01
  -4  -1  -4   11.84    0.97
  -4  -1  -4   10.95    0.93
  -4   1  -4   11.66    0.93
  -5  -1  -4    3.35    0.30
  -5   1  -4    3.05    0.30
  -5   1  -4    3.01    0.28
  -6  -1  -4    0.36    0.09
  -6   1  -4    0.41    0.09
  -6   1  -4    0.38    0.08
  -7  -1  -4    2.12    0.25
  -7   1  -4    1.91    0.22
  -7   1  -4    2.08    0.25
  -8  -1  -4    0.03    0.07
  -8   1  -4   -0.04    0.08
  -8   1  -4    0.00    0.06
  -9  -1  -4    0.51    0.11
  -9  -1  -4    0.74    0.12
   9  -1   4    0.74    0.12
  -9  -1  -4    0.78    0.12
  -9  -1  -4    0.46    0.10
  -9   1  -4    0.85    0.12
   9   1   4    0.62    0.11
  -9   1  -4    0.78    0.12
  -9   1  -4    0.50    0.11
  10  -1   4    2.81    0.31
 -10  -1  -4    2.43    0.29
 -10  -1  -4    2.53    0.31
 -10  -1  -4    2.78    0.30
  10   1   4    2.65    0.31
 -10   1  -4    2.70    0.30
 -10   1  -4    2.66    0.30
 -11  -1  -4    0.78    0.13
 -11  -1  -4    0.62    0.11
  11  -1   4    0.37    0.11
 -11  -1  -4    0.64    0.12
  11   1   4    0.61    0.11
 -11   1  -4    0.51    0.11
 -11   1  -4    0.45    0.10
  12  -1   4    5.18    0.54
 -12  -1  -4    4.58    0.51
 -12  -1  -4    4.70    0.54
 -12   1  -4    5.36    0.51
 -12   1  -4    4.72    0.51
  12   1   4    5.11    0.53
 -13  -1  -4    0.27    0.08
 -13  -1  -4    0.09    0.07
  13  -1   4    0.11    0.09
  13  -1   4    0.18    0.06
 -13   1  -4    0.08    0.06
  13   1   4    0.19    0.06
  13   1   4    0.27    0.09
 -13   1  -4    0.09    0.07
  14  -1   4    0.08    0.05
  14  -1   4    0.12    0.07
 -14  -1  -4    0.19    0.06
 -14   1  -4    0.12    0.06
  14   1   4    0.11    0.05
  14   1   4    0.09    0.07
 -14  -2   4   -0.07    0.05
  14  -2  -4    0.07    0.05
  14  -2  -4    0.13    0.06
 -14  -2   4    0.14    0.06
 -14   2   4    0.12    0.06
 -13  -2   4    0.08    0.07
 -13  -2   4    0.03    0.06
  13  -2  -4   -0.06    0.07
  13  -2  -4    0.04    0.05
  13   2  -4    0.02    0.06
 -13   2   4   -0.02    0.06
 -12  -2   4    0.16    0.08
 -12  -2   4    0.29    0.09
  12  -2  -4    0.22    0.09
 -12  -2   4    0.39    0.09
 -12  -2   4    0.36    0.09
  12  -2  -4    0.19    0.07
  12   2  -4    0.17    0.08
 -12   2   4    0.10    0.08
 -12   2   4    0.21    0.09
 -11  -2   4    0.89    0.14
  11  -2  -4    0.75    0.13
 -11  -2   4    0.98    0.15
 -11  -2   4    1.03    0.15
  11  -2  -4    0.63    0.14
 -11  -2   4    0.85    0.15
 -11   2   4    0.78    0.14
 -11   2   4    0.80    0.14
  10  -2  -4    7.14    0.79
 -10  -2   4    7.32    0.73
 -10  -2   4    7.60    0.75
  10  -2  -4    7.09    0.77
 -10  -2   4    7.03    0.79
 -10  -2   4    7.88    0.74
 -10   2   4    7.36    0.74
 -10   2   4    7.56    0.74
   9  -2  -4   -0.04    0.06
  -9  -2   4   -0.01    0.06
  -9  -2   4   -0.08    0.07
  -9  -2   4    0.07    0.07
   9  -2  -4    0.02    0.06
  -9  -2   4   -0.08    0.05
  -9   2   4   -0.07    0.05
  -9   2   4    0.03    0.07
  -9   2   4   -0.01    0.06
  -8  -2   4    4.05    0.42
  -8  -2   4    3.81    0.41
  -8  -2   4    4.05    0.42
  -8   2   4    3.91    0.41
  -7  -2   4    1.24    0.16
  -6  -2   4    0.67    0.10
  -6   2   4    0.59    0.10
  -5  -2   4    2.21    0.22
  -5   2   4    2.27    0.22
  -5   2   4    2.20    0.22
  -4  -2   4   24.31    2.10
  -4  -2   4   26.03    2.11
  -4   2   4   27.34    2.11
  -4   2   4   24.78    2.04
  -3  -2   4    0.22    0.06
  -3  -2   4    0.24    0.05
  -3   2   4    0.25    0.06
   3   2  -4    0.31    0.05
  -3   2   4    0.26    0.03
  -2  -2   4   67.88    5.70
  -2  -2   4   72.82    5.66
  -2   2   4   69.00    5.65
   2   2  -4   73.59    5.50
  -2   2   4   65.14    5.49
  -2   2   4   71.56    5.51
  -1  -2   4   39.12    3.04
  -1   2   4   36.75    3.06
   1   2  -4   38.71    2.96
  -1   2   4   36.64    3.04
  -1   2   4   36.85    2.96
   1   2  -4   37.32    2.95
   0  -2   4    0.15    0.03
   0  -2  -4    0.11    0.03
   0  -2   4    0.12    0.05
   0   2   4    0.17    0.03
   0   2  -4    0.15    0.03
   0   2   4    0.15    0.04
   0   2  -4    0.09    0.04
  -1  -2  -4   39.22    3.13
  -1   2  -4   37.54    3.02
  -1   2  -4   38.24    3.02
  -2  -2  -4   72.42    5.94
  -2   2  -4   74.49    5.73
  -2   2  -4   71.65    5.74
  -3  -2  -4    0.38    0.07
  -3   2  -4    0.30    0.06
  -3   2  -4    0.20    0.06
  -4  -2  -4   24.88    2.03
  -4   2  -4   24.26    1.95
  -5  -2  -4    2.05    0.23
  -5   2  -4    2.25    0.21
  -6  -2  -4    0.86    0.13
  -6   2  -4    0.68    0.11
  -6   2  -4    0.59    0.12
  -7  -2  -4    1.33    0.18
  -7   2  -4    1.24    0.16
  -7   2  -4    1.23    0.18
  -8  -2  -4    4.75    0.42
  -8  -2  -4    4.05    0.42
  -8   2  -4    3.63    0.42
  -8   2  -4    4.82    0.42
  -9  -2  -4    0.00    0.07
  -9  -2  -4   -0.09    0.06
  -9  -2  -4    0.06    0.06
   9  -2   4    0.05    0.07
  -9  -2  -4    0.06    0.07
   9   2   4   -0.07    0.05
  -9   2  -4   -0.02    0.05
  -9   2  -4    0.01    0.06
 -10  -2  -4    7.19    0.74
 -10  -2  -4    7.26    0.73
  10  -2   4    7.51    0.77
 -10  -2  -4    8.16    0.78
 -10  -2  -4    7.51    0.74
  10   2   4    6.27    0.76
 -10   2  -4    7.19    0.72
 -10   2  -4    7.44    0.73
 -11  -2  -4    0.77    0.14
  11  -2   4    0.53    0.13
 -11  -2  -4    0.83    0.13
 -11  -2  -4    0.62    0.13
  11   2   4    1.14    0.15
 -11   2  -4    0.96    0.15
 -11   2  -4    1.02    0.14
  12  -2   4    0.09    0.07
  12  -2   4    0.33    0.10
 -12  -2  -4    0.21    0.09
 -12  -2  -4    0.26    0.09
  12   2   4    0.25    0.07
 -12   2  -4    0.13    0.07
 -12   2  -4    0.23    0.08
 -13  -2  -4    0.02    0.07
  13  -2   4   -0.04    0.07
  13  -2   4   -0.06    0.05
 -13  -2  -4    0.09    0.07
  13   2   4   -0.04    0.04
 -13   2  -4   -0.07    0.06
 -13   2  -4    0.10    0.06
  14  -2   4    0.11    0.05
  14  -2   4    0.07    0.07
 -14  -2  -4    0.15    0.06
  14   2   4    0.17    0.08
 -14   2  -4    0.17    0.06
 -14   2  -4    0.10    0.06
  14  -3  -4   -0.02    0.05
 -14  -3   4    0.05    0.05
  14  -3  -4   -0.02    0.04
 -14   3   4    0.03    0.05
 -13  -3   4    1.26    0.17
  13  -3  -4    1.02    0.16
  13  -3  -4    1.15    0.16
 -13  -3   4    1.15    0.15
 -13   3   4    1.25    0.16
  13   3  -4    1.09    0.16
 -12  -3   4   -0.02    0.07
  12  -3  -4    0.06    0.07
 -12  -3   4   -0.05    0.06
 -12  -3   4    0.04    0.07
  12  -3  -4    0.07    0.07
 -12  -3   4    0.19    0.08
 -12   3   4    0.04    0.07
 -12   3   4   -0.05    0.07
  11  -3  -4    9.23    0.92
 -11  -3   4    8.92    0.88
 -11  -3   4    8.58    0.86
  11  -3  -4    8.78    0.93
 -11  -3   4    8.96    0.93
 -11  -3   4    8.79    0.87
 -11   3   4    8.90    0.87
 -11   3   4    7.65    0.86
  10  -3  -4    0.91    0.14
 -10  -3   4    0.93    0.15
  10  -3  -4    0.71    0.14
 -10  -3   4    0.71    0.13
 -10  -3   4    0.58    0.13
 -10  -3   4    0.52    0.11
 -10   3   4    0.87    0.14
 -10   3   4    0.84    0.14
  -9  -3   4    1.93    0.23
   9  -3  -4    1.83    0.23
  -9  -3   4    2.00    0.23
  -9  -3   4    1.66    0.24
   9  -3  -4    1.91    0.25
  -9  -3   4    1.81    0.24
  -9  -3   4    2.11    0.24
  -9   3   4    2.03    0.23
  -9   3   4    1.61    0.22
  -8  -3   4    3.69    0.41
  -8  -3   4    3.88    0.43
  -8  -3   4    4.06    0.41
   8  -3  -4    3.84    0.44
  -8  -3   4    3.85    0.40
  -8  -3   4    3.78    0.40
  -8   3   4    4.08    0.40
  -7  -3   4    7.46    0.65
  -6  -3   4    0.35    0.08
  -6   3   4    0.25    0.07
  -6   3   4    0.28    0.08
  -5  -3   4   11.82    1.01
  -5   3   4   12.40    0.99
  -4  -3   4    8.39    0.70
  -4  -3   4    9.05    0.70
  -4   3   4    7.86    0.66
  -4   3   4    7.98    0.68
  -3  -3   4    5.36    0.44
  -3  -3   4    5.32    0.45
   3   3  -4    4.88    0.42
  -3   3   4    5.14    0.42
  -3   3   4    5.24    0.43
  -2  -3   4   69.93    5.60
  -2  -3   4   68.74    5.56
  -2   3   4   69.53    5.42
  -2   3   4   65.96    5.40
   2   3  -4   69.43    5.40
  -1  -3   4   20.80    1.62
   1  -3  -4   18.80    1.61
  -1   3   4   20.11    1.58
   1   3  -4   20.03    1.58
   1   3  -4   19.97    1.57
  -1   3   4   19.89    1.61
   0  -3  -4    0.05    0.03
   0  -3   4   -0.08    0.04
   0   3  -4   -0.02    0.03
   0   3   4   -0.14    0.04
   0   3   4   -0.02    0.02
   0   3  -4    0.01    0.05
  -1  -3  -4   19.46    1.64
   1   3   4   20.22    1.59
  -1   3  -4   19.88    1.59
  -1   3  -4   20.56    1.59
  -2  -3  -4   68.57    5.54
  -2   3  -4   66.15    5.35
  -2   3  -4   69.00    5.35
  -3  -3  -4    5.10    0.46
  -3   3  -4    5.34    0.45
  -3   3  -4    5.36    0.44
  -4  -3  -4    8.38    0.71
  -4   3  -4    8.04    0.68
  -4   3  -4    8.49    0.68
  -5  -3  -4   11.73    0.99
  -5   3  -4   11.60    0.95
  -6  -3  -4    0.45    0.09
  -6   3  -4    0.27    0.09
  -7  -3  -4    7.75    0.73
  -7   3  -4    8.66    0.71
  -7   3  -4    8.73    0.75
  -8  -3  -4    3.64    0.40
  -8  -3  -4    3.76    0.41
  -8  -3  -4    3.63    0.39
  -8  -3  -4    3.97    0.41
  -8  -3  -4    4.48    0.39
   8  -3   4    3.43    0.41
  -8   3  -4    3.60    0.39
  -8   3  -4    3.67    0.39
  -8   3  -4    4.62    0.40
  -9  -3  -4    1.84    0.23
  -9  -3  -4    2.01    0.25
  -9  -3  -4    1.90    0.23
  -9  -3  -4    1.66    0.22
   9  -3   4    1.93    0.23
  -9   3  -4    2.07    0.23
  -9   3  -4    1.53    0.21
 -10  -3  -4    0.93    0.14
 -10  -3  -4    1.01    0.14
 -10  -3  -4    0.79    0.14
  10  -3   4    0.59    0.13
 -10  -3  -4    0.84    0.15
 -10   3  -4    0.68    0.13
 -10   3  -4    0.78    0.13
 -11  -3  -4    8.79    0.83
 -11  -3  -4    8.16    0.88
 -11  -3  -4    8.25    0.82
  11  -3   4    7.83    0.88
  11  -3   4    8.19    0.87
 -11   3  -4    8.22    0.82
 -11   3  -4    8.43    0.82
 -12  -3  -4   -0.09    0.06
 -12  -3  -4   -0.02    0.06
  12  -3   4    0.01    0.08
 -12  -3  -4    0.00    0.07
  12  -3   4    0.02    0.06
 -12   3  -4    0.10    0.07
 -12   3  -4    0.16    0.07
 -13  -3  -4    1.05    0.16
  13  -3   4    0.94    0.15
  13  -3   4    0.89    0.16
 -13  -3  -4    0.94    0.15
 -13   3  -4    1.51    0.17
 -13   3  -4    1.24    0.15
  14  -3   4   -0.01    0.04
 -14  -3  -4    0.07    0.05
 -14  -3  -4   -0.05    0.05
  14  -3   4   -0.07    0.06
  14   3   4   -0.03    0.06
 -14   3  -4    0.10    0.06
 -14   3  -4   -0.01    0.05
  14  -4  -4   -0.04    0.05
  14  -4  -4   -0.01    0.04
 -14  -4   4    0.00    0.05
 -14   4   4   -0.01    0.05
  13  -4  -4    0.05    0.07
 -13  -4   4    0.16    0.07
 -13  -4   4    0.13    0.08
  13  -4  -4    0.12    0.06
 -13   4   4    0.17    0.08
  12  -4  -4    1.02    0.16
  12  -4  -4    1.02    0.15
 -12  -4   4    1.13    0.16
 -12  -4   4    1.04    0.15
 -12  -4   4    0.84    0.15
 -12   4   4    1.16    0.15
 -12   4   4    0.94    0.15
 -11  -4   4    0.53    0.12
 -11  -4   4    0.38    0.11
  11  -4  -4    0.35    0.11
 -11  -4   4    0.31    0.09
 -11  -4   4    0.37    0.11
  11  -4  -4    0.47    0.10
 -11   4   4    0.38    0.10
 -11   4   4    0.33    0.10
 -10  -4   4    3.57    0.40
 -10  -4   4    3.23    0.39
 -10  -4   4    3.47    0.42
 -10  -4   4    3.79    0.39
  10  -4  -4    4.04    0.42
  10  -4  -4    4.14    0.43
 -10   4   4    3.59    0.39
 -10   4   4    3.57    0.39
  -9  -4   4    1.81    0.21
  -9  -4   4    1.32    0.20
  -9  -4   4    1.79    0.23
  -9  -4   4    1.21    0.19
   9  -4  -4    1.58    0.21
  -9  -4   4    1.72    0.21
   9  -4  -4    1.48    0.21
  -9   4   4    1.94    0.21
  -9   4   4    1.71    0.21
  -8  -4   4    0.06    0.06
  -8  -4   4    0.16    0.07
  -8  -4   4    0.07    0.07
   8  -4  -4    0.12    0.07
   8  -4  -4    0.14    0.07
  -8  -4   4    0.15    0.07
  -8  -4   4    0.15    0.07
  -8   4   4    0.09    0.06
  -8   4   4    0.10    0.07
  -7  -4   4    0.49    0.10
  -6  -4   4    0.07    0.05
  -6   4   4    0.25    0.08
  -6   4   4    0.08    0.06
  -5  -4   4    3.97    0.36
  -5  -4   4    4.31    0.37
  -5   4   4    3.71    0.36
  -4  -4   4    6.06    0.52
  -4  -4   4    6.34    0.53
   4   4  -4    6.50    0.51
  -4   4   4    5.86    0.50
  -4   4   4    6.00    0.52
  -3  -4   4    1.21    0.14
  -3  -4   4    1.15    0.13
  -3   4   4    1.30    0.12
   3   4  -4    1.25    0.13
  -3   4   4    1.06    0.13
  -2  -4   4    0.14    0.05
  -2   4   4    0.05    0.05
  -2   4   4    0.12    0.04
   2   4  -4    0.07    0.04
   2   4  -4    0.02    0.04
  -1  -4   4    6.64    0.55
   1   4  -4    6.47    0.53
  -1   4   4    6.79    0.54
   1   4  -4    6.43    0.54
   0  -4  -4    8.52    0.69
   0  -4   4    9.08    0.69
   0   4   4    8.18    0.68
   0   4   4    7.67    0.67
   0   4  -4    8.65    0.67
   0   4  -4    8.51    0.68
   0   4   4    8.29    0.67
  -1  -4  -4    6.71    0.56
   1   4   4    6.76    0.55
  -1   4  -4    6.56    0.54
  -1   4  -4    6.61    0.55
  -2  -4  -4    0.03    0.04
  -2   4  -4    0.06    0.06
  -2   4  -4    0.07    0.04
  -3  -4  -4    1.47    0.15
  -3   4  -4    1.35    0.15
  -3   4  -4    1.16    0.14
  -4  -4  -4    6.47    0.55
  -4   4  -4    6.08    0.53
  -4   4  -4    6.25    0.53
  -5  -4  -4    4.56    0.41
  -5   4  -4    4.40    0.40
  -6  -4  -4    0.15    0.07
  -6   4  -4   -0.10    0.06
  -7  -4  -4    0.31    0.10
  -7   4  -4    0.26    0.10
  -7   4  -4    0.34    0.10
  -8  -4  -4    0.10    0.07
  -8  -4  -4    0.08    0.07
  -8  -4  -4    0.25    0.10
  -8  -4  -4    0.17    0.07
  -8  -4  -4    0.05    0.06
   8  -4   4    0.07    0.06
  -8  -4  -4    0.16    0.07
  -8  -4  -4    0.06    0.06
  -8   4  -4   -0.02    0.06
  -8   4  -4    0.07    0.10
  -8   4  -4    0.09    0.06
   9  -4   4    1.96    0.24
  -9  -4  -4    1.45    0.21
  -9  -4  -4    1.62    0.22
  -9  -4  -4    2.05    0.24
  -9  -4  -4    1.74    0.22
  -9  -4  -4    1.82    0.23
  -9   4  -4    1.63    0.21
  -9   4  -4    1.96    0.23
  10  -4   4    3.56    0.41
 -10  -4  -4    3.75    0.38
 -10  -4  -4    3.66    0.40
  10  -4   4    3.24    0.39
 -10  -4  -4    3.49    0.38
 -10  -4  -4    3.63    0.38
 -10   4  -4    3.54    0.38
 -10   4  -4    3.01    0.37
 -11  -4  -4    0.41    0.10
 -11  -4  -4    0.46    0.11
  11  -4   4    0.53    0.11
 -11  -4  -4    0.24    0.10
  11  -4   4    0.46    0.11
 -11  -4  -4    0.38    0.10
 -11   4  -4    0.47    0.10
 -11   4  -4    0.27    0.09
  12  -4   4    1.20    0.17
  12  -4   4    1.47    0.19
 -12  -4  -4    1.29    0.18
 -12  -4  -4    1.12    0.16
 -12  -4  -4    0.79    0.15
 -12   4  -4    1.34    0.16
 -12   4  -4    0.79    0.14
  13  -4   4    0.11    0.09
 -13  -4  -4    0.22    0.08
 -13  -4  -4    0.17    0.07
  13  -4   4    0.14    0.07
 -13  -4  -4    0.20    0.07
 -13   4  -4    0.14    0.07
 -13   4  -4    0.15    0.08
 -14  -4  -4    0.14    0.05
  14  -4   4    0.00    0.04
 -14  -4  -4    0.03    0.04
  14  -4   4    0.08    0.07
  14   4   4    0.11    0.06
 -14   4  -4    0.01    0.05
 -14   4  -4    0.03    0.05
 -14  -5   4    0.02    0.05
  14  -5  -4    0.05    0.04
 -14   5   4    0.08    0.05
  13  -5  -4    0.30    0.09
 -13  -5   4    0.21    0.08
  13  -5  -4    0.29    0.07
 -13   5   4    0.29    0.08
  12  -5  -4    2.72    0.35
  12  -5  -4    3.35    0.35
 -12  -5   4    2.92    0.33
 -12  -5   4    3.08    0.32
 -12  -5   4    3.03    0.36
 -12   5   4    2.95    0.33
 -12   5   4    2.80    0.32
  11  -5  -4    0.78    0.14
 -11  -5   4    1.18    0.17
 -11  -5   4    1.00    0.14
 -11  -5   4    0.62    0.13
 -11  -5   4    0.74    0.14
  11  -5  -4    0.98    0.17
 -11   5   4    1.05    0.14
 -11   5   4    0.73    0.13
  10  -5  -4    0.48    0.12
 -10  -5   4    0.45    0.11
  10  -5  -4    0.48    0.11
 -10  -5   4    0.44    0.12
 -10  -5   4    0.64    0.11
 -10  -5   4    0.49    0.11
 -10   5   4    0.48    0.11
 -10   5   4    0.30    0.10
   9  -5  -4    0.28    0.09
  -9  -5   4    0.13    0.08
  -9  -5   4    0.24    0.09
  -9  -5   4    0.12    0.07
   9  -5  -4    0.31    0.09
  -9  -5   4    0.33    0.09
  -9  -5   4    0.31    0.09
  -9   5   4    0.10    0.07
  -9   5   4    0.31    0.08
  -8  -5   4    4.86    0.52
  -8  -5   4    4.68    0.52
  -8  -5   4    4.59    0.50
   8  -5  -4    4.75    0.53
  -8  -5   4    5.42    0.51
  -8  -5   4    5.05    0.55
  -8  -5   4    5.11    0.52
   8  -5  -4    5.47    0.55
  -8   5   4    5.08    0.51
  -7  -5   4    0.14    0.07
  -7   5   4    0.16    0.08
  -6  -5   4   11.37    0.98
  -6   5   4   11.64    0.96
  -5  -5   4    1.32    0.16
  -5  -5   4    1.68    0.19
   5   5  -4    1.55    0.17
  -5   5   4    1.55    0.17
  -4  -5   4    2.25    0.23
  -4  -5   4    2.64    0.25
   4   5  -4    2.93    0.24
  -4   5   4    2.38    0.22
  -4   5   4    2.49    0.24
  -3  -5   4    0.70    0.10
  -3  -5   4    0.78    0.10
   3   5  -4    0.76    0.09
  -3   5   4    0.62    0.08
  -3   5   4    0.52    0.09
  -2  -5   4   12.15    1.05
  -2   5   4   13.43    1.02
   2   5  -4   12.27    1.02
  -2   5   4   13.10    1.03
   2   5  -4   12.60    1.02
  -1  -5   4   38.80    3.09
   1   5  -4   37.56    3.01
   1   5  -4   37.40    3.01
  -1   5   4   38.56    3.02
   0  -5   4    0.02    0.04
   0   5  -4   -0.06    0.05
   0   5  -4    0.08    0.04
   0   5   4   -0.01    0.05
  -1  -5  -4   37.61    3.07
   1  -5   4   37.83    3.05
  -1   5  -4   38.12    2.97
   1   5   4   38.46    2.98
  -1   5  -4   35.65    2.96
  -2  -5  -4   12.71    1.07
   2   5   4   12.51    1.04
  -2   5  -4   12.95    1.04
  -2   5  -4   13.02    1.03
  -3  -5  -4    0.71    0.10
  -3   5  -4    0.65    0.10
  -3   5  -4    0.65    0.10
  -4  -5  -4    2.92    0.26
  -4   5  -4    2.42    0.25
  -4   5  -4    2.65    0.25
  -5  -5  -4    1.54    0.18
  -5   5  -4    1.30    0.17
  -5   5  -4    1.41    0.17
  -6  -5  -4   12.12    1.01
  -6   5  -4   11.52    0.97
  -7  -5  -4   -0.01    0.07
  -7   5  -4    0.04    0.08
  -8  -5  -4    4.89    0.51
  -8  -5  -4    4.96    0.51
   8  -5   4    4.99    0.53
  -8  -5  -4    4.98    0.53
  -8  -5  -4    4.85    0.50
  -8  -5  -4    4.72    0.53
  -8  -5  -4    4.95    0.51
   8  -5   4    4.72    0.54
  -8   5  -4    5.02    0.50
  -8   5  -4    5.05    0.50
  -9  -5  -4    0.38    0.10
   9  -5   4    0.36    0.10
  -9  -5  -4    0.24    0.09
  -9  -5  -4    0.35    0.09
   9  -5   4    0.23    0.08
  -9  -5  -4    0.27    0.09
  -9  -5  -4    0.33    0.09
  -9  -5  -4    0.43    0.10
  -9   5  -4    0.22    0.08
  -9   5  -4    0.23    0.08
  10  -5   4    0.64    0.12
  10  -5   4    0.58    0.13
 -10  -5  -4    0.60    0.12
 -10  -5  -4    0.47    0.11
 -10  -5  -4    0.58    0.12
 -10  -5  -4    0.26    0.11
 -10   5  -4    0.72    0.12
 -10   5  -4    0.44    0.10
 -11  -5  -4    1.02    0.15
 -11  -5  -4    1.08    0.17
  11  -5   4    1.17    0.17
 -11  -5  -4    0.88    0.15
  11  -5   4    0.63    0.15
 -11  -5  -4    0.92    0.14
 -11   5  -4    1.05    0.15
 -11   5  -4    0.80    0.14
  12  -5   4    2.78    0.36
  12  -5   4    2.68    0.34
 -12  -5  -4    2.85    0.35
 -12  -5  -4    3.08    0.33
 -12  -5  -4    3.13    0.33
 -12   5  -4    2.92    0.32
 -12   5  -4    3.26    0.33
  13  -5   4    0.33    0.10
  13  -5   4    0.26    0.08
 -13  -5  -4    0.27    0.07
 -13  -5  -4    0.41    0.09
 -13  -5  -4    0.31    0.08
 -13   5  -4    0.23    0.08
 -13   5  -4    0.27    0.08
  14  -5   4    0.03    0.04
 -14  -5  -4    0.05    0.05
  14  -5   4    0.09    0.07
 -14   5  -4   -0.04    0.05
  14   5   4    0.08    0.06
 -14   6   4    0.02    0.04
 -13  -6   4    0.77    0.12
  13  -6  -4    0.50    0.10
  13  -6  -4    0.72    0.12
 -13   6   4    0.58    0.11
  12  -6  -4    1.92    0.29
 -12  -6   4    2.45    0.28
  12  -6  -4    2.54    0.29
 -12  -6   4    2.44    0.30
 -12   6   4    2.62    0.28
  11  -6  -4    0.32    0.09
 -11  -6   4    0.32    0.10
 -11  -6   4    0.33    0.11
 -11  -6   4    0.32    0.09
  11  -6  -4    0.17    0.09
 -11   6   4    0.22    0.09
 -10  -6   4    0.71    0.13
  10  -6  -4    0.83    0.14
 -10  -6   4    1.16    0.16
  10  -6  -4    0.79    0.15
 -10  -6   4    0.81    0.15
 -10  -6   4    0.79    0.15
 -10  -6   4    1.02    0.16
 -10   6   4    0.84    0.14
  -9  -6   4    0.71    0.13
  -9  -6   4    0.44    0.10
  -9  -6   4    0.46    0.10
   9  -6  -4    0.27    0.10
  -9  -6   4    0.41    0.09
   9  -6  -4    0.30    0.09
  -9  -6   4    0.47    0.10
  -9   6   4    0.44    0.10
  -8  -6   4    0.84    0.14
   8  -6  -4    0.73    0.15
  -8  -6   4    0.89    0.15
  -8  -6   4    0.85    0.14
   8  -6  -4    1.21    0.16
  -8  -6   4    1.12    0.15
  -8  -6   4    1.08    0.14
  -8  -6   4    1.05    0.15
  -8   6   4    1.40    0.16
  -7  -6   4    1.74    0.23
  -7  -6   4    1.38    0.19
  -7   6   4    1.76    0.22
  -6  -6   4   20.04    1.64
  -6   6   4   19.19    1.60
  -5  -6   4    0.29    0.08
  -5  -6   4    0.01    0.05
   5   6  -4    0.22    0.07
  -5   6   4    0.11    0.07
  -4  -6   4   14.99    1.30
  -4  -6   4   16.24    1.30
  -4   6   4   16.01    1.27
   4   6  -4   15.43    1.26
  -4   6   4   15.66    1.25
  -3  -6   4    2.65    0.24
  -3  -6   4    2.58    0.24
   3   6  -4    2.21    0.23
   3   6  -4    2.26    0.23
  -3   6   4    2.53    0.23
  -3   6   4    2.56    0.24
  -2  -6   4   11.15    0.96
  -2   6   4   11.53    0.94
   2   6  -4   11.66    0.93
  -2   6   4   12.02    0.93
   2   6  -4   11.20    0.93
  -1  -6   4   22.03    1.77
   1   6  -4   20.99    1.72
  -1   6   4   21.99    1.73
   1   6  -4   21.64    1.73
   0  -6   4   34.64    2.75
   0   6  -4   34.16    2.69
   0   6  -4   33.05    2.68
   0   6   4   33.58    2.69
  -1  -6  -4   22.48    1.81
   1  -6   4   21.77    1.79
  -1   6  -4   21.37    1.75
  -1   6  -4   21.55    1.75
   1   6   4   22.51    1.76
  -2  -6  -4   11.73    0.98
  -2   6  -4   12.03    0.96
   2   6   4   11.37    0.96
  -2   6  -4   11.77    0.95
  -3  -6  -4    2.92    0.26
  -3   6  -4    2.65    0.25
  -3   6  -4    2.64    0.26
   3   6   4    2.49    0.25
  -4  -6  -4   15.89    1.35
  -4   6  -4   16.31    1.31
  -4   6  -4   16.12    1.31
  -5  -6  -4    0.14    0.07
  -5   6  -4    0.09    0.07
  -5   6  -4    0.05    0.06
  -6  -6  -4   20.27    1.67
  -6   6  -4   19.36    1.60
  -7  -6  -4    1.54    0.21
  -7  -6  -4    1.50    0.21
  -7  -6  -4    1.68    0.22
  -7  -6  -4    1.76    0.22
  -7   6  -4    1.79    0.21
  -7   6  -4    1.48    0.20
   8  -6   4    1.17    0.18
   8  -6   4    1.00    0.16
  -8  -6  -4    1.13    0.16
  -8  -6  -4    1.10    0.17
  -8  -6  -4    1.04    0.17
  -8  -6  -4    1.07    0.15
  -8  -6  -4    1.20    0.17
  -8  -6  -4    1.31    0.17
  -8  -6  -4    1.40    0.18
  -8   6  -4    1.39    0.16
  -8   6  -4    1.01    0.15
   9  -6   4    0.60    0.11
  -9  -6  -4    0.56    0.12
  -9  -6  -4    0.60    0.11
  -9  -6  -4    0.51    0.12
  -9  -6  -4    0.54    0.11
  -9  -6  -4    0.49    0.10
   9  -6   4    0.46    0.12
  -9  -6  -4    0.49    0.10
  -9   6  -4    0.62    0.11
  -9   6  -4    0.42    0.10
  10  -6   4    0.66    0.13
 -10  -6  -4    1.11    0.15
 -10  -6  -4    0.89    0.14
 -10  -6  -4    0.70    0.15
  10  -6   4    0.55    0.13
 -10  -6  -4    0.84    0.14
 -10   6  -4    0.83    0.14
 -10   6  -4    0.61    0.12
  11  -6   4    0.22    0.10
 -11  -6  -4    0.32    0.09
 -11  -6  -4    0.30    0.11
 -11  -6  -4    0.34    0.10
 -11  -6  -4    0.31    0.09
  11  -6   4    0.24    0.09
 -11   6  -4    0.34    0.09
 -11   6  -4    0.26    0.09
 -12  -6  -4    2.29    0.25
  12  -6   4    1.93    0.27
 -12  -6  -4    2.29    0.28
  12  -6   4    1.89    0.26
 -12  -6  -4    1.97    0.25
 -12   6  -4    2.52    0.26
 -12   6  -4    2.18    0.25
 -13  -6  -4    0.71    0.11
  13  -6   4    0.54    0.12
 -13  -6  -4    0.96    0.14
 -13  -6  -4    0.62    0.11
  13  -6   4    0.87    0.13
 -13   6  -4    0.73    0.11
 -13   6  -4    0.70    0.12
  14  -6   4    0.01    0.06
  14   6   4    0.15    0.07
 -14   6  -4   -0.04    0.04
  13  -7  -4    1.06    0.15
  13  -7  -4    1.36    0.15
 -13  -7   4    0.72    0.14
 -13   7   4    0.97    0.13
 -12  -7   4    3.92    0.39
  12  -7  -4    3.49    0.40
  12  -7  -4    3.06    0.39
 -12  -7   4    3.66    0.40
 -12   7   4    3.47    0.38
  11  -7  -4    0.92    0.15
 -11  -7   4    0.74    0.14
  11  -7  -4    0.91    0.15
 -11  -7   4    0.63    0.13
 -11   7   4    0.93    0.14
  10  -7  -4   -0.04    0.08
 -10  -7   4    0.16    0.09
  10  -7  -4    0.02    0.07
 -10  -7   4   -0.04    0.07
 -10  -7   4    0.01    0.08
 -10   7   4   -0.11    0.07
   9  -7  -4    4.77    0.51
  -9  -7   4    4.63    0.49
  -9  -7   4    4.46    0.52
  -9  -7   4    4.77    0.50
   9  -7  -4    4.74    0.52
  -9   7   4    4.49    0.48
  -8  -7   4    5.31    0.57
  -8  -7   4    4.97    0.54
  -8  -7   4    5.08    0.52
   8  -7  -4    4.94    0.55
   8  -7  -4    5.28    0.57
  -8  -7   4    5.53    0.54
  -8  -7   4    5.04    0.54
  -8   7   4    5.30    0.53
   7  -7  -4    0.14    0.07
  -7  -7   4    0.23    0.09
  -7  -7   4    0.35    0.09
  -7  -7   4    0.12    0.07
  -7  -7   4    0.22    0.07
   7  -7  -4    0.19    0.08
  -7  -7   4    0.30    0.09
  -7   7   4    0.16    0.07
  -7   7   4    0.19    0.09
  -6  -7   4    6.20    0.54
  -6   7   4    5.87    0.54
  -5  -7   4   -0.05    0.06
  -5  -7   4    0.01    0.05
   5   7  -4    0.13    0.06
   5   7  -4    0.05    0.06
  -5   7   4    0.10    0.07
  -4  -7   4    0.05    0.06
  -4  -7   4    0.02    0.05
   4   7  -4   -0.07    0.05
  -4   7   4    0.15    0.07
   4   7  -4    0.08    0.06
  -3  -7   4   34.44    2.86
   3   7  -4   36.13    2.79
  -3   7   4   36.08    2.79
  -3   7   4   33.69    2.78
   3   7  -4   34.95    2.78
  -2  -7   4   10.24    0.86
  -2   7   4    9.93    0.84
   2   7  -4   10.46    0.85
  -2   7   4   10.36    0.85
   2   7  -4   10.40    0.84
  -1  -7   4   20.24    1.70
  -1   7   4   20.75    1.67
  -1   7   4   19.44    1.66
   1   7  -4   22.06    1.67
   1   7  -4   21.38    1.66
   0  -7   4   -0.13    0.03
   0   7  -4    0.12    0.06
   0   7   4    0.01    0.05
   0   7  -4   -0.01    0.04
   1  -7   4   20.41    1.72
  -1  -7  -4   21.63    1.75
  -1   7  -4   21.12    1.69
   1   7   4   21.41    1.70
  -1   7  -4   20.91    1.69
  -2  -7  -4   10.55    0.88
   2  -7   4   10.32    0.86
  -2   7  -4   10.57    0.85
   2   7   4   10.22    0.85
  -2   7  -4   10.04    0.84
  -3  -7  -4   35.08    2.96
   3   7   4   36.43    2.87
  -3   7  -4   36.45    2.86
  -3   7  -4   35.85    2.86
  -4  -7  -4    0.08    0.05
  -4   7  -4    0.02    0.06
   4   7   4    0.11    0.07
  -4   7  -4   -0.01    0.06
  -5  -7  -4    0.07    0.06
  -5   7  -4    0.07    0.07
  -5   7  -4    0.00    0.06
  -6  -7  -4    6.37    0.60
  -6   7  -4    7.55    0.59
  -6   7  -4    6.22    0.58
   7  -7   4    0.21    0.08
  -7  -7  -4    0.28    0.09
  -7  -7  -4    0.43    0.09
  -7  -7  -4    0.40    0.10
   7  -7   4    0.41    0.09
  -7  -7  -4    0.43    0.09
  -7  -7  -4    0.20    0.07
  -7  -7  -4   -0.01    0.09
  -7  -7  -4    0.30    0.08
  -7   7  -4    0.14    0.08
  -7   7  -4    0.23    0.07
  -8  -7  -4    4.72    0.54
   8  -7   4    5.07    0.54
  -8  -7  -4    5.09    0.52
  -8  -7  -4    4.84    0.55
   8  -7   4    5.06    0.55
  -8  -7  -4    5.18    0.52
  -8  -7  -4    5.22    0.52
  -8  -7  -4    5.01    0.54
  -8   7  -4    5.28    0.54
  -8   7  -4    4.85    0.51
  -8   7  -4    4.69    0.51
  -9  -7  -4    4.34    0.49
   9  -7   4    4.05    0.48
  -9  -7  -4    4.16    0.46
   9  -7   4    4.45    0.48
  -9  -7  -4    4.12    0.46
  -9  -7  -4    4.67    0.46
  -9  -7  -4    4.53    0.48
  -9   7  -4    4.23    0.45
  -9   7  -4    4.34    0.45
 -10  -7  -4    0.10    0.09
 -10  -7  -4    0.01    0.07
  10  -7   4    0.11    0.08
  10  -7   4   -0.10    0.08
 -10  -7  -4    0.07    0.08
 -10  -7  -4    0.10    0.08
 -10   7  -4    0.08    0.07
 -10   7  -4    0.02    0.07
 -11  -7  -4    0.88    0.14
 -11  -7  -4    0.64    0.13
  11  -7   4    0.90    0.16
  11  -7   4    0.83    0.14
 -11  -7  -4    0.66    0.14
 -11  -7  -4    0.96    0.14
 -11   7  -4    0.89    0.14
 -11   7  -4    0.88    0.13
 -12  -7  -4    2.87    0.35
  12  -7   4    3.61    0.38
 -12  -7  -4    3.60    0.39
  12  -7   4    3.28    0.39
 -12  -7  -4    3.10    0.36
 -12   7  -4    3.23    0.35
 -12   7  -4    4.14    0.37
  13  -7   4    1.11    0.15
 -13  -7  -4    1.02    0.16
 -13  -7  -4    1.19    0.15
  13  -7   4    1.12    0.16
 -13   7  -4    1.05    0.14
 -13   7  -4    0.93    0.14
 -13  -8   4    1.36    0.17
  13  -8  -4    1.10    0.16
  13  -8  -4    1.04    0.15
 -13   8   4    1.32    0.16
  12  -8  -4    1.18    0.17
  12  -8  -4    1.27    0.18
 -12  -8   4    1.05    0.18
 -12  -8   4    1.38    0.18
 -12   8   4    1.18    0.16
 -11  -8   4    0.18    0.10
 -11  -8   4    0.22    0.09
  11  -8  -4    0.31    0.09
  11  -8  -4    0.19    0.09
 -11   8   4    0.16    0.08
  10  -8  -4   19.41    2.04
 -10  -8   4   19.27    2.04
  10  -8  -4   19.99    2.03
 -10  -8   4   20.25    1.96
 -10   8   4   20.35    1.91
   9  -8  -4    0.32    0.09
   9  -8  -4    0.33    0.11
  -9  -8   4    0.28    0.10
  -9  -8   4    0.41    0.10
  -9  -8   4    0.39    0.11
  -9  -8   4    0.36    0.10
  -9   8   4    0.38    0.09
   8  -8  -4    4.33    0.47
  -8  -8   4    4.52    0.48
  -8  -8   4    4.22    0.45
  -8  -8   4    4.24    0.45
   8  -8  -4    4.18    0.48
  -8  -8   4    4.44    0.46
  -8   8   4    3.89    0.44
   7  -8  -4    0.72    0.13
   7  -8  -4    0.85    0.15
  -7  -8   4    0.78    0.13
  -7  -8   4    0.96    0.14
  -7  -8   4    0.87    0.13
  -7  -8   4    0.73    0.14
  -7   8   4    0.68    0.13
  -7   8   4    0.96    0.13
  -6  -8   4    8.02    0.72
  -6   8   4    8.17    0.70
  -5  -8   4   10.37    0.89
   5   8  -4    9.98    0.86
  -5   8   4   11.01    0.88
   5   8  -4   10.11    0.87
  -4  -8   4   31.49    2.58
  -4   8   4   30.86    2.52
   4   8  -4   30.54    2.51
   4   8  -4   33.02    2.52
  -3  -8   4    1.67    0.20
   3   8  -4    1.85    0.20
  -3   8   4    1.74    0.19
   3   8  -4    2.04    0.22
  -3   8   4    2.06    0.21
  -2  -8   4   37.97    3.17
   2   8  -4   39.69    3.10
  -2   8   4   38.75    3.10
  -2   8   4   37.60    3.09
   2   8  -4   40.75    3.09
  -1  -8   4    2.97    0.27
   1   8  -4    3.10    0.28
  -1   8   4    2.66    0.27
   1   8  -4    2.65    0.26
  -1   8   4    2.86    0.27
   0  -8   4    4.64    0.41
   0   8  -4    4.74    0.40
   0   8   4    4.86    0.42
   0   8  -4    4.55    0.42
   1  -8   4    3.13    0.27
  -1   8  -4    2.90    0.27
   1   8   4    2.79    0.27
  -1   8  -4    2.53    0.28
   2  -8   4   37.60    3.18
  -2  -8  -4   39.41    3.22
  -2   8  -4   39.57    3.11
  -2   8  -4   39.37    3.11
   2   8   4   39.95    3.12
  -3  -8  -4    1.78    0.21
   3  -8   4    1.71    0.19
   3   8   4    2.10    0.22
  -3   8  -4    1.95    0.22
  -3   8  -4    1.85    0.20
  -4  -8  -4   31.61    2.64
   4   8   4   30.95    2.56
  -4   8  -4   33.33    2.55
  -4   8  -4   31.55    2.55
  -5  -8  -4   10.92    0.95
   5   8   4   10.56    0.93
  -5   8  -4   11.08    0.92
  -5   8  -4   11.44    0.92
  -6  -8  -4    8.33    0.74
   6   8   4    8.82    0.73
  -6   8  -4    7.87    0.71
  -6   8  -4    8.07    0.71
   7  -8   4    0.80    0.12
   7  -8   4    0.93    0.14
  -7  -8  -4    0.68    0.13
  -7  -8  -4    0.79    0.13
  -7  -8  -4    0.59    0.12
  -7  -8  -4    0.74    0.13
  -7  -8  -4    0.71    0.12
  -7  -8  -4    0.98    0.14
  -7   8  -4    0.66    0.12
  -8  -8  -4    4.23    0.47
  -8  -8  -4    4.18    0.45
   8  -8   4    4.16    0.46
   8  -8   4    4.33    0.48
  -8  -8  -4    4.15    0.46
  -8  -8  -4    4.27    0.45
  -8  -8  -4    4.30    0.47
  -8  -8  -4    3.76    0.45
  -8   8  -4    4.37    0.44
  -8   8  -4    4.61    0.47
  -9  -8  -4    0.21    0.10
   9  -8   4    0.27    0.10
  -9  -8  -4    0.24    0.09
   9  -8   4    0.37    0.10
  -9  -8  -4    0.42    0.11
  -9  -8  -4    0.32    0.09
  -9  -8  -4    0.35    0.10
  -9   8  -4    0.36    0.09
  10  -8   4   18.73    1.97
 -10  -8  -4   18.84    1.87
 -10  -8  -4   18.86    1.97
 -10  -8  -4   18.71    1.88
 -10  -8  -4   19.28    1.88
  10  -8   4   20.37    1.95
 -10   8  -4   18.87    1.84
 -11  -8  -4    0.20    0.08
  11  -8   4    0.19    0.09
 -11  -8  -4    0.31    0.11
 -11  -8  -4    0.18    0.08
  11  -8   4    0.22    0.09
 -11   8  -4    0.38    0.09
  12  -8   4    0.91    0.15
  12  -8   4    1.43    0.19
 -12  -8  -4    0.94    0.15
 -12  -8  -4    1.41    0.18
 -12  -8  -4    1.01    0.16
 -12   8  -4    1.33    0.16
 -13  -8  -4    1.33    0.18
  13  -8   4    1.61    0.19
 -13  -8  -4    1.28    0.16
  13  -8   4    1.05    0.16
 -13   8  -4    1.34    0.16
  13  -9  -4    0.05    0.05
  13  -9  -4    0.01    0.05
 -13  -9   4    0.00    0.05
 -13   9   4   -0.01    0.04
  12  -9  -4    0.16    0.08
 -12  -9   4    0.33    0.09
  12  -9  -4    0.22    0.08
 -12  -9   4    0.21    0.08
 -12   9   4    0.19    0.07
 -11  -9   4   12.59    1.24
  11  -9  -4   13.64    1.29
 -11  -9   4   12.91    1.30
  11  -9  -4   11.72    1.30
 -11   9   4   11.77    1.21
  10  -9  -4    4.50    0.47
 -10  -9   4    4.06    0.45
 -10  -9   4    4.31    0.45
 -10  -9   4    4.05    0.48
  10  -9  -4    4.14    0.48
 -10   9   4    3.97    0.44
  -9  -9   4    0.13    0.09
  -9  -9   4    0.09    0.08
  -9  -9   4    0.17    0.08
  -9  -9   4    0.22    0.08
   9  -9  -4    0.08    0.09
   9  -9  -4    0.15    0.08
  -9   9   4    0.03    0.07
  -8  -9   4    1.08    0.15
  -8  -9   4    0.82    0.13
  -8  -9   4    0.68    0.13
  -8  -9   4    0.79    0.14
   8  -9  -4    0.51    0.13
   8  -9  -4    0.63    0.12
  -8  -9   4    0.88    0.15
  -8   9   4    0.59    0.12
  -8   9   4    0.99    0.14
  -7  -9   4    0.22    0.08
  -7  -9   4    0.31    0.10
  -7  -9   4    0.43    0.09
  -7  -9   4    0.52    0.10
   7  -9  -4    0.30    0.10
   7  -9  -4    0.45    0.10
  -7  -9   4    0.25    0.08
  -7   9   4    0.22    0.08
  -7   9   4    0.49    0.10
  -6  -9   4    0.47    0.10
   6  -9  -4    0.20    0.08
  -6  -9   4    0.43    0.10
  -6  -9   4    0.25    0.08
   6  -9  -4    0.40    0.10
  -6  -9   4    0.53    0.10
  -6  -9   4    0.45    0.10
  -6   9   4    0.49    0.10
  -6   9   4    0.24    0.10
  -5   9   4    2.11    0.25
  -4  -9   4    0.80    0.12
  -4   9   4    0.72    0.13
   4   9  -4    0.64    0.13
   4   9  -4    0.60    0.12
  -3  -9   4    0.04    0.06
  -3   9   4    0.09    0.07
   3   9  -4   -0.01    0.07
  -3   9   4    0.14    0.07
   3   9  -4   -0.06    0.05
  -2  -9   4   -0.12    0.04
  -2   9   4   -0.09    0.06
   2   9  -4    0.07    0.07
   2   9  -4    0.01    0.07
  -2   9   4   -0.14    0.06
  -1  -9   4   26.72    2.20
  -1   9   4   26.52    2.15
   1   9  -4   27.10    2.15
  -1   9   4   27.29    2.16
   1   9  -4   26.64    2.15
   0  -9   4   -0.02    0.05
   0   9   4   -0.01    0.06
   0   9  -4   -0.05    0.05
   0   9   4    0.03    0.06
   0   9  -4   -0.01    0.06
  -1   9  -4   27.69    2.26
  -1   9  -4   28.89    2.27
   1   9   4   28.42    2.27
   2  -9   4    0.10    0.06
  -2   9  -4    0.00    0.06
   2   9   4   -0.17    0.06
  -2   9  -4   -0.07    0.06
   3  -9   4   -0.03    0.05
  -3  -9  -4    0.17    0.07
   3   9   4   -0.03    0.07
  -3   9  -4   -0.01    0.06
  -3   9  -4   -0.08    0.06
  -4  -9  -4    0.83    0.13
   4   9   4    0.92    0.14
  -4   9  -4    0.99    0.14
  -4   9  -4    0.44    0.11
  -5  -9  -4    2.49    0.29
   5   9   4    2.76    0.30
  -5   9  -4    3.06    0.30
  -5   9  -4    2.44    0.29
  -6  -9  -4    0.34    0.09
  -6  -9  -4    0.56    0.11
  -6  -9  -4    0.53    0.10
   6  -9   4    0.23    0.09
  -6  -9  -4    0.52    0.11
   6  -9   4    0.57    0.10
  -6  -9  -4    0.50    0.10
  -6  -9  -4    0.40    0.09
  -6   9  -4    0.50    0.13
  -6   9  -4    0.30    0.12
  -6   9  -4    0.38    0.09
  -7  -9  -4    0.33    0.09
  -7  -9  -4    0.47    0.11
   7  -9   4    0.29    0.09
  -7  -9  -4    0.37    0.09
  -7  -9  -4    0.40    0.10
   7  -9   4    0.58    0.10
  -7  -9  -4    0.29    0.09
  -7  -9  -4    0.46    0.11
  -7   9  -4    0.56    0.10
  -8  -9  -4    0.83    0.13
  -8  -9  -4    0.86    0.15
  -8  -9  -4    0.64    0.13
  -8  -9  -4    0.83    0.14
  -8  -9  -4    0.66    0.13
   8  -9   4    0.74    0.13
   8  -9   4    0.68    0.12
  -8  -9  -4    0.79    0.14
  -8   9  -4    0.61    0.12
  -8   9  -4    0.79    0.13
  -9  -9  -4    0.18    0.08
  -9  -9  -4    0.23    0.10
  -9  -9  -4    0.14    0.08
  -9  -9  -4    0.13    0.08
   9  -9   4    0.11    0.09
   9  -9   4    0.19    0.09
  -9  -9  -4    0.19    0.09
  -9   9  -4    0.09    0.07
  -9   9  -4    0.21    0.09
  10  -9   4    4.20    0.47
 -10  -9  -4    3.99    0.47
 -10  -9  -4    4.06    0.45
  10  -9   4    4.51    0.46
 -10  -9  -4    3.67    0.45
 -10  -9  -4    4.54    0.45
 -10   9  -4    4.13    0.44
 -11  -9  -4   12.80    1.24
 -11  -9  -4   11.19    1.17
  11  -9   4   12.74    1.24
  11  -9   4   11.43    1.22
 -11  -9  -4   11.13    1.17
 -11   9  -4   11.96    1.15
  12  -9   4    0.15    0.08
 -12  -9  -4    0.24    0.08
 -12  -9  -4    0.21    0.08
  12  -9   4    0.12    0.07
 -12  -9  -4    0.29    0.08
 -12   9  -4    0.12    0.07
 -13  -9  -4   -0.06    0.04
  13  -9   4   -0.03    0.04
 -13  -9  -4   -0.01    0.05
  13  -9   4   -0.08    0.05
 -13   9  -4    0.00    0.05
  12 -10  -4    0.37    0.08
 -12 -10   4    0.34    0.09
 -12 -10   4    0.29    0.08
  12 -10  -4    0.24    0.08
 -12  10   4    0.27    0.08
  11 -10  -4    0.21    0.09
 -11 -10   4    0.35    0.09
 -11 -10   4    0.15    0.08
  11 -10  -4    0.21    0.08
 -11  10   4    0.22    0.08
  10 -10  -4    5.75    0.61
 -10 -10   4    5.61    0.58
 -10 -10   4    5.33    0.60
  10 -10  -4    5.43    0.59
 -10 -10   4    5.23    0.57
 -10  10   4    5.76    0.56
  -9 -10   4    1.37    0.19
   9 -10  -4    1.27    0.18
  -9 -10   4    1.01    0.18
  -9 -10   4    1.39    0.18
   9 -10  -4    1.18    0.19
  -9 -10   4    1.18    0.17
  -9  10   4    1.24    0.17
   8 -10  -4    2.42    0.33
  -8 -10   4    2.67    0.31
   8 -10  -4    2.82    0.32
  -8 -10   4    2.98    0.33
  -8 -10   4    2.66    0.32
  -8 -10   4    2.30    0.30
  -8 -10   4    2.79    0.31
  -8  10   4    2.85    0.30
  -8  10   4    2.78    0.32
  -7 -10   4    0.15    0.08
   7 -10  -4    0.02    0.08
  -7 -10   4    0.06    0.07
   7 -10  -4    0.02    0.07
  -7 -10   4    0.07    0.07
  -7 -10   4    0.00    0.06
  -7 -10   4    0.05    0.07
  -7  10   4   -0.02    0.06
  -6 -10   4    3.83    0.42
  -6 -10   4    3.34    0.41
  -6 -10   4    3.84    0.40
   6 -10  -4    3.36    0.40
  -6 -10   4    3.51    0.39
  -6 -10   4    3.69    0.40
   6 -10  -4    3.89    0.42
  -6  10   4    4.22    0.41
   5 -10  -4    0.34    0.09
  -5  10   4    0.17    0.07
  -5  10   4    0.36    0.11
  -4 -10   4    6.28    0.55
  -4  10   4    6.07    0.55
   4  10  -4    6.11    0.55
  -3 -10   4    0.16    0.08
   3  10  -4    0.18    0.09
  -3  10   4    0.19    0.08
  -3  10   4    0.24    0.08
   3  10  -4    0.06    0.07
  -2 -10   4    3.24    0.33
  -2  10   4    3.36    0.34
   2  10  -4    3.90    0.35
  -2  10   4    3.49    0.34
   2  10  -4    4.11    0.34
  -1 -10   4    1.57    0.18
  -1  10   4    1.53    0.20
   1  10  -4    1.43    0.19
  -1  10   4    1.76    0.20
   1  10  -4    1.75    0.19
   0  10   4    3.21    0.33
   0  10   4    3.41    0.32
   0  10  -4    3.48    0.32
   0  10  -4    2.96    0.30
  -1  10  -4    1.79    0.20
  -1  10  -4    1.81    0.21
   1  10   4    1.53    0.21
   2  10   4    3.18    0.35
  -2  10  -4    3.54    0.34
  -2  10  -4    3.77    0.33
  -3  10  -4    0.56    0.11
  -3  10  -4    0.25    0.09
   3  10   4    0.33    0.11
  -4 -10  -4    6.89    0.58
  -4  10  -4    5.97    0.56
   4  10   4    6.49    0.57
  -4  10  -4    6.05    0.56
  -5 -10  -4    0.27    0.08
  -5 -10  -4    0.34    0.09
  -5 -10  -4    0.26    0.09
  -5 -10  -4    0.50    0.11
  -5 -10  -4    0.43    0.09
  -5 -10  -4    0.28    0.09
  -5  10  -4    0.32    0.08
  -5  10  -4    0.29    0.12
  -5  10  -4    0.63    0.13
   5  10   4    0.44    0.12
  -6 -10  -4    3.90    0.39
  -6 -10  -4    3.69    0.38
  -6 -10  -4    3.07    0.39
   6 -10   4    3.38    0.39
  -6 -10  -4    3.59    0.39
  -6 -10  -4    3.76    0.39
   6 -10   4    3.60    0.40
   6 -10   4    3.11    0.39
  -6 -10  -4    3.67    0.38
  -6  10  -4    3.71    0.37
  -7 -10  -4   -0.05    0.07
   7 -10   4    0.08    0.07
  -7 -10  -4    0.07    0.07
  -7 -10  -4    0.24    0.09
  -7 -10  -4    0.01    0.06
  -7 -10  -4    0.04    0.07
   7 -10   4    0.04    0.07
  -7 -10  -4   -0.14    0.06
  -7  10  -4    0.16    0.07
  -8 -10  -4    2.75    0.32
  -8 -10  -4    2.69    0.31
   8 -10   4    2.22    0.31
  -8 -10  -4    2.71    0.32
  -8 -10  -4    2.72    0.31
  -8 -10  -4    2.56    0.31
  -8 -10  -4    2.56    0.31
   8 -10   4    2.43    0.32
  -8  10  -4    2.58    0.31
  -8  10  -4    2.97    0.30
   9 -10   4    1.36    0.19
  -9 -10  -4    1.26    0.18
  -9 -10  -4    1.06    0.17
  -9 -10  -4    1.09    0.17
   9 -10   4    0.98    0.17
  -9 -10  -4    1.13    0.17
  -9  10  -4    1.30    0.18
  -9  10  -4    0.99    0.16
 -10 -10  -4    5.55    0.57
 -10 -10  -4    5.49    0.60
 -10 -10  -4    5.33    0.56
  10 -10   4    5.31    0.58
  10 -10   4    5.17    0.59
 -10 -10  -4    5.79    0.57
 -10  10  -4    5.18    0.55
 -11 -10  -4    0.09    0.08
  11 -10   4    0.24    0.08
 -11 -10  -4    0.20    0.08
 -11 -10  -4    0.33    0.10
  11 -10   4    0.12    0.09
 -11  10  -4    0.17    0.08
 -12 -10  -4    0.38    0.08
 -12 -10  -4    0.05    0.07
 -12 -10  -4    0.14    0.07
  12 -10   4    0.05    0.07
  12 -10   4    0.20    0.07
 -12  10  -4    0.16    0.07
  12 -11  -4   -0.05    0.05
  12 -11  -4   -0.01    0.05
 -12 -11   4   -0.02    0.06
 -12 -11   4    0.04    0.06
 -12  11   4   -0.01    0.05
 -11 -11   4    1.67    0.20
  11 -11  -4    1.31    0.19
 -11 -11   4    1.61    0.21
  11 -11  -4    1.45    0.20
 -11  11   4    1.71    0.19
 -10 -11   4    1.77    0.24
  10 -11  -4    2.15    0.27
  10 -11  -4    1.88    0.25
 -10 -11   4    2.33    0.27
 -10 -11   4    1.71    0.24
 -10  11   4    2.10    0.23
   9 -11  -4    0.03    0.08
  -9 -11   4   -0.05    0.07
  -9 -11   4   -0.10    0.06
  -9 -11   4   -0.02    0.07
  -9 -11   4    0.02    0.07
  -9 -11   4   -0.02    0.08
   9 -11  -4   -0.01    0.07
  -9  11   4   -0.06    0.06
  -8 -11   4    0.34    0.09
   8 -11  -4    0.32    0.11
  -8 -11   4    0.15    0.09
  -8 -11   4    0.36    0.10
  -8 -11   4    0.21    0.09
   8 -11  -4    0.24    0.09
  -8 -11   4    0.20    0.09
  -8  11   4    0.37    0.09
  -7 -11   4    1.06    0.15
  -7 -11   4    1.12    0.15
   7 -11  -4    0.59    0.14
  -7 -11   4    0.79    0.14
   7 -11  -4    0.93    0.14
  -7 -11   4    0.74    0.13
  -7 -11   4    0.89    0.14
  -7  11   4    0.79    0.14
  -6 -11   4    1.09    0.15
  -6 -11   4    0.97    0.15
   6 -11  -4    1.46    0.17
  -6 -11   4    0.86    0.16
   6 -11  -4    0.82    0.16
  -6 -11   4    1.25    0.17
  -6  11   4    1.29    0.17
  -5 -11   4   -0.04    0.06
  -5 -11   4   -0.07    0.06
   5 -11  -4   -0.04    0.07
  -5 -11   4    0.13    0.07
   5 -11  -4    0.00    0.06
  -5  11   4    0.03    0.06
  -4 -11   4    0.00    0.06
   4 -11  -4    0.06    0.07
  -4  11   4    0.02    0.05
  -4  11   4    0.06    0.08
   4  11  -4    0.01    0.09
   3  11  -4    1.64    0.20
  -3  11   4    1.18    0.18
  -3  11   4    1.06    0.18
  -2  11   4    0.02    0.08
   2  11  -4    0.06    0.07
   2  11  -4   -0.04    0.07
  -2  11   4    0.15    0.08
  -1  11   4    7.94    0.67
  -1  11   4    7.90    0.67
   1  11  -4    8.04    0.68
   1  11  -4    7.15    0.66
   0  11  -4    0.11    0.07
   0  11   4    0.14    0.07
   0  11   4   -0.08    0.06
   0  11  -4   -0.07    0.07
   1  11   4    6.97    0.60
   1  11   4    7.03    0.60
  -1  11  -4    6.89    0.59
  -1  11  -4    6.21    0.59
  -2  11  -4    0.11    0.07
   2  11   4    0.01    0.08
  -2  11  -4    0.11    0.08
   3  11   4    1.31    0.19
  -3  11  -4    1.55    0.19
  -3  11  -4    1.27    0.19
  -4 -11  -4    0.13    0.07
  -4 -11  -4   -0.03    0.07
  -4 -11  -4    0.06    0.07
   4 -11   4    0.21    0.08
  -4 -11  -4    0.13    0.07
  -4  11  -4    0.12    0.09
   4  11   4    0.02    0.10
  -4  11  -4   -0.09    0.08
  -5 -11  -4   -0.06    0.06
  -5 -11  -4    0.10    0.07
  -5 -11  -4   -0.08    0.06
  -5 -11  -4    0.05    0.07
   5 -11   4   -0.01    0.06
  -5 -11  -4    0.05    0.07
  -5 -11  -4    0.02    0.06
   5 -11   4    0.03    0.06
  -5  11  -4    0.03    0.06
  -6 -11  -4    1.06    0.17
  -6 -11  -4    0.87    0.15
  -6 -11  -4    0.89    0.15
  -6 -11  -4    1.33    0.17
  -6 -11  -4    1.27    0.16
  -6 -11  -4    0.81    0.15
   6 -11   4    1.05    0.16
   6 -11   4    1.11    0.16
  -6  11  -4    0.86    0.13
  -7 -11  -4    0.86    0.14
  -7 -11  -4    0.80    0.15
  -7 -11  -4    0.82    0.14
  -7 -11  -4    0.84    0.15
  -7 -11  -4    0.89    0.15
   7 -11   4    0.83    0.15
  -7 -11  -4    0.81    0.14
  -7  11  -4    0.76    0.14
  -7  11  -4    0.91    0.13
  -8 -11  -4    0.29    0.09
  -8 -11  -4    0.22    0.09
  -8 -11  -4    0.22    0.09
   8 -11   4    0.26    0.09
   8 -11   4    0.24    0.09
  -8 -11  -4    0.25    0.09
  -8 -11  -4    0.18    0.09
  -8 -11  -4    0.29    0.10
  -8  11  -4    0.29    0.08
  -8  11  -4    0.25    0.09
   9 -11   4    0.00    0.07
   9 -11   4   -0.06    0.07
  -9 -11  -4   -0.01    0.08
  -9 -11  -4    0.16    0.08
  -9 -11  -4    0.02    0.07
  -9 -11  -4    0.07    0.08
  -9 -11  -4    0.01    0.08
  -9  11  -4    0.04    0.07
  -9  11  -4    0.08    0.07
 -10 -11  -4    1.47    0.22
  10 -11   4    2.16    0.24
 -10 -11  -4    1.87    0.24
 -10 -11  -4    2.31    0.26
 -10 -11  -4    1.40    0.22
  10 -11   4    2.48    0.26
 -10  11  -4    1.90    0.23
 -11 -11  -4    1.65    0.20
  11 -11   4    1.33    0.20
 -11 -11  -4    1.59    0.20
  11 -11   4    1.51    0.20
 -11 -11  -4    1.50    0.21
 -11  11  -4    1.76    0.20
 -12 -11  -4   -0.01    0.05
 -12 -11  -4    0.02    0.06
  12 -11   4    0.01    0.05
  12 -11   4    0.15    0.07
 -12 -11  -4    0.07    0.06
 -12  11  -4    0.06    0.06
  12 -12  -4    0.09    0.06
 -12 -12   4    0.11    0.06
 -12 -12   4    0.04    0.05
  12 -12  -4    0.17    0.05
 -11 -12   4    0.00    0.06
  11 -12  -4    0.06    0.07
 -11 -12   4    0.02    0.06
  11 -12  -4    0.07    0.06
  10 -12  -4    0.25    0.10
 -10 -12   4    0.41    0.10
 -10 -12   4    0.40    0.10
  10 -12  -4    0.49    0.10
 -10 -12   4    0.51    0.11
  -9 -12   4    0.84    0.14
  -9 -12   4    0.75    0.14
  -9 -12   4    1.35    0.16
   9 -12  -4    0.79    0.14
   9 -12  -4    1.15    0.16
  -9 -12   4    0.67    0.14
  -9 -12   4    0.97    0.15
  -9  12   4    0.61    0.13
  -8 -12   4    1.40    0.18
   8 -12  -4    0.98    0.16
   8 -12  -4    0.92    0.17
  -8 -12   4    1.50    0.18
  -8 -12   4    1.13    0.17
  -8 -12   4    0.93    0.17
  -8 -12   4    1.40    0.17
  -8  12   4    1.07    0.17
  -7 -12   4    0.47    0.11
  -7 -12   4    0.65    0.12
  -7 -12   4    0.50    0.11
   7 -12  -4    0.72    0.13
  -7 -12   4    0.74    0.13
   7 -12  -4    0.54    0.11
  -7 -12   4    0.75    0.14
  -7  12   4    0.88    0.14
  -6 -12   4    0.42    0.10
   6 -12  -4    0.62    0.12
  -6 -12   4    0.30    0.10
   6 -12  -4    0.51    0.10
  -6 -12   4    0.65    0.11
  -6  12   4    0.42    0.10
  -5 -12   4   -0.07    0.06
   5 -12  -4   -0.06    0.06
  -5 -12   4    0.10    0.07
  -5  12   4    0.02    0.06
  -4 -12   4    0.97    0.14
   4 -12  -4    0.57    0.13
  -4 -12   4    0.99    0.14
  -4  12   4    0.73    0.13
  -3 -12   4    0.36    0.10
   3 -12  -4    0.45    0.10
  -3 -12   4    0.59    0.11
  -3 -12   4    0.44    0.10
  -3  12   4    0.39    0.10
   3  12  -4    0.44    0.14
  -2 -12   4    0.54    0.11
   2 -12  -4    0.53    0.11
  -2 -12   4    0.47    0.11
  -2  12   4    0.74    0.14
   2  12  -4    0.40    0.12
  -2  12   4    0.58    0.13
   1  12  -4    4.43    0.44
  -1  12   4    5.18    0.46
   1  12  -4    4.89    0.46
  -1  12   4    4.66    0.45
   0  12  -4    2.05    0.22
   0  12  -4    1.64    0.22
   0  12   4    1.38    0.21
   0  12   4    1.63    0.22
  -1  12  -4    5.02    0.46
   1  12   4    4.53    0.46
  -1  12  -4    4.70    0.46
   1  12   4    5.64    0.48
  -2 -12  -4    0.72    0.12
  -2 -12  -4    0.72    0.12
  -2 -12  -4    0.58    0.13
   2 -12   4    0.74    0.13
  -2 -12  -4    0.69    0.12
   2  12   4    0.49    0.13
  -2  12  -4    0.87    0.15
   2  12   4    0.58    0.14
  -2  12  -4    0.66    0.13
   3 -12   4    0.43    0.09
   3 -12   4    0.44    0.11
  -3 -12  -4    0.45    0.10
  -3 -12  -4    0.49    0.11
  -3 -12  -4    0.47    0.11
  -3 -12  -4    0.43    0.10
  -3  12  -4    0.46    0.12
  -3  12  -4    0.69    0.14
   4 -12   4    0.77    0.13
  -4 -12  -4    0.74    0.13
  -4 -12  -4    0.92    0.13
  -4 -12  -4    0.88    0.13
   4 -12   4    0.46    0.11
  -4 -12  -4    0.56    0.11
  -4 -12  -4    0.77    0.13
  -4  12  -4    0.68    0.11
   5 -12   4    0.04    0.07
  -5 -12  -4   -0.01    0.06
   5 -12   4   -0.11    0.06
  -5 -12  -4   -0.02    0.07
  -5 -12  -4   -0.01    0.06
  -5 -12  -4    0.02    0.07
  -5 -12  -4    0.01    0.07
  -5  12  -4    0.03    0.06
  -6 -12  -4    0.47    0.11
   6 -12   4    0.29    0.10
  -6 -12  -4    0.59    0.11
  -6 -12  -4    0.44    0.12
   6 -12   4    0.66    0.12
  -6 -12  -4    0.55    0.11
  -6 -12  -4    0.63    0.12
  -6  12  -4    0.53    0.11
  -6  12  -4    0.56    0.10
  -7 -12  -4    0.89    0.15
  -7 -12  -4    0.64    0.14
  -7 -12  -4    0.90    0.15
   7 -12   4    0.85    0.15
  -7 -12  -4    0.69    0.14
  -7 -12  -4    0.94    0.15
  -7 -12  -4    0.86    0.14
  -7  12  -4    1.06    0.16
  -7  12  -4    0.80    0.13
  -8 -12  -4    1.53    0.20
  -8 -12  -4    1.18    0.18
  -8 -12  -4    1.31    0.18
  -8 -12  -4    1.28    0.19
  -8 -12  -4    1.42    0.19
   8 -12   4    0.96    0.17
  -8 -12  -4    1.14    0.17
  -8  12  -4    1.07    0.17
  -8  12  -4    1.17    0.17
  -9 -12  -4    0.90    0.15
  -9 -12  -4    1.09    0.17
  -9 -12  -4    1.02    0.15
   9 -12   4    1.03    0.16
  -9 -12  -4    0.98    0.16
  -9 -12  -4    0.86    0.15
  -9  12  -4    0.71    0.13
  -9  12  -4    0.87    0.15
 -10 -12  -4    0.37    0.10
  10 -12   4    0.45    0.10
 -10 -12  -4    0.44    0.10
  10 -12   4    0.45    0.11
 -10 -12  -4    0.47    0.11
 -10 -12  -4    0.53    0.11
 -10  12  -4    0.37    0.10
 -10  12  -4    0.53    0.11
  11 -12   4    0.07    0.06
  11 -12   4    0.06    0.07
 -11 -12  -4    0.03    0.06
 -11 -12  -4    0.11    0.07
 -11 -12  -4    0.02    0.06
 -11  12  -4    0.08    0.06
 -12 -12  -4    0.02    0.05
 -12 -12  -4    0.03    0.06
 -12 -12  -4   -0.01    0.05
  12 -12   4    0.12    0.06
 -12  12  -4    0.07    0.05
  11 -13  -4    0.77    0.11
  11 -13  -4    0.59    0.12
 -11 -13   4    0.65    0.11
 -11 -13   4    0.91    0.12
  10 -13  -4    0.30    0.10
 -10 -13   4    0.21    0.08
 -10 -13   4    0.41    0.09
  10 -13  -4    0.30    0.08
 -10 -13   4    0.34    0.09
  -9 -13   4    0.16    0.07
  -9 -13   4    0.22    0.08
  -9 -13   4    0.07    0.08
   9 -13  -4    0.20    0.08
   9 -13  -4    0.24    0.09
  -9 -13   4    0.25    0.08
  -9 -13   4    0.28    0.09
  -9  13   4    0.13    0.07
  -8 -13   4    4.26    0.44
   8 -13  -4    4.16    0.45
   8 -13  -4    3.81    0.47
  -8 -13   4    3.88    0.44
  -8 -13   4    4.48    0.44
  -8 -13   4    4.02    0.46
  -8  13   4    4.24    0.46
   7 -13  -4   -0.05    0.08
  -7 -13   4    0.14    0.08
  -7 -13   4    0.17    0.08
  -7 -13   4    0.03    0.06
  -7  13   4    0.06    0.07
   6 -13  -4    3.85    0.43
  -6 -13   4    3.84    0.40
  -6 -13   4    3.53    0.40
  -6 -13   4    3.50    0.42
  -6  13   4    4.04    0.42
  -5 -13   4    0.21    0.09
  -5 -13   4    0.11    0.08
   5 -13  -4    0.11    0.08
  -5  13   4    0.09    0.07
  -4 -13   4    1.82    0.19
   4 -13  -4    1.00    0.18
  -4 -13   4    1.00    0.17
   4 -13  -4    1.58    0.21
  -4  13   4    1.55    0.19
  -3 -13   4    0.01    0.07
  -3 -13   4    0.10    0.08
   3 -13  -4   -0.11    0.07
  -3 -13   4   -0.03    0.06
   3 -13  -4   -0.11    0.06
  -3  13   4   -0.01    0.06
  -2 -13   4    6.39    0.68
   2 -13  -4    6.24    0.68
  -2 -13   4    6.80    0.69
   2 -13  -4    6.35    0.69
  -2 -13   4    6.49    0.66
  -2  13   4    6.51    0.68
  -1 -13   4    0.29    0.09
   1 -13  -4    0.21    0.08
  -1 -13   4    0.46    0.10
  -1 -13   4    0.24    0.08
   1 -13  -4    0.25    0.09
  -1  13   4    0.35    0.08
  -1  13   4    0.40    0.14
   0 -13   4    0.08    0.08
   0 -13  -4   -0.05    0.06
   0 -13   4   -0.02    0.06
   0 -13   4   -0.01    0.07
   0 -13  -4    0.08    0.08
   0 -13  -4   -0.01    0.06
   0  13   4    0.00    0.05
   1 -13   4    0.21    0.08
  -1 -13  -4    0.25    0.09
   1 -13   4    0.45    0.11
  -1 -13  -4    0.27    0.08
   1 -13   4    0.12    0.07
   1 -13   4    0.47    0.10
  -1 -13  -4    0.42    0.09
  -1 -13  -4    0.18    0.08
   2 -13   4    6.73    0.70
  -2 -13  -4    6.54    0.70
  -2 -13  -4    6.44    0.70
   2 -13   4    6.75    0.70
   2 -13   4    6.37    0.67
  -2 -13  -4    6.36    0.67
  -2 -13  -4    6.43    0.67
  -2  13  -4    7.48    0.60
  -3 -13  -4    0.02    0.08
  -3 -13  -4    0.07    0.08
   3 -13   4    0.06    0.07
   3 -13   4    0.15    0.07
  -3 -13  -4    0.11    0.07
  -3 -13  -4    0.02    0.06
  -4 -13  -4    1.36    0.19
  -4 -13  -4    1.18    0.18
  -4 -13  -4    0.92    0.16
  -4 -13  -4    1.35    0.18
   4 -13   4    1.39    0.19
   4 -13   4    1.48    0.20
  -4 -13  -4    1.40    0.20
  -5 -13  -4    0.19    0.08
  -5 -13  -4    0.24    0.08
   5 -13   4    0.23    0.08
   5 -13   4    0.26    0.09
  -5 -13  -4    0.23    0.09
  -5 -13  -4    0.21    0.08
  -5 -13  -4    0.13    0.08
  -5  13  -4    0.21    0.08
  -6 -13  -4    3.91    0.43
  -6 -13  -4    4.24    0.43
  -6 -13  -4    4.09    0.45
   6 -13   4    4.02    0.44
   6 -13   4    3.85    0.44
  -6 -13  -4    3.73    0.42
  -6  13  -4    3.96    0.44
  -6  13  -4    3.70    0.41
  -7 -13  -4    0.10    0.08
   7 -13   4    0.08    0.07
  -7 -13  -4    0.07    0.07
  -7 -13  -4    0.21    0.09
  -7 -13  -4    0.21    0.09
  -7 -13  -4    0.17    0.08
  -7  13  -4   -0.05    0.06
  -7  13  -4    0.12    0.08
  -8 -13  -4    4.08    0.43
  -8 -13  -4    4.15    0.43
  -8 -13  -4    3.67    0.44
  -8 -13  -4    3.92    0.45
  -8 -13  -4    4.16    0.43
   8 -13   4    3.66    0.44
  -8  13  -4    4.14    0.42
  -8  13  -4    3.65    0.43
  -9 -13  -4    0.25    0.09
  -9 -13  -4    0.07    0.07
   9 -13   4    0.29    0.09
  -9 -13  -4    0.11    0.08
  -9 -13  -4    0.30    0.09
  -9 -13  -4    0.15    0.08
  -9  13  -4    0.15    0.07
  -9  13  -4    0.13    0.07
  10 -13   4    0.38    0.09
 -10 -13  -4    0.42    0.09
 -10 -13  -4    0.19    0.09
 -10 -13  -4    0.24    0.08
 -10 -13  -4    0.30    0.09
 -10  13  -4    0.39    0.09
 -10  13  -4    0.43    0.09
 -11 -13  -4    0.84    0.12
 -11 -13  -4    0.71    0.12
  11 -13   4    0.80    0.12
 -11 -13  -4    0.81    0.12
 -11  13  -4    0.67    0.11
  11 -14  -4    0.23    0.07
 -10 -14   4    0.19    0.07
  10 -14  -4    0.32    0.09
  -9 -14   4    0.23    0.08
  -9 -14   4    0.08    0.07
   9 -14  -4    0.28    0.10
  -9 -14   4    0.11    0.07
  -9 -14   4    0.12    0.07
  -9  14   4    0.31    0.08
  -8 -14   4   -0.04    0.07
  -8 -14   4   -0.01    0.07
   8 -14  -4    0.10    0.08
  -8 -14   4    0.02    0.07
  -8  14   4    0.03    0.07
  -7 -14   4    0.03    0.08
  -7 -14   4    0.18    0.08
   7 -14  -4   -0.06    0.08
  -7 -14   4    0.15    0.08
  -7  14   4    0.17    0.08
  -6 -14   4   -0.13    0.06
  -6 -14   4    0.01    0.07
   6 -14  -4   -0.05    0.08
  -6  14   4    0.04    0.07
   5 -14  -4    1.15    0.19
  -5 -14   4    1.31    0.20
  -5 -14   4    1.84    0.21
  -5  14   4    1.50    0.20
  -4 -14   4    3.08    0.35
   4 -14  -4    3.73    0.38
  -4 -14   4    3.35    0.37
   4 -14  -4    3.11    0.38
  -4  14   4    2.87    0.36
   3 -14  -4    0.21    0.09
  -3 -14   4    0.09    0.07
   3 -14  -4   -0.02    0.08
  -3 -14   4    0.10    0.08
  -3  14   4    0.09    0.07
  -2 -14   4   -0.02    0.07
  -2 -14   4   -0.02    0.07
  -2 -14   4    0.02    0.07
   2 -14  -4    0.05    0.07
   2 -14  -4    0.01    0.08
  -2  14   4    0.08    0.06
   1 -14  -4    1.36    0.21
   1 -14  -4    1.40    0.22
  -1 -14   4    2.33    0.24
   1 -14  -4    1.83    0.23
  -1 -14   4    2.01    0.24
  -1 -14   4    1.74    0.23
  -1  14   4    1.61    0.21
   0 -14  -4    2.00    0.26
   0 -14  -4    2.18    0.28
   0 -14   4    2.39    0.27
   0 -14  -4    1.91    0.26
   0 -14   4    2.64    0.29
   0 -14   4    2.16    0.27
   0  14   4    2.05    0.25
  -1 -14  -4    1.72    0.23
  -1 -14  -4    1.84    0.22
   1 -14   4    1.40    0.22
  -1 -14  -4    1.88    0.23
   1 -14   4    1.57    0.22
   1 -14   4    1.54    0.21
  -1 -14  -4    1.73    0.22
   2 -14   4   -0.01    0.07
  -2 -14  -4   -0.05    0.06
  -2 -14  -4   -0.02    0.07
  -2 -14  -4    0.00    0.07
   2 -14   4    0.05    0.09
  -2 -14  -4    0.03    0.08
   3 -14   4   -0.02    0.07
  -3 -14  -4    0.09    0.08
  -3 -14  -4   -0.06    0.07
   3 -14   4    0.22    0.09
  -3 -14  -4    0.05    0.08
   3 -14   4    0.08    0.07
  -3 -14  -4   -0.01    0.07
  -4 -14  -4    3.42    0.37
  -4 -14  -4    3.20    0.36
  -4 -14  -4    3.07    0.36
  -4 -14  -4    3.17    0.38
  -4 -14  -4    3.57    0.39
   4 -14   4    3.29    0.38
   4 -14   4    3.18    0.38
  -4  14  -4    3.41    0.37
  -5 -14  -4    1.14    0.20
   5 -14   4    1.39    0.21
  -5 -14  -4    2.02    0.22
  -5 -14  -4    1.42    0.20
  -5 -14  -4    1.25    0.18
   5 -14   4    1.45    0.20
  -5  14  -4    1.82    0.21
   6 -14   4   -0.04    0.07
  -6 -14  -4    0.07    0.07
  -6 -14  -4    0.10    0.08
  -6 -14  -4   -0.08    0.07
  -6 -14  -4    0.10    0.08
   6 -14   4   -0.11    0.06
  -6  14  -4    0.09    0.07
  -6  14  -4    0.08    0.07
   7 -14   4    0.08    0.08
  -7 -14  -4    0.21    0.09
  -7 -14  -4    0.16    0.09
  -7 -14  -4    0.15    0.08
  -7 -14  -4    0.21    0.09
  -7  14  -4    0.24    0.08
  -7  14  -4    0.18    0.08
  -8 -14  -4    0.07    0.07
   8 -14   4    0.01    0.07
  -8 -14  -4    0.11    0.07
  -8 -14  -4    0.12    0.08
  -8 -14  -4   -0.03    0.07
  -8  14  -4   -0.02    0.06
  -8  14  -4   -0.01    0.07
  -9 -14  -4    0.28    0.08
   9 -14   4    0.25    0.09
  -9 -14  -4    0.33    0.09
  -9 -14  -4    0.08    0.07
  -9  14  -4    0.08    0.07
  -9  14  -4    0.16    0.08
 -10 -14  -4    0.21    0.07
  10 -14   4    0.20    0.07
 -10 -14  -4    0.22    0.07
 -10 -14  -4    0.21    0.08
 -10  14  -4    0.17    0.06
 -10  14  -4    0.32    0.07
 -11 -14  -4    0.21    0.07
  11 -14   4    0.18    0.06
 -11 -14  -4    0.21    0.07
  10 -15  -4    0.01    0.07
   9 -15  -4    1.57    0.21
  -9 -15   4    1.66    0.19
  -9 -15   4    1.37    0.19
  -9  15   4    1.63    0.20
  -8 -15   4    0.82    0.13
   8 -15  -4    0.88    0.15
  -8 -15   4    0.67    0.12
  -8 -15   4    0.57    0.12
  -8  15   4    0.89    0.13
  -7 -15   4   -0.02    0.07
   7 -15  -4    0.03    0.08
  -7 -15   4    0.05    0.08
  -7  15   4   -0.04    0.07
   6 -15  -4    0.49    0.12
  -6 -15   4    0.51    0.11
  -6 -15   4    0.21    0.09
  -6  15   4    0.35    0.10
   5 -15  -4   -0.06    0.08
  -5 -15   4   -0.05    0.07
  -5 -15   4    0.15    0.08
  -5  15   4    0.00    0.07
  -4 -15   4   -0.05    0.07
   4 -15  -4    0.04    0.08
   4 -15  -4   -0.03    0.07
  -4 -15   4    0.01    0.07
  -4  15   4   -0.02    0.07
  -3 -15   4    3.49    0.41
   3 -15  -4    3.92    0.43
  -3 -15   4    3.47    0.43
   3 -15  -4    3.88    0.44
  -3  15   4    4.22    0.43
   2 -15  -4   14.58    1.48
   2 -15  -4   14.86    1.54
  -2 -15   4   15.19    1.54
  -2 -15   4   14.81    1.54
  -2 -15   4   14.57    1.48
   2 -15  -4   15.65    1.55
  -2  15   4   15.30    1.54
  -1 -15   4    0.06    0.07
   1 -15  -4    0.13    0.09
  -1 -15   4    0.08    0.07
   1 -15  -4    0.14    0.08
   1 -15  -4    0.01    0.08
  -1 -15   4    0.09    0.08
  -1  15   4    0.16    0.07
   0 -15   4   -0.02    0.07
   0 -15  -4    0.05    0.07
   0 -15   4   -0.07    0.07
   0 -15  -4   -0.07    0.08
   0 -15   4    0.10    0.07
   0 -15  -4    0.03    0.08
   0 -15  -4   -0.04    0.07
   0  15   4    0.03    0.06
   1 -15   4    0.04    0.08
  -1 -15  -4   -0.02    0.08
  -1 -15  -4    0.03    0.08
  -1 -15  -4    0.25    0.09
   1 -15   4    0.13    0.09
   1 -15   4    0.10    0.08
  -1 -15  -4    0.23    0.09
  -2 -15  -4   14.07    1.39
  -2 -15  -4   14.67    1.45
   2 -15   4   14.44    1.44
  -2 -15  -4   14.77    1.39
   2 -15   4   13.73    1.39
   2 -15   4   14.52    1.45
  -2 -15  -4   14.79    1.45
  -2  15  -4   11.63    1.43
  -3 -15  -4    3.37    0.40
   3 -15   4    3.97    0.42
  -3 -15  -4    3.48    0.40
  -3 -15  -4    3.82    0.43
   3 -15   4    3.57    0.43
  -3 -15  -4    3.62    0.42
  -3  15  -4    4.15    0.42
  -4 -15  -4    0.06    0.08
  -4 -15  -4    0.03    0.07
   4 -15   4    0.00    0.09
  -4 -15  -4   -0.09    0.07
   4 -15   4   -0.05    0.07
   4 -15   4   -0.03    0.07
  -4 -15  -4    0.07    0.08
  -4  15  -4    0.07    0.06
  -5 -15  -4   -0.08    0.06
  -5 -15  -4    0.11    0.08
   5 -15   4    0.00    0.07
  -5 -15  -4   -0.04    0.08
  -5 -15  -4   -0.06    0.07
   5 -15   4   -0.02    0.06
  -5  15  -4   -0.03    0.06
   6 -15   4    0.42    0.10
  -6 -15  -4    0.40    0.10
   6 -15   4    0.36    0.10
  -6 -15  -4    0.37    0.09
  -6 -15  -4    0.20    0.09
  -6 -15  -4    0.41    0.11
  -6  15  -4    0.25    0.09
  -7 -15  -4    0.00    0.07
  -7 -15  -4   -0.02    0.07
   7 -15   4    0.00    0.07
  -7 -15  -4   -0.02    0.07
  -7 -15  -4   -0.06    0.07
  -7  15  -4   -0.04    0.06
  -8 -15  -4    0.89    0.14
  -8 -15  -4    0.77    0.13
  -8 -15  -4    0.64    0.13
   8 -15   4    0.64    0.13
  -8 -15  -4    1.00    0.14
  -8  15  -4    0.73    0.12
  -8  15  -4    0.88    0.14
  -9 -15  -4    1.21    0.18
  -9 -15  -4    1.60    0.20
  -9 -15  -4    1.42    0.19
   9 -15   4    1.36    0.19
  -9  15  -4    1.80    0.20
  -9  15  -4    1.78    0.19
  10 -15   4   -0.05    0.05
 -10 -15  -4   -0.04    0.05
 -10 -15  -4   -0.01    0.05
  10 -15   4   -0.07    0.05
 -10 -15  -4    0.07    0.06
 -10  15  -4   -0.11    0.04
 -10  15  -4    0.02    0.05
  10 -16  -4    3.12    0.34
   9 -16  -4    2.16    0.24
  -9  16   4    1.72    0.22
  -8 -16   4    1.60    0.18
   8 -16  -4    1.29    0.18
  -8 -16   4    0.86    0.16
  -8  16   4    1.77    0.19
   7 -16  -4    0.62    0.12
  -7 -16   4    0.58    0.11
  -7 -16   4    0.39    0.10
  -7  16   4    0.48    0.11
   6 -16  -4    0.35    0.10
  -6 -16   4    0.31    0.09
  -6 -16   4    0.23    0.09
  -6  16   4    0.37    0.10
  -5 -16   4    1.84    0.22
   5 -16  -4    1.79    0.24
  -5 -16   4    1.20    0.21
  -5  16   4    1.74    0.22
  -4 -16   4    1.25    0.18
  -4 -16   4    1.17    0.18
   4 -16  -4    0.95    0.18
   4 -16  -4    1.33    0.19
  -4  16   4    1.97    0.21
  -3 -16   4    0.04    0.07
   3 -16  -4    0.05    0.09
   3 -16  -4    0.00    0.07
  -3 -16   4   -0.01    0.08
  -3  16   4    0.10    0.07
   2 -16  -4    1.18    0.16
   2 -16  -4    0.84    0.15
  -2 -16   4    0.60    0.14
  -2 -16   4    0.91    0.15
   2 -16  -4    0.78    0.15
  -2  16   4    0.79    0.14
   1 -16  -4    5.76    0.59
  -1 -16   4    4.81    0.56
   1 -16  -4    5.39    0.56
   1 -16  -4    5.51    0.57
  -1 -16   4    5.62    0.59
   1 -16  -4    5.97    0.59
  -1 -16   4    5.36    0.59
  -1  16   4    4.70    0.57
   0 -16  -4    0.69    0.14
   0 -16   4    0.41    0.12
   0 -16  -4    0.73    0.13
   0 -16   4    0.64    0.13
   0 -16  -4    0.44    0.11
   0 -16   4    0.47    0.11
   0 -16  -4    0.42    0.11
   0  16   4    0.65    0.11
  -1 -16  -4    5.30    0.57
  -1 -16  -4    5.49    0.57
   1 -16   4    5.60    0.59
  -1 -16  -4    5.44    0.59
  -1 -16  -4    5.53    0.59
   1 -16   4    5.31    0.57
   1 -16   4    5.23    0.59
   2 -16   4    0.73    0.14
  -2 -16  -4    0.89    0.15
  -2 -16  -4    0.77    0.14
  -2 -16  -4    0.91    0.14
   2 -16   4    0.56    0.13
   2 -16   4    0.63    0.14
  -2 -16  -4    0.81    0.13
  -2  16  -4    0.68    0.12
  -3 -16  -4    0.08    0.08
  -3 -16  -4    0.01    0.08
  -3 -16  -4    0.09    0.08
  -3 -16  -4   -0.07    0.07
   3 -16   4    0.03    0.09
   3 -16   4    0.10    0.08
   3 -16   4    0.06    0.08
  -3  16  -4    0.06    0.06
  -4 -16  -4    1.51    0.21
  -4 -16  -4    1.19    0.18
   4 -16   4    1.07    0.19
   4 -16   4    1.44    0.20
   4 -16   4    1.31    0.20
  -4 -16  -4    1.74    0.21
  -4 -16  -4    1.78    0.21
  -4  16  -4    1.28    0.19
  -5 -16  -4    1.22    0.18
  -5 -16  -4    1.18    0.18
  -5 -16  -4    1.74    0.21
   5 -16   4    1.50    0.19
   5 -16   4    1.47    0.20
   5 -16   4    1.08    0.18
  -5  16  -4    1.41    0.19
  -6 -16  -4    0.06    0.08
   6 -16   4    0.35    0.11
  -6 -16  -4    0.27    0.09
   6 -16   4    0.44    0.09
   6 -16   4    0.37    0.09
  -6 -16  -4    0.17    0.08
  -6 -16  -4    0.10    0.08
  -6  16  -4    0.18    0.08
  -7 -16  -4    0.61    0.11
  -7 -16  -4    0.73    0.12
  -7 -16  -4    0.31    0.10
   7 -16   4    0.67    0.13
  -7 -16  -4    0.77    0.12
   7 -16   4    0.32    0.10
  -7  16  -4    0.58    0.11
  -8 -16  -4    1.33    0.17
  -8 -16  -4    1.63    0.19
   8 -16   4    1.21    0.18
   8 -16   4    1.16    0.18
  -8 -16  -4    1.20    0.17
  -8 -16  -4    1.22    0.17
  -8  16  -4    1.52    0.18
  -9 -16  -4    1.97    0.22
   9 -16   4    1.81    0.23
  -9 -16  -4    1.86    0.22
  -9 -16  -4    1.85    0.22
   9 -16   4    1.91    0.22
  -9  16  -4    1.81    0.22
 -10 -16  -4    3.17    0.33
   9 -17  -4    0.12    0.06
  -8 -17   4   -0.02    0.05
   8 -17  -4    0.01    0.07
  -8  17   4    0.04    0.05
   7 -17  -4    0.27    0.09
  -7 -17   4    0.32    0.08
  -7 -17   4    0.30    0.08
  -7  17   4    0.26    0.08
  -6 -17   4    0.17    0.07
  -6 -17   4    0.07    0.07
   6 -17  -4    0.08    0.08
  -6  17   4   -0.12    0.06
   5 -17  -4    0.02    0.07
  -5 -17   4   -0.06    0.07
  -5 -17   4    0.05    0.07
  -5  17   4    0.10    0.07
   4 -17  -4    2.98    0.34
   4 -17  -4    2.91    0.33
  -4 -17   4    2.88    0.33
  -4 -17   4    2.83    0.34
   4 -17  -4    2.94    0.35
  -4  17   4    2.70    0.33
   3 -17  -4    0.19    0.09
  -3 -17   4    0.14    0.09
   3 -17  -4    0.23    0.09
   3 -17  -4    0.12    0.08
  -3 -17   4    0.12    0.08
  -3  17   4    0.12    0.07
   2 -17  -4    1.81    0.30
   2 -17  -4    2.78    0.30
  -2 -17   4    2.75    0.30
   2 -17  -4    2.69    0.31
  -2 -17   4    2.71    0.32
   2 -17  -4    3.00    0.32
  -2  17   4    2.62    0.31
   1 -17  -4    0.54    0.11
   1 -17  -4    0.45    0.12
  -1 -17   4    0.52    0.12
  -1 -17   4    0.39    0.10
   1 -17  -4    0.33    0.11
   1 -17  -4    0.59    0.13
  -1  17   4    0.64    0.11
[truncated: 1,049,684 more chars]
