# Supplementary material for: Crystal structure and Hirshfield analysis of the 4-(di­methyl­amino)­pyridine adduct of 4-meth­oxy­phenyl­borane
Source: Acta Crystallogr E Crystallogr Commun. 2017 Oct 20;73(Pt 11):1747–50. doi: 10.1107/S2056989017015171 (PMC5683505; doi:10.1107/S2056989017015171)
Supplement: Supplementary file 2 [file e-73-01747-Isup2.hkl]

data_I                                                                          
_shelx_title ' cu_eab13_0m in Pbca'                                             
_shelx_refln_list_code          4                                               
_shelx_F_calc_maximum      536.54                                               
_exptl_crystal_F_000      2080.00                                               
_reflns_d_resolution_high  0.8398                                               
                                                                                
loop_                                                                           
 _space_group_symop_operation_xyz                                               
 'x, y, z'                                                                      
 'x+1/2, -y+1/2, -z'                                                            
 '-x, y+1/2, -z+1/2'                                                            
 '-x+1/2, -y, z+1/2'                                                            
 '-x, -y, -z'                                                                   
 '-x-1/2, y-1/2, z'                                                             
 'x, -y-1/2, z-1/2'                                                             
 'x-1/2, y, -z-1/2'                                                             
                                                                                
_cell_length_a    12.3538                                                       
_cell_length_b    18.7727                                                       
_cell_length_c    23.4056                                                       
_cell_angle_alpha  90.000                                                       
_cell_angle_beta   90.000                                                       
_cell_angle_gamma  90.000                                                       
                                                                                
_shelx_F_squared_multiplier     1.000                                           
                                                                                
loop_                                                                           
 _refln_index_h                                                                 
 _refln_index_k                                                                 
 _refln_index_l                                                                 
 _refln_F_squared_calc                                                          
 _refln_F_squared_meas                                                          
 _refln_F_squared_sigma                                                         
 _refln_observed_status                                                         
   2   0   0      22810.81      20728.58      1172.55 o                         
   4   0   0         20.20         -3.45        13.79 o                         
   6   0   0      27112.93      29602.66      2419.08 o                         
   8   0   0        119.52        118.61        30.34 o                         
  10   0   0       1612.24       1299.68        60.90 o                         
  12   0   0        229.16        213.45        18.81 o                         
  14   0   0        186.60        201.60        14.92 o                         
   2   1   0        982.84        813.87        40.32 o                         
   4   1   0       5129.94       5413.41       254.68 o                         
   6   1   0         54.31         42.38        22.07 o                         
   8   1   0        206.81        234.81        35.86 o                         
  10   1   0        829.15        759.57        32.45 o                         
  12   1   0          4.76          1.09         6.58 o                         
  14   1   0        379.21        424.21        19.38 o                         
   0   2   0        421.01        252.88        17.52 o                         
   2   2   0       6791.95       7097.85       327.92 o                         
   4   2   0      17257.28      17161.69       789.55 o                         
   6   2   0        166.44        149.97        15.34 o                         
   8   2   0        378.25        513.56        68.96 o                         
  10   2   0         70.84         67.31         8.47 o                         
  12   2   0          5.71         -0.35         6.67 o                         
  14   2   0       1838.87       2062.93        85.08 o                         
   2   3   0      62664.20      64293.28      2564.30 o                         
   4   3   0        330.51        246.79        17.21 o                         
   6   3   0        206.42        244.34        18.98 o                         
   8   3   0         55.49         17.58        15.24 o                         
  10   3   0       1887.38       1749.30        60.19 o                         
  12   3   0         13.35         14.66         6.92 o                         
  14   3   0        138.54        164.90        17.89 o                         
   0   4   0      72691.34      71400.23      3246.43 o                         
   2   4   0       9494.92       9681.49       388.45 o                         
   4   4   0       3647.08       3741.35       175.62 o                         
   6   4   0        214.05        272.02        21.48 o                         
   8   4   0        632.20        646.69        24.51 o                         
  10   4   0          2.15          6.99         6.98 o                         
  12   4   0         29.24         24.60         8.23 o                         
  14   4   0          0.19          1.16         6.34 o                         
   2   5   0      16608.71      16177.31       576.37 o                         
   4   5   0      12651.42      12565.29       581.01 o                         
   6   5   0        618.78        698.70        48.96 o                         
   8   5   0       1729.27       1506.59        42.99 o                         
  10   5   0       1718.16       1601.63        59.06 o                         
  12   5   0         16.85         18.11         7.69 o                         
  14   5   0          0.90         -4.70         6.02 o                         
   0   6   0     151810.25     143350.17      6534.74 o                         
   2   6   0         98.37         99.07        10.73 o                         
   4   6   0        121.84        153.49        14.33 o                         
   6   6   0       4943.71       5246.67       307.08 o                         
   8   6   0       2050.14       1673.65        51.37 o                         
  10   6   0         24.24         41.32         7.93 o                         
  12   6   0        714.66        765.74        32.99 o                         
  14   6   0          9.21          8.75         6.28 o                         
   2   7   0       1079.55       1177.60        41.83 o                         
   4   7   0      10655.99      11450.08       531.68 o                         
   6   7   0         33.26         47.81        14.53 o                         
   8   7   0        512.16        467.27        19.67 o                         
  10   7   0       7008.45       6808.75       253.64 o                         
  12   7   0        685.52        848.82        43.07 o                         
   0   8   0      31084.02      29478.46      1350.74 o                         
   2   8   0        626.60        785.16        51.76 o                         
   4   8   0       5075.93       5276.40       215.08 o                         
   6   8   0        224.91        321.90        33.16 o                         
   8   8   0        667.47        646.66        25.42 o                         
  10   8   0        276.06        328.89        18.78 o                         
  12   8   0       1233.88       1393.69        65.78 o                         
   2   9   0       1989.34       2305.04        96.88 o                         
   4   9   0      11421.66      13346.21       534.95 o                         
   6   9   0       1097.12        971.01        33.48 o                         
   8   9   0         85.66         85.22         8.45 o                         
  10   9   0       3404.57       3403.66       130.04 o                         
  12   9   0         12.56         10.64         8.73 o                         
   0  10   0       5371.51       5502.52       314.99 o                         
   2  10   0       1139.87       1459.70        64.82 o                         
   4  10   0        936.68       1137.54        61.56 o                         
   6  10   0       2408.77       2266.44        73.12 o                         
   8  10   0        671.44        636.47        24.98 o                         
  10  10   0        210.42        211.23        14.37 o                         
  12  10   0         76.09        103.32        11.44 o                         
   2  11   0      13670.24      14729.30       586.15 o                         
   4  11   0        589.75        585.50        45.39 o                         
   6  11   0        332.42        310.69        17.07 o                         
   8  11   0        129.11        114.76        10.88 o                         
  10  11   0        118.40        119.71        11.26 o                         
  12  11   0        224.26        265.88        16.95 o                         
   0  12   0        861.13        970.87        71.17 o                         
   2  12   0       1708.93       1652.36        74.81 o                         
   4  12   0         14.49         17.62         9.47 o                         
   6  12   0          3.03          3.74         7.58 o                         
   8  12   0         57.93         49.81         7.58 o                         
  10  12   0        197.39        200.54        18.61 o                         
  12  12   0          2.15         -4.27         6.12 o                         
   2  13   0       4341.50       4085.91       121.52 o                         
   4  13   0        148.57        134.27        11.14 o                         
   6  13   0         40.89         23.27         8.72 o                         
   8  13   0        160.83        137.26        11.62 o                         
  10  13   0          3.94          0.06         6.95 o                         
   0  14   0        526.88        487.49        49.77 o                         
   2  14   0        186.45        193.03        12.49 o                         
   4  14   0       1405.11       1261.58        48.25 o                         
   6  14   0        463.51        420.10        35.98 o                         
   8  14   0        270.22        281.24        26.09 o                         
  10  14   0         23.53         32.19         9.50 o                         
   2  15   0       1600.61       1481.48        59.70 o                         
   4  15   0        934.94       1031.42        40.55 o                         
   6  15   0        432.89        436.86        24.50 o                         
   8  15   0         36.38         42.04         8.28 o                         
  10  15   0         37.64         32.66        10.53 o                         
   0  16   0      12895.83      12060.52       694.52 o                         
   2  16   0       2682.98       2470.35        90.91 o                         
   4  16   0        289.05        302.08        16.17 o                         
   6  16   0        278.88        270.99        17.89 o                         
   8  16   0        647.76        712.46        33.57 o                         
  10  16   0          7.78         12.41        23.45 o                         
   2  17   0        154.61        145.68        12.31 o                         
   4  17   0          4.92          3.66         7.98 o                         
   6  17   0        106.13         92.20        14.57 o                         
   8  17   0          1.46         11.37         9.71 o                         
   0  18   0        381.41        293.61        26.42 o                         
   2  18   0         55.35         44.73         8.38 o                         
   4  18   0         67.78         63.43        14.60 o                         
   6  18   0         26.64         14.75         7.78 o                         
   8  18   0         27.29         24.28         7.32 o                         
   2  19   0        195.21        187.90        12.61 o                         
   4  19   0         71.08         64.27         9.17 o                         
   6  19   0          5.42         10.14         6.52 o                         
   0  20   0        698.20        745.50        49.88 o                         
   2  20   0         28.91         25.63         6.96 o                         
   4  20   0         60.42         56.57         8.04 o                         
   6  20   0         26.24          7.88         5.85 o                         
   2  21   0        182.98        158.45        11.33 o                         
   4  21   0        437.00        495.23        23.45 o                         
   0  22   0        877.26        850.15        64.28 o                         
   2  22   0        411.19        388.69        34.09 o                         
   1   1   1       8682.85       7519.50       190.93 o                         
   2   1   1      35442.33      34283.29      1032.45 o                         
   3   1   1        498.12        502.65        20.56 o                         
   4   1   1        382.00        290.90        13.47 o                         
   5   1   1        653.11        703.17        26.93 o                         
   6   1   1       1599.79       1918.35        74.44 o                         
   7   1   1       6953.69       8033.35       334.19 o                         
   8   1   1        101.33        140.07        15.82 o                         
   9   1   1       4026.96       3537.90        76.81 o                         
  10   1   1        168.55        160.05         7.63 o                         
  11   1   1        109.95        139.85         7.49 o                         
  12   1   1         48.99         43.49         5.10 o                         
  13   1   1         28.07         23.73         4.76 o                         
  14   1   1         27.97         30.98         4.91 o                         
   0   2   1       1114.56        862.92        30.58 o                         
   1   2   1         54.77         48.45         3.61 o                         
   2   2   1        506.89        417.82        14.84 o                         
   3   2   1         88.67        133.10        11.31 o                         
   4   2   1       3788.29       3681.26       121.92 o                         
   5   2   1        195.68        207.35        11.61 o                         
   6   2   1          1.26          9.13         7.28 o                         
   7   2   1        346.78        409.64        26.15 o                         
   8   2   1         13.83         41.78        13.42 o                         
   9   2   1        277.07        239.55         9.20 o                         
  10   2   1          0.20         -4.57         4.57 o                         
  11   2   1         42.98         37.30         5.56 o                         
  12   2   1          0.14         -2.54         4.89 o                         
  13   2   1         14.47          9.29         4.87 o                         
  14   2   1        307.41        336.76        12.43 o                         
   1   3   1      13424.42      13798.83       388.36 o                         
   2   3   1        728.36        842.43        27.47 o                         
   3   3   1        719.51        693.68        23.78 o                         
   4   3   1         36.78         38.81         7.43 o                         
   5   3   1         11.37         15.46         6.12 o                         
   6   3   1         86.92        112.70        12.45 o                         
   7   3   1         70.49        110.20        13.69 o                         
   8   3   1         48.57         25.82        12.30 o                         
   9   3   1        481.61        481.58        14.93 o                         
  10   3   1        339.47        323.05        11.32 o                         
  11   3   1        923.67        920.92        25.73 o                         
  12   3   1          2.00         -1.72         4.85 o                         
  13   3   1          0.05         -4.22         4.22 o                         
  14   3   1         85.95        104.80         6.68 o                         
   0   4   1     287874.31     259967.42      9192.04 o                         
   1   4   1       3353.60       3544.47        90.15 o                         
   2   4   1        341.10        368.30        14.27 o                         
   3   4   1        860.33        840.42        28.12 o                         
   4   4   1          4.44          8.05         5.51 o                         
   5   4   1       1126.58       1130.71        40.86 o                         
   6   4   1        531.84        628.31        29.28 o                         
   7   4   1       3285.69       3618.75       155.08 o                         
   8   4   1          0.41          4.58         4.06 o                         
   9   4   1          5.19          3.61         4.11 o                         
  10   4   1        945.22        898.62        24.29 o                         
  11   4   1        519.33        516.36        18.93 o                         
  12   4   1         97.18        111.08         7.73 o                         
  13   4   1         45.63         47.70         5.56 o                         
  14   4   1         20.53         26.66         4.63 o                         
   1   5   1       1227.95       1166.59        29.68 o                         
   2   5   1        402.42        435.02        14.38 o                         
   3   5   1       2540.18       2546.27        79.51 o                         
   4   5   1       5360.24       5555.58       183.09 o                         
   5   5   1         43.08         66.07        15.63 o                         
   6   5   1         20.59         14.54         7.83 o                         
   7   5   1        137.24        145.09        17.52 o                         
   8   5   1        127.50        131.54         6.03 o                         
   9   5   1        560.79        499.15        15.27 o                         
  10   5   1       1143.03       1050.57        28.78 o                         
  11   5   1         85.73         89.22         6.94 o                         
  12   5   1        121.17        121.05         7.69 o                         
  13   5   1         73.08         75.72         6.24 o                         
  14   5   1         16.08         16.23         4.24 o                         
   0   6   1       8425.61       8013.09       261.78 o                         
   1   6   1        310.76        296.11         9.57 o                         
   2   6   1       2063.65       2091.29        58.20 o                         
   3   6   1        758.52        683.73        24.30 o                         
   4   6   1       1090.52       1307.76        46.70 o                         
   5   6   1         88.78        101.50        12.66 o                         
   6   6   1        532.46        534.25        27.03 o                         
   7   6   1        484.59        514.00        31.32 o                         
   8   6   1        661.70        604.10        15.52 o                         
   9   6   1         21.64         22.37         4.62 o                         
  10   6   1       1308.21       1314.60        35.20 o                         
  11   6   1         47.62         55.62         6.31 o                         
  12   6   1          0.23         -5.03         5.03 o                         
  13   6   1         16.75         18.38         5.17 o                         
  14   6   1         43.80         46.03         5.41 o                         
   1   7   1       5207.82       5284.72       127.92 o                         
   2   7   1      15392.93      15702.32       395.65 o                         
   3   7   1         15.33         25.73         5.54 o                         
   4   7   1        537.86        547.38        22.30 o                         
   5   7   1         73.36         69.57         8.79 o                         
   6   7   1        334.34        381.30        22.16 o                         
   7   7   1       2486.75       2277.48        52.31 o                         
   8   7   1          4.53          5.02         3.89 o                         
   9   7   1       1776.09       1678.82        43.73 o                         
  10   7   1          2.01          8.05         5.43 o                         
  11   7   1       1100.95       1110.14        31.37 o                         
  12   7   1         12.10         16.22         6.57 o                         
  13   7   1         56.61         73.27         6.81 o                         
   0   8   1        425.27        391.95        19.81 o                         
   1   8   1          0.04          4.99         4.55 o                         
   2   8   1        295.07        267.28        11.60 o                         
   3   8   1        348.90        309.90        13.16 o                         
   4   8   1       1083.87       1182.77        37.98 o                         
   5   8   1       2439.41       2386.16        72.01 o                         
   6   8   1         42.63         45.77         9.98 o                         
   7   8   1          2.12         -3.73         3.73 o                         
   8   8   1         78.14         82.88         5.72 o                         
   9   8   1         54.49         52.41         6.21 o                         
  10   8   1        196.01        195.22         9.65 o                         
  11   8   1        433.98        462.52        16.89 o                         
  12   8   1          4.51          9.47         6.41 o                         
  13   8   1         68.35         63.81         6.90 o                         
   1   9   1       2737.36       2786.77        81.90 o                         
   2   9   1       4397.13       4572.12       131.52 o                         
   3   9   1       2536.64       2594.68        76.99 o                         
   4   9   1       2477.11       2852.72        85.07 o                         
   5   9   1         77.47         84.58         9.19 o                         
   6   9   1         39.29         31.47         4.96 o                         
   7   9   1         23.41         26.23         4.38 o                         
   8   9   1        564.52        545.91        16.13 o                         
   9   9   1       1539.99       1516.79        40.15 o                         
  10   9   1        571.37        589.58        21.89 o                         
  11   9   1         84.18         89.11         7.61 o                         
  12   9   1        243.81        317.43        19.05 o                         
  13   9   1        462.63        484.83        18.18 o                         
   0  10   1      11442.66      12227.76       486.85 o                         
   1  10   1        943.48        903.67        30.82 o                         
   2  10   1         75.40         91.42         8.95 o                         
   3  10   1         45.44         33.01         8.23 o                         
   4  10   1        322.80        423.13        19.49 o                         
   5  10   1        127.88        107.39        11.62 o                         
   6  10   1         90.15         78.30         4.94 o                         
   7  10   1        313.84        283.66         9.71 o                         
   8  10   1         39.00         50.03         5.40 o                         
   9  10   1       1670.90       1587.51        39.62 o                         
  10  10   1         57.59         64.66         6.72 o                         
  11  10   1        392.20        442.01        16.81 o                         
  12  10   1        509.19        537.06        20.25 o                         
  13  10   1        191.01        191.12         9.06 o                         
   1  11   1        533.33        576.72        23.68 o                         
   2  11   1       1682.95       2061.88        63.38 o                         
   3  11   1        382.22        440.63        20.26 o                         
   4  11   1        724.44        916.41        37.06 o                         
   5  11   1        351.82        393.95        13.06 o                         
   6  11   1          5.98          4.75         4.91 o                         
   7  11   1        403.53        416.42        14.64 o                         
   8  11   1         60.88         67.45         5.75 o                         
   9  11   1         43.14         56.95         5.66 o                         
  10  11   1        406.85        439.41        15.51 o                         
  11  11   1        115.31        137.73         8.39 o                         
  12  11   1         31.34         28.71         5.40 o                         
   0  12   1      24335.34      25241.09       999.21 o                         
   1  12   1        151.53        201.63        13.60 o                         
   2  12   1         84.15         80.65        10.21 o                         
   3  12   1          0.41         -4.03         4.98 o                         
   4  12   1         73.83        102.14         6.63 o                         
   5  12   1        201.44        241.59        11.25 o                         
   6  12   1         83.31         96.40         7.15 o                         
   7  12   1        324.05        278.38        10.91 o                         
   8  12   1         81.36         90.28         6.24 o                         
   9  12   1         33.89         31.84         5.15 o                         
  10  12   1        108.37        122.16         7.72 o                         
  11  12   1         22.15         16.06         5.24 o                         
  12  12   1         16.10          9.14         4.60 o                         
   1  13   1        582.59        521.95        14.16 o                         
   2  13   1        150.46        164.10         7.47 o                         
   3  13   1          8.43         14.15         4.80 o                         
   4  13   1        121.00        135.03         8.24 o                         
   5  13   1        578.78        557.14        20.98 o                         
   6  13   1         31.54          4.27         5.54 o                         
   7  13   1         96.71         98.30         7.58 o                         
   8  13   1          4.04          0.88         5.21 o                         
   9  13   1        258.37        281.80        12.96 o                         
  10  13   1        403.57        434.59        15.26 o                         
  11  13   1         65.62         64.82         6.14 o                         
   0  14   1        645.93        586.31        25.80 o                         
   1  14   1        744.29        669.55        19.23 o                         
   2  14   1        293.25        235.45         9.98 o                         
   3  14   1        179.97        166.86         8.23 o                         
   4  14   1         44.87         34.01         5.84 o                         
   5  14   1         82.84         60.68         7.32 o                         
   6  14   1          0.00         -1.65         5.86 o                         
   7  14   1          4.77         -0.56         5.54 o                         
   8  14   1         63.40         64.67         6.92 o                         
   9  14   1        139.75        151.27         8.38 o                         
  10  14   1         38.91         35.24         6.77 o                         
  11  14   1          7.57         -0.17         6.31 o                         
   1  15   1       1502.79       1386.42        36.19 o                         
   2  15   1       1926.30       1816.02        49.73 o                         
   3  15   1        828.96        772.15        23.29 o                         
   4  15   1         26.34         19.46         5.33 o                         
   5  15   1         18.22         12.39         5.66 o                         
   6  15   1         79.24         92.55         7.90 o                         
   7  15   1          2.41         -5.28         5.28 o                         
   8  15   1          7.84          1.55         5.09 o                         
   9  15   1         17.07         27.26         5.35 o                         
  10  15   1         19.09         18.41         7.08 o                         
   0  16   1       1194.50       1201.14        50.32 o                         
   1  16   1       2486.24       2350.21        65.45 o                         
   2  16   1       1173.90       1085.30        29.34 o                         
   3  16   1         16.74         19.18         5.43 o                         
   4  16   1          0.02          5.78         5.27 o                         
   5  16   1        131.49        120.56         8.70 o                         
   6  16   1        104.84        100.26         8.00 o                         
   7  16   1         80.31         89.98         7.49 o                         
   8  16   1        520.29        493.60        32.99 o                         
   9  16   1          8.03          5.52         4.92 o                         
  10  16   1          6.90         12.01         8.40 o                         
   1  17   1       1561.89       1490.42        44.53 o                         
   2  17   1       1273.65       1198.01        34.06 o                         
   3  17   1          4.64          6.50         5.06 o                         
   4  17   1         22.43         19.76         5.84 o                         
   5  17   1        284.57        245.71        12.24 o                         
   6  17   1         99.42        118.98         8.59 o                         
   7  17   1          0.53         -1.82         7.12 o                         
   8  17   1         24.45         21.37         5.01 o                         
   9  17   1         42.67         52.77         5.82 o                         
   0  18   1        437.61        533.82        30.02 o                         
   1  18   1        133.25        143.00         8.54 o                         
   2  18   1        139.80        126.41         7.90 o                         
   3  18   1         27.65         29.34         5.74 o                         
   4  18   1         42.42         37.69         6.09 o                         
   5  18   1        138.24        144.38        10.09 o                         
   6  18   1         55.04         46.97         6.92 o                         
   7  18   1         15.37         11.24         4.77 o                         
   8  18   1         22.39         25.94         4.33 o                         
   1  19   1          0.10          7.44         5.23 o                         
   2  19   1        141.05        136.04         7.84 o                         
   3  19   1         40.17         31.72         5.74 o                         
   4  19   1         51.69         39.97         6.12 o                         
   5  19   1         30.32         29.54         5.39 o                         
   6  19   1        109.72         97.86         6.17 o                         
   7  19   1          2.22          0.99         3.81 o                         
   0  20   1       1850.59       1843.64        78.41 o                         
   1  20   1         61.19         62.29         6.69 o                         
   2  20   1         40.54         37.62         5.45 o                         
   3  20   1          0.00          4.38         5.34 o                         
   4  20   1          0.05         -4.27         4.27 o                         
   5  20   1         36.20         25.09         5.28 o                         
   6  20   1          4.54         -1.58         4.13 o                         
   1  21   1        144.92        132.44         8.25 o                         
   2  21   1          4.54         -3.44         4.18 o                         
   3  21   1         49.78         44.66         4.97 o                         
   4  21   1        193.25        177.16         8.14 o                         
   0  22   1        194.15        149.47        21.50 o                         
   1  22   1          0.59         -2.12         6.69 o                         
   2  22   1         44.65         46.96         6.83 o                         
   0   0   2       1699.61       1507.43        69.49 o                         
   1   0   2      25180.96      20601.85       734.10 o                         
   2   0   2      38349.98      38298.03      1358.53 o                         
   3   0   2        177.81        221.72        19.91 o                         
   4   0   2       2499.36       2609.69       124.95 o                         
   5   0   2        575.24        548.81        32.20 o                         
   6   0   2         20.60         24.83        13.65 o                         
   7   0   2      16728.10      18052.04      1048.37 o                         
   8   0   2         96.20        203.84        26.28 o                         
   9   0   2         53.58         70.20         7.76 o                         
  10   0   2        952.19        847.49        31.62 o                         
  11   0   2        338.54        339.40        16.17 o                         
  12   0   2          1.06          0.51         5.87 o                         
  13   0   2         72.60         71.23         7.64 o                         
  14   0   2         35.80         26.96         6.66 o                         
   1   1   2        803.37        710.81        19.25 o                         
   2   1   2      18816.32      17716.19       469.09 o                         
   3   1   2        611.42        630.64        21.18 o                         
   4   1   2         10.96         12.83         4.95 o                         
   5   1   2         23.39         27.58         6.98 o                         
   6   1   2       2085.22       2347.94        89.98 o                         
   7   1   2         11.38         35.09         9.79 o                         
   8   1   2         30.25         19.95        25.69 o                         
   9   1   2       1639.90       1428.69        33.90 o                         
  10   1   2        790.60        759.32        20.85 o                         
  11   1   2        634.78        598.59        19.51 o                         
  12   1   2        144.53        137.41         7.30 o                         
  13   1   2         14.17         16.21         4.28 o                         
  14   1   2         29.63         29.01         5.01 o                         
   0   2   2        264.60        166.61         7.08 o                         
   1   2   2         32.65         43.06         3.11 o                         
   2   2   2      20510.44      19493.59       586.77 o                         
   3   2   2       2848.47       3215.32        98.37 o                         
   4   2   2        107.24        101.47         7.45 o                         
   5   2   2         25.21         18.24        10.07 o                         
   6   2   2         54.15         46.39         8.42 o                         
   7   2   2        400.84        408.76        22.74 o                         
   8   2   2          0.61         -9.65         9.65 o                         
   9   2   2        759.73        635.48        18.36 o                         
  10   2   2         91.46        101.02         7.85 o                         
  11   2   2        137.57        120.67         7.31 o                         
  12   2   2         95.18         89.73         6.35 o                         
  13   2   2          1.28         -1.47         4.67 o                         
  14   2   2         83.95         90.85         5.73 o                         
   1   3   2       1457.66       1511.83        39.24 o                         
   2   3   2       4347.95       4562.22       138.90 o                         
   3   3   2        596.06        506.12        18.40 o                         
   4   3   2        289.84        250.43        12.67 o                         
   5   3   2         31.76         29.75         6.70 o                         
   6   3   2       5594.40       5911.84       217.14 o                         
   7   3   2       2291.25       2326.89        90.17 o                         
   8   3   2         27.81         41.81         8.76 o                         
   9   3   2       4256.03       3860.15        95.03 o                         
  10   3   2        733.53        696.08        20.86 o                         
  11   3   2          4.89          5.82         5.03 o                         
  12   3   2        527.46        524.23        25.41 o                         
  13   3   2         65.79         74.71         5.64 o                         
  14   3   2         26.46         40.81         4.71 o                         
   0   4   2      38046.81      38704.13      1530.24 o                         
   1   4   2        701.82        752.53        20.87 o                         
   2   4   2         36.31         51.98         6.07 o                         
   3   4   2        107.93        105.13         8.90 o                         
   4   4   2       3174.21       3240.14       100.63 o                         
   5   4   2         50.73         39.06         7.47 o                         
   6   4   2         42.91         28.36         7.83 o                         
   7   4   2          5.80         -2.34         7.83 o                         
   8   4   2         12.37         16.89         3.93 o                         
   9   4   2        137.41        139.25         6.94 o                         
  10   4   2        143.94        138.83         7.34 o                         
  11   4   2         95.28         87.09         6.60 o                         
  12   4   2         39.98         48.07         5.82 o                         
  13   4   2          8.95          5.81         4.76 o                         
  14   4   2          0.24         -2.14         4.11 o                         
   1   5   2      21963.94      21519.72       493.54 o                         
   2   5   2       8066.03       7888.58       210.72 o                         
   3   5   2       6528.56       6214.19       189.67 o                         
   4   5   2         18.48         76.08        16.85 o                         
   5   5   2        375.26        366.50        17.78 o                         
   6   5   2        100.94         95.58        11.32 o                         
   7   5   2         53.75         24.09        10.28 o                         
   8   5   2        220.42        171.80         6.69 o                         
   9   5   2         28.09         32.69         4.82 o                         
  10   5   2        180.18        177.89        11.18 o                         
  11   5   2        878.02        841.35        24.79 o                         
  12   5   2        338.78        373.67        13.85 o                         
  13   5   2        219.65        262.90        10.86 o                         
  14   5   2         12.38         12.80         4.56 o                         
   0   6   2        102.04         95.38         9.50 o                         
   1   6   2       3771.17       3434.80        88.35 o                         
   2   6   2       1376.72       1312.34        35.65 o                         
   3   6   2        263.77        208.03        10.21 o                         
   4   6   2          7.14         22.43         5.74 o                         
   5   6   2        571.82        574.09        24.58 o                         
   6   6   2          3.05          6.97         7.68 o                         
   7   6   2         36.74         40.00        11.03 o                         
   8   6   2        419.47        397.74        11.45 o                         
   9   6   2       1203.98       1114.89        29.22 o                         
  10   6   2        435.52        464.44        15.80 o                         
  11   6   2        287.11        312.30        12.17 o                         
  12   6   2         70.40         90.74         7.07 o                         
  13   6   2        100.41        107.73         7.19 o                         
  14   6   2        350.60        415.58        16.44 o                         
   1   7   2       3330.72       3263.39        88.91 o                         
   2   7   2       1067.14       1432.71        38.80 o                         
   3   7   2         59.30         64.65         6.39 o                         
   4   7   2       2819.70       3187.24        99.43 o                         
   5   7   2       2128.34       2335.67        89.24 o                         
   6   7   2       1115.36       1268.84        52.52 o                         
   7   7   2         27.19         30.81         4.38 o                         
   8   7   2          2.06          4.53         4.03 o                         
   9   7   2         44.28         27.71         5.04 o                         
  10   7   2        225.78        222.43        11.51 o                         
  11   7   2       3721.19       3768.19       104.22 o                         
  12   7   2        438.92        500.87        18.06 o                         
  13   7   2        122.70        145.40         8.60 o                         
   0   8   2      12175.64      12503.33       445.76 o                         
   1   8   2         56.77         66.31         7.05 o                         
   2   8   2         11.91         21.77         5.28 o                         
   3   8   2        295.83        380.27        16.67 o                         
   4   8   2        966.48       1168.32        40.18 o                         
   5   8   2        532.38        636.80        26.63 o                         
   6   8   2        722.16        761.40        33.90 o                         
   7   8   2       1361.72       1210.54        28.57 o                         
   8   8   2       1456.28       1364.88        33.17 o                         
   9   8   2        363.51        317.56        12.21 o                         
  10   8   2       2910.16       2928.01        82.75 o                         
  11   8   2         52.02         61.01         6.94 o                         
  12   8   2          4.97         13.01         6.21 o                         
  13   8   2         66.15         74.94         6.60 o                         
   1   9   2        136.29        105.56         8.24 o                         
   2   9   2          0.87          8.49         5.88 o                         
   3   9   2       5620.70       6597.00       177.62 o                         
   4   9   2        200.86        210.81        12.38 o                         
   5   9   2        105.66        161.56        11.67 o                         
   6   9   2       1433.97       1333.72        31.40 o                         
   7   9   2         11.32          9.32         4.21 o                         
   8   9   2          1.52          3.56         4.30 o                         
   9   9   2       1453.78       1440.95        37.32 o                         
  10   9   2        337.05        312.82        13.45 o                         
  11   9   2         20.08         26.82         6.31 o                         
  12   9   2       1226.94       1386.91        44.07 o                         
  13   9   2        207.57        192.76        10.11 o                         
   0  10   2       1143.04       1349.61        60.68 o                         
   1  10   2        313.86        297.19        15.09 o                         
   2  10   2       1044.89       1101.80        38.86 o                         
   3  10   2        596.64        541.41        25.95 o                         
   4  10   2        551.33        608.73        24.66 o                         
   5  10   2        883.61        868.11        28.02 o                         
   6  10   2        533.86        549.81        15.52 o                         
   7  10   2        296.11        302.99        10.17 o                         
   8  10   2        495.31        472.88        14.05 o                         
   9  10   2        834.96        851.19        23.58 o                         
  10  10   2          1.03         -0.13         5.52 o                         
  11  10   2          0.03          0.84         5.61 o                         
  12  10   2         48.67         75.70         6.69 o                         
  13  10   2        108.37        116.06         7.02 o                         
   1  11   2        782.66        733.14        27.94 o                         
   2  11   2         10.96         13.07         7.69 o                         
   3  11   2        220.00        252.85        15.09 o                         
   4  11   2         85.94         98.15        10.02 o                         
   5  11   2        332.95        331.03        11.40 o                         
   6  11   2        336.08        290.22        11.04 o                         
   7  11   2        194.79        193.26        10.45 o                         
   8  11   2        310.29        320.39        11.48 o                         
   9  11   2       1916.55       1916.77        47.12 o                         
  10  11   2        262.46        230.59        10.77 o                         
  11  11   2          0.12          3.07         5.46 o                         
  12  11   2        546.97        601.31        20.76 o                         
   0  12   2         33.98         32.52        12.02 o                         
   1  12   2        620.54        676.70        27.66 o                         
   2  12   2        292.00        301.95        16.63 o                         
   3  12   2        221.67        279.28        10.59 o                         
   4  12   2        184.58        201.03         9.39 o                         
   5  12   2        216.06        215.26        11.46 o                         
   6  12   2         92.26         79.65         6.73 o                         
   7  12   2         90.29         81.94         6.26 o                         
   8  12   2        643.94        598.94        17.66 o                         
   9  12   2        149.43        159.72         7.62 o                         
  10  12   2         39.91         39.35         6.03 o                         
  11  12   2         81.56         96.74         6.77 o                         
  12  12   2        112.25        127.76        12.25 o                         
   1  13   2       1205.40       1039.11        24.31 o                         
   2  13   2         38.07         31.22         5.08 o                         
   3  13   2         83.23         95.29         6.86 o                         
   4  13   2        438.09        438.63        15.39 o                         
   5  13   2        103.79        114.68         7.76 o                         
   6  13   2        646.01        619.13        22.95 o                         
   7  13   2          0.13          2.16         5.31 o                         
   8  13   2         83.30         94.15         7.42 o                         
   9  13   2        150.12        180.37         8.45 o                         
  10  13   2          0.01         -2.29         5.45 o                         
  11  13   2         37.68         47.40         6.30 o                         
   0  14   2        271.43        313.95        20.07 o                         
   1  14   2        102.82         93.38         6.32 o                         
   2  14   2         29.66         24.74         5.04 o                         
   3  14   2         60.05         72.07         6.16 o                         
   4  14   2         24.06          5.82         5.35 o                         
   5  14   2         32.13         28.11         6.90 o                         
   6  14   2         48.90         39.86         6.59 o                         
   7  14   2         23.70         24.64         6.27 o                         
   8  14   2        384.22        399.62        18.55 o                         
   9  14   2        153.61        189.83         9.15 o                         
  10  14   2        562.73        607.21        23.33 o                         
  11  14   2        142.32        159.83        12.70 o                         
   1  15   2       1088.64       1006.22        27.20 o                         
   2  15   2          2.87          7.20         4.91 o                         
   3  15   2         12.98          5.99         5.24 o                         
   4  15   2         54.46         41.08         6.55 o                         
   5  15   2          0.22         -1.14         5.49 o                         
   6  15   2        470.53        376.63        15.33 o                         
   7  15   2        227.60        234.63        13.25 o                         
   8  15   2        166.45        157.86        12.39 o                         
   9  15   2         40.06         47.78         5.49 o                         
  10  15   2         56.79         73.59         6.56 o                         
   0  16   2       8052.69       7387.27       261.57 o                         
   1  16   2        816.59        765.60        23.51 o                         
   2  16   2         53.71         63.88         6.25 o                         
   3  16   2          9.06         14.00         5.73 o                         
   4  16   2          3.39          1.78         5.68 o                         
   5  16   2          6.70          4.56         5.90 o                         
   6  16   2         98.78         86.98         7.54 o                         
   7  16   2        899.33        904.89        30.58 o                         
   8  16   2          0.56          4.50         5.07 o                         
   9  16   2         61.03         63.46         5.97 o                         
  10  16   2         71.98         66.09        12.38 o                         
   1  17   2        574.08        553.03        20.42 o                         
   2  17   2        130.52        127.26         7.64 o                         
   3  17   2         67.38         61.06         6.35 o                         
   4  17   2        394.92        379.53        14.39 o                         
   5  17   2          3.55         -5.36         5.36 o                         
   6  17   2          7.87          6.46         5.79 o                         
   7  17   2          0.97         -5.40         5.40 o                         
   8  17   2         11.20         12.26         5.14 o                         
   9  17   2          7.30          7.30         5.12 o                         
   0  18   2         99.81         80.33        10.65 o                         
   1  18   2         17.59         24.10         6.24 o                         
   2  18   2          8.72          8.75         5.48 o                         
   3  18   2         12.87         12.31         5.34 o                         
   4  18   2        120.60        120.21         7.57 o                         
   5  18   2        117.20        129.89         7.99 o                         
   6  18   2          0.12         -0.98         4.62 o                         
   7  18   2         15.90         13.51         4.55 o                         
   8  18   2        201.59        171.43         7.72 o                         
   1  19   2        328.04        324.68        18.57 o                         
   2  19   2        429.58        453.88        16.52 o                         
   3  19   2        222.45        239.27        15.66 o                         
   4  19   2         48.81         53.53         5.82 o                         
   5  19   2          1.49         -1.97         4.39 o                         
   6  19   2         52.40         38.43         5.13 o                         
   7  19   2         35.56         28.44         4.33 o                         
   0  20   2         12.84         19.99         8.53 o                         
   1  20   2        511.14        521.06        25.13 o                         
   2  20   2        465.70        452.27        21.07 o                         
   3  20   2        355.82        342.27        15.87 o                         
   4  20   2         29.50         32.68         5.37 o                         
   5  20   2         24.84         23.52         4.73 o                         
   6  20   2          5.28          1.23         4.31 o                         
   1  21   2         75.58         57.33         6.14 o                         
   2  21   2         36.05         35.00         5.26 o                         
   3  21   2         32.27         30.21         5.54 o                         
   4  21   2          2.61         14.66         4.33 o                         
   0  22   2        278.05        207.86        16.94 o                         
   1  22   2        165.87        156.24        16.71 o                         
   2  22   2          2.77          5.88         5.33 o                         
   1   1   3       4129.57       3780.27        83.88 o                         
   2   1   3       3954.08       3574.39        95.49 o                         
   3   1   3       4857.32       4813.49       136.73 o                         
   4   1   3        302.62        227.69        19.74 o                         
   5   1   3          1.51         -4.07         6.02 o                         
   6   1   3       5136.09       5934.77       219.14 o                         
   7   1   3        407.37        630.25        34.96 o                         
   8   1   3       1364.80       1337.89        91.67 o                         
   9   1   3       1460.46       1325.49        31.76 o                         
  10   1   3        146.87        160.61         7.51 o                         
  11   1   3        644.36        650.90        19.52 o                         
  12   1   3        206.88        221.36         8.87 o                         
  13   1   3          8.35         10.02         4.31 o                         
  14   1   3          0.18         -0.10         3.89 o                         
   0   2   3       1407.15       1192.30        36.78 o                         
   1   2   3       4143.06       4264.06       129.15 o                         
   2   2   3        877.20        805.52        24.21 o                         
   3   2   3        803.51        874.42        28.70 o                         
   4   2   3       4451.11       4740.59       156.99 o                         
   5   2   3          3.60         -0.56         6.20 o                         
   6   2   3          3.29          4.29         6.83 o                         
   7   2   3        105.89         66.58        10.20 o                         
   8   2   3        540.62        637.19        85.51 o                         
   9   2   3        603.04        527.72        17.12 o                         
  10   2   3        865.03        777.01        21.24 o                         
  11   2   3          4.29          6.69         4.94 o                         
  12   2   3         76.12         83.48         6.24 o                         
  13   2   3          8.50          9.21         4.90 o                         
  14   2   3          2.67         -2.74         4.85 o                         
   1   3   3       4148.98       4107.61       116.42 o                         
   2   3   3      15609.49      15431.21       434.33 o                         
   3   3   3       2344.72       1973.70        61.46 o                         
   4   3   3        375.05        321.22        13.57 o                         
   5   3   3       1217.87       1384.37        59.28 o                         
   6   3   3        163.99        215.69        17.98 o                         
   7   3   3        143.09        145.00        13.50 o                         
   8   3   3          6.20         -0.22         4.61 o                         
   9   3   3         11.01          7.58         4.37 o                         
  10   3   3        233.81        208.06        10.19 o                         
  11   3   3         14.13         17.16         5.37 o                         
  12   3   3        437.15        443.09        16.30 o                         
  13   3   3         24.66         31.96         5.34 o                         
  14   3   3          4.40          0.20         4.21 o                         
   0   4   3       7976.45       8193.45       293.25 o                         
   1   4   3        248.05        247.60         9.97 o                         
   2   4   3      41173.59      40026.80      1125.47 o                         
   3   4   3       3562.84       3552.44       109.39 o                         
   4   4   3       1510.26       1626.17        52.23 o                         
   5   4   3        712.33        744.49        35.56 o                         
   6   4   3        564.64        589.20        31.54 o                         
   7   4   3       3788.23       4282.00       161.29 o                         
   8   4   3          0.27          3.99         3.86 o                         
   9   4   3       1022.70        989.76        26.77 o                         
  10   4   3       3941.26       3926.67        94.84 o                         
  11   4   3          2.77         -0.43         4.88 o                         
  12   4   3         17.00         17.59         5.18 o                         
  13   4   3         17.83          6.79         4.94 o                         
  14   4   3          4.88         -1.57         4.10 o                         
   1   5   3      20601.09      20287.06       537.93 o                         
   2   5   3        335.84        319.60        11.93 o                         
   3   5   3        137.37        117.57         7.95 o                         
   4   5   3         87.17         86.14         7.35 o                         
   5   5   3        199.90        271.13        16.26 o                         
   6   5   3       1482.97       1766.86        68.79 o                         
   7   5   3          6.34         -1.17         9.95 o                         
   8   5   3        486.03        475.67        13.07 o                         
   9   5   3        655.31        608.00        16.97 o                         
  10   5   3         19.09         30.72         5.35 o                         
  11   5   3       2120.01       2148.10        54.99 o                         
  12   5   3        600.35        655.57        21.33 o                         
  13   5   3         23.60         20.13         5.06 o                         
  14   5   3         28.78         20.08         4.62 o                         
   0   6   3      27292.84      26686.52      1057.28 o                         
   1   6   3       5783.55       5386.56       137.32 o                         
   2   6   3       9475.13       9410.79       250.71 o                         
   3   6   3        755.40        671.26        21.19 o                         
   4   6   3       8120.04       8761.14       267.18 o                         
   5   6   3       1677.23       1856.94        71.24 o                         
   6   6   3        355.19        366.85        23.17 o                         
   7   6   3          2.81         -4.52         9.25 o                         
   8   6   3       2557.08       2242.05        52.28 o                         
   9   6   3       2444.38       2246.99        57.10 o                         
  10   6   3       2914.61       2855.06        74.62 o                         
  11   6   3        215.53        211.58        10.04 o                         
  12   6   3        303.53        342.49        14.62 o                         
  13   6   3        211.48        235.97        10.22 o                         
  14   6   3         73.65         83.32         6.96 o                         
   1   7   3       3182.71       3313.31        90.07 o                         
   2   7   3        462.48        442.18        15.03 o                         
   3   7   3       1168.84       1365.97        39.62 o                         
   4   7   3         16.26         12.03         5.89 o                         
   5   7   3         45.44         53.50         9.98 o                         
   6   7   3        621.36        652.74        32.55 o                         
   7   7   3        410.20        452.32        12.87 o                         
   8   7   3        533.38        490.00        13.79 o                         
   9   7   3        308.77        327.47        11.88 o                         
  10   7   3         10.50         13.90         5.46 o                         
  11   7   3       2152.54       2161.61        61.63 o                         
  12   7   3        300.62        319.21        13.33 o                         
  13   7   3          4.37          4.28         4.98 o                         
   0   8   3         96.93        112.05        10.37 o                         
   1   8   3       1130.70       1152.05        33.89 o                         
   2   8   3       1673.92       1879.31        50.66 o                         
   3   8   3       2155.89       2317.58        64.90 o                         
   4   8   3        735.19        846.24        25.71 o                         
   5   8   3        481.44        488.80        20.41 o                         
   6   8   3         85.30         69.65        12.95 o                         
   7   8   3         77.26         83.51         5.40 o                         
   8   8   3         91.51         89.91         5.70 o                         
   9   8   3        310.16        305.70        12.35 o                         
  10   8   3        120.88        132.51         8.49 o                         
  11   8   3         60.03         67.60         7.50 o                         
  12   8   3        372.18        431.44        20.58 o                         
  13   8   3        217.97        237.26        10.90 o                         
   1   9   3        655.39        608.47        21.06 o                         
   2   9   3        256.39        315.73        13.59 o                         
   3   9   3       3342.14       4122.73       112.69 o                         
   4   9   3        372.54        408.62        17.01 o                         
   5   9   3        961.29       1037.39        38.11 o                         
   6   9   3       1651.80       1549.28        32.70 o                         
   7   9   3         74.57         62.89         5.11 o                         
   8   9   3       1751.32       1637.04        39.40 o                         
   9   9   3        479.82        467.98        17.76 o                         
  10   9   3         87.17         89.66         7.53 o                         
  11   9   3         40.18         53.53         6.61 o                         
  12   9   3          9.81         14.80         5.58 o                         
  13   9   3          0.04          1.43         4.50 o                         
   0  10   3        543.29        569.67        32.05 o                         
   1  10   3       1659.33       1712.88        52.89 o                         
   2  10   3       2520.28       2598.92        82.76 o                         
   3  10   3         95.44        138.25        11.52 o                         
   4  10   3          5.74          3.39         7.00 o                         
   5  10   3        329.39        393.77        15.10 o                         
   6  10   3       1069.60        964.18        24.71 o                         
   7  10   3         46.24         52.00         5.05 o                         
   8  10   3          9.66          4.90         4.53 o                         
   9  10   3          2.90         -3.88         4.81 o                         
  10  10   3        476.05        483.95        17.27 o                         
  11  10   3         36.67         61.84         6.92 o                         
  12  10   3        827.76        918.77        30.35 o                         
  13  10   3         85.75         75.20         6.63 o                         
   1  11   3        284.93        392.91        20.85 o                         
   2  11   3        972.23        990.11        34.42 o                         
   3  11   3          7.07          8.77         8.39 o                         
   4  11   3          0.00         -5.33         5.33 o                         
   5  11   3        125.96        131.86         7.05 o                         
   6  11   3        127.42        138.21         7.28 o                         
   7  11   3          8.02         16.24         4.71 o                         
   8  11   3         19.61         25.23         4.83 o                         
   9  11   3         18.03         21.52         5.24 o                         
  10  11   3         74.94         86.72         7.36 o                         
  11  11   3       1183.05       1353.10        43.35 o                         
  12  11   3        635.26        686.44        23.33 o                         
   0  12   3       3339.65       3336.26       139.98 o                         
   1  12   3       2390.35       2328.17        71.12 o                         
   2  12   3        940.38       1038.73        35.98 o                         
   3  12   3          1.18          1.20         4.60 o                         
   4  12   3        178.03        181.79         9.81 o                         
   5  12   3        165.10        173.12         9.69 o                         
   6  12   3         20.95         15.44         5.22 o                         
   7  12   3        886.97        819.77        22.84 o                         
   8  12   3        143.31        141.60         7.65 o                         
   9  12   3        139.28        139.59         7.32 o                         
  10  12   3       1564.17       1712.08        49.17 o                         
  11  12   3        247.13        277.14        19.54 o                         
  12  12   3          1.82         -0.31         4.68 o                         
   1  13   3         17.23         22.50         4.97 o                         
   2  13   3        433.68        447.68        14.88 o                         
   3  13   3        106.94        110.10         8.27 o                         
   4  13   3          8.43         10.30         5.54 o                         
   5  13   3        173.73        170.52         8.98 o                         
   6  13   3         72.02         60.01         6.97 o                         
   7  13   3         84.67         85.43         6.95 o                         
   8  13   3         54.65         58.42         6.08 o                         
   9  13   3         25.70         39.27         5.56 o                         
  10  13   3        110.29        128.46         7.85 o                         
  11  13   3        321.30        345.24        14.86 o                         
   0  14   3          0.18         -1.92         7.25 o                         
   1  14   3        365.67        348.16        12.86 o                         
   2  14   3         76.09         81.96         6.74 o                         
   3  14   3          6.57          9.23         5.25 o                         
   4  14   3         37.46         38.91         6.43 o                         
   5  14   3        187.00        171.82         9.69 o                         
   6  14   3         33.10         28.10         6.60 o                         
   7  14   3         44.68         32.98         6.19 o                         
   8  14   3         35.35         29.52         5.91 o                         
   9  14   3         51.85         51.55         7.31 o                         
  10  14   3         71.01         82.18         7.36 o                         
  11  14   3         92.90         94.67         9.49 o                         
   1  15   3          3.77          7.61         5.27 o                         
   2  15   3         30.98         34.00         5.83 o                         
   3  15   3         21.09         11.77         5.77 o                         
   4  15   3        204.15        210.04        10.53 o                         
   5  15   3         60.15         64.59         7.59 o                         
   6  15   3         34.10         32.09         7.21 o                         
   7  15   3         12.32          9.47         6.06 o                         
   8  15   3        106.48        112.65         9.11 o                         
   9  15   3        505.52        492.83        18.42 o                         
  10  15   3          4.29         13.08         5.50 o                         
   0  16   3        133.97        172.73        13.20 o                         
   1  16   3        515.97        504.68        20.78 o                         
   2  16   3        137.34        132.11         8.01 o                         
   3  16   3        238.51        238.36        10.90 o                         
   4  16   3         35.05         38.92         6.74 o                         
   5  16   3         56.40         53.93         7.49 o                         
   6  16   3         89.76         80.35         8.20 o                         
   7  16   3         54.05         56.31         6.96 o                         
   8  16   3         24.49         20.57         5.52 o                         
   9  16   3          6.13          2.61         4.79 o                         
  10  16   3         24.23         33.10        10.60 o                         
   1  17   3        278.17        257.54        13.28 o                         
   2  17   3        885.56        899.42        26.51 o                         
   3  17   3         26.16         28.97         5.71 o                         
   4  17   3        264.68        240.93        11.03 o                         
   5  17   3          0.04         -2.30         5.44 o                         
   6  17   3        311.90        311.56        16.63 o                         
   7  17   3         27.77         23.61         6.14 o                         
   8  17   3        198.59        205.15        10.16 o                         
   9  17   3        263.65        237.12        13.39 o                         
   0  18   3        561.42        521.10        27.47 o                         
   1  18   3        889.01        900.21        29.57 o                         
   2  18   3        331.11        309.60        15.90 o                         
   3  18   3         84.78         81.87         6.67 o                         
   4  18   3        174.15        187.31         9.13 o                         
   5  18   3         47.75         49.73         5.83 o                         
   6  18   3        137.12        137.28         9.29 o                         
   7  18   3         17.17         12.72         5.14 o                         
   8  18   3        175.35        160.75         8.28 o                         
   1  19   3        228.52        218.51        11.11 o                         
   2  19   3          0.96          7.21         5.04 o                         
   3  19   3         71.62         77.59         6.88 o                         
   4  19   3        213.43        228.87        10.62 o                         
   5  19   3         13.03         11.76         6.08 o                         
   6  19   3         45.33         18.97         4.80 o                         
   7  19   3          0.19         -3.12         4.04 o                         
   0  20   3         40.26         27.87         9.07 o                         
   1  20   3        123.32         90.15         7.18 o                         
   2  20   3         92.72        126.78         9.56 o                         
   3  20   3        266.01        255.54        11.35 o                         
   4  20   3         56.97         84.15         6.24 o                         
   5  20   3        240.34        228.01        10.89 o                         
   6  20   3          6.19          3.25         4.57 o                         
   1  21   3         16.36         14.98         5.08 o                         
   2  21   3         51.14         49.65         5.40 o                         
   3  21   3        250.59        278.55        16.37 o                         
   4  21   3          0.11          4.87         4.50 o                         
   0  22   3         14.62          4.60         8.62 o                         
   1  22   3         13.35          9.53         5.57 o                         
   2  22   3         15.11         13.03         6.09 o                         
   0   0   4        876.08        506.07        25.98 o                         
   1   0   4      13250.48      11528.37       371.23 o                         
   2   0   4      39709.02      36428.07      1300.12 o                         
   3   0   4      22585.35      22363.97       901.40 o                         
   4   0   4       2847.15       2722.41       130.28 o                         
   5   0   4       3081.75       3495.95       167.29 o                         
   6   0   4        556.81       1001.01        53.50 o                         
   7   0   4       2705.84       3329.33       286.87 o                         
   8   0   4        805.81        813.72        89.65 o                         
   9   0   4       4788.72       4406.99       145.00 o                         
  10   0   4         60.22         47.59         7.71 o                         
  11   0   4        734.71        755.93        27.72 o                         
  12   0   4       2786.41       2642.57        94.23 o                         
  13   0   4        464.67        436.46        35.87 o                         
  14   0   4         25.71         20.16         6.98 o                         
   1   1   4        153.72         57.53         4.01 o                         
   2   1   4      40374.65      37548.15       999.22 o                         
   3   1   4       3408.81       3523.40        89.88 o                         
   4   1   4       3354.89       3288.19       102.24 o                         
   5   1   4        709.23        859.66        35.47 o                         
   6   1   4         56.93        104.60         9.98 o                         
   7   1   4        373.22        559.90        38.01 o                         
   8   1   4          0.41          0.94         7.98 o                         
   9   1   4        193.99        201.23         7.89 o                         
  10   1   4        841.98        715.13        20.01 o                         
  11   1   4        152.99        165.02         8.28 o                         
  12   1   4       1399.79       1332.96        37.69 o                         
  13   1   4         41.78         45.15         5.17 o                         
  14   1   4         33.28         22.60         5.07 o                         
   0   2   4         42.87         39.03         3.53 o                         
   1   2   4      10196.56      10436.13       277.54 o                         
   2   2   4      19765.86      19591.19       519.76 o                         
   3   2   4         87.55         75.08         4.86 o                         
   4   2   4       7241.00       6971.49       231.32 o                         
   5   2   4        532.57        607.42        27.10 o                         
   6   2   4        180.46        187.06        13.60 o                         
   7   2   4        303.87        347.23        23.32 o                         
   8   2   4       1115.30       1149.93        40.71 o                         
   9   2   4          7.60         -3.85         3.99 o                         
  10   2   4       2303.71       2032.12        51.74 o                         
  11   2   4        218.84        236.65        10.00 o                         
  12   2   4         69.04         62.35         5.62 o                         
  13   2   4          0.64          1.11         4.45 o                         
  14   2   4         27.82         27.80         4.86 o                         
   1   3   4       5464.99       5513.68       139.35 o                         
   2   3   4      19672.96      18873.16       531.51 o                         
   3   3   4       1368.33       1439.20        42.73 o                         
   4   3   4       2321.96       2294.42        71.58 o                         
   5   3   4       2894.66       3279.68       135.75 o                         
   6   3   4        104.11         90.44         9.98 o                         
   7   3   4       1900.35       2247.05        97.49 o                         
   8   3   4       1273.79       1075.75        27.88 o                         
   9   3   4        544.55        516.23        15.94 o                         
  10   3   4        187.42        217.89         9.61 o                         
  11   3   4       2326.95       2349.86        61.76 o                         
  12   3   4          9.98          7.37         4.83 o                         
  13   3   4        326.09        314.66        12.57 o                         
  14   3   4          0.25          0.81         4.12 o                         
   0   4   4       2445.83       2324.70        70.73 o                         
   1   4   4       1780.84       1826.40        53.13 o                         
   2   4   4          8.35         19.06         4.25 o                         
   3   4   4        331.77        343.96        13.18 o                         
   4   4   4       1618.65       1709.27        51.02 o                         
   5   4   4       1066.95       1154.06        46.67 o                         
   6   4   4         19.94         22.11        11.87 o                         
   7   4   4         80.25        101.48        13.79 o                         
   8   4   4         18.28         28.04         4.16 o                         
   9   4   4        492.51        469.67        14.40 o                         
  10   4   4       1024.55        989.47        27.17 o                         
  11   4   4        102.86        111.56         7.09 o                         
  12   4   4        326.02        301.25        12.40 o                         
  13   4   4         39.03         40.29         5.81 o                         
  14   4   4          6.87          7.42         4.00 o                         
   1   5   4      10711.38      10422.80       277.39 o                         
   2   5   4       3666.05       3520.76        95.18 o                         
   3   5   4        201.58        187.04         9.18 o                         
   4   5   4        712.64        714.82        23.56 o                         
   5   5   4        342.95        408.16        17.95 o                         
   6   5   4       2947.25       3216.61       135.09 o                         
   7   5   4         16.99         22.43        10.75 o                         
   8   5   4       1533.26       1368.82        32.83 o                         
   9   5   4         82.53         75.28         5.41 o                         
  10   5   4        144.58        143.24         7.79 o                         
  11   5   4        242.89        255.53        10.82 o                         
  12   5   4        767.19        822.53        24.79 o                         
  13   5   4         63.41         80.17         6.70 o                         
  14   5   4          8.09         11.69         4.78 o                         
   0   6   4      10029.83       9339.23       372.66 o                         
   1   6   4       6482.08       6017.42       161.46 o                         
   2   6   4       2992.55       3203.70        87.21 o                         
   3   6   4        631.45        703.50        21.13 o                         
   4   6   4       4115.50       4368.27       126.07 o                         
   5   6   4         25.27         34.14         8.26 o                         
   6   6   4       5395.42       5436.57       224.35 o                         
   7   6   4        438.95        448.45        19.43 o                         
   8   6   4        298.36        307.04         9.66 o                         
   9   6   4        151.62        136.63         6.80 o                         
  10   6   4        246.06        229.90         9.74 o                         
  11   6   4         73.14         79.62         6.95 o                         
  12   6   4        608.32        626.53        21.51 o                         
  13   6   4        192.85        194.46         9.64 o                         
  14   6   4          8.47          6.17         8.15 o                         
   1   7   4       5652.11       5780.46       147.45 o                         
   2   7   4       2710.76       2843.86        74.30 o                         
   3   7   4       8880.74       9785.00       260.87 o                         
   4   7   4          8.52         11.81         5.29 o                         
   5   7   4          5.22         12.47         5.88 o                         
   6   7   4       1826.66       1782.47        70.10 o                         
   7   7   4         57.10         70.61         6.02 o                         
   8   7   4       1557.60       1401.71        33.92 o                         
   9   7   4       1289.62       1227.28        34.22 o                         
  10   7   4          2.95          6.75         5.62 o                         
  11   7   4        247.20        231.12        10.72 o                         
  12   7   4        817.76        958.71        30.10 o                         
  13   7   4        246.12        294.73        12.75 o                         
   0   8   4       1288.12       1296.60        56.86 o                         
   1   8   4        808.22        787.54        24.91 o                         
   2   8   4      10319.26      10785.18       272.86 o                         
   3   8   4        569.31        516.79        17.89 o                         
   4   8   4       8410.32       8742.86       248.96 o                         
   5   8   4       2693.16       2947.29        87.87 o                         
   6   8   4       1950.26       2266.82        80.85 o                         
   7   8   4        165.75        220.12         8.72 o                         
   8   8   4       1356.41       1172.28        30.78 o                         
   9   8   4         97.33         93.38         6.97 o                         
  10   8   4       5383.09       5356.33       154.60 o                         
  11   8   4         49.94         64.74         7.39 o                         
  12   8   4        250.26        330.24        13.93 o                         
  13   8   4        285.79        351.40        15.12 o                         
   1   9   4       6848.65       7557.69       214.49 o                         
   2   9   4          3.87         -7.78         7.78 o                         
   3   9   4          0.50          4.29         6.35 o                         
   4   9   4        159.95        209.82        14.86 o                         
   5   9   4        655.93        710.33        37.38 o                         
   6   9   4        111.12        118.51         6.17 o                         
   7   9   4        120.37        110.93         6.63 o                         
   8   9   4        244.36        211.60         8.36 o                         
   9   9   4         44.90         39.54         5.70 o                         
  10   9   4       1106.29       1151.82        35.03 o                         
  11   9   4       3148.50       3359.17       102.04 o                         
  12   9   4         40.14         56.24         6.45 o                         
  13   9   4          0.00         -4.22         4.22 o                         
   0  10   4       1003.78        901.63        43.71 o                         
   1  10   4        425.79        456.08        19.19 o                         
   2  10   4        868.30        992.81        33.14 o                         
   3  10   4         56.18         69.01        10.57 o                         
   4  10   4       1678.36       1729.69        58.35 o                         
   5  10   4         98.45         98.50         7.13 o                         
   6  10   4       1142.34       1003.17        25.68 o                         
   7  10   4          5.40         11.24         4.61 o                         
   8  10   4        756.83        736.60        19.83 o                         
   9  10   4        336.96        329.28        12.54 o                         
  10  10   4       1455.41       1506.84        44.25 o                         
  11  10   4         49.58         57.85         6.97 o                         
  12  10   4         55.32         65.01         8.36 o                         
   1  11   4       1981.72       2000.46        61.35 o                         
   2  11   4         17.49         16.28         7.84 o                         
   3  11   4        333.63        373.03        22.10 o                         
   4  11   4         10.85         14.42         5.50 o                         
   5  11   4          3.89          1.90         4.48 o                         
   6  11   4        278.64        297.77        12.33 o                         
   7  11   4        226.63        237.33         9.49 o                         
   8  11   4         82.93         72.72         5.93 o                         
   9  11   4          1.16          0.72         4.78 o                         
  10  11   4        487.19        546.89        21.52 o                         
  11  11   4        381.72        431.97        16.61 o                         
  12  11   4          5.76          4.99         4.60 o                         
   0  12   4        518.71        469.74        32.09 o                         
   1  12   4       1379.77       1350.02        44.70 o                         
   2  12   4        140.14        174.40         8.87 o                         
   3  12   4        110.45        128.79         7.88 o                         
   4  12   4        195.99        211.68        10.81 o                         
   5  12   4          1.11         -1.99         5.07 o                         
   6  12   4        150.27        144.79         7.68 o                         
   7  12   4        232.94        209.48         9.08 o                         
   8  12   4        307.20        335.25        11.91 o                         
   9  12   4        241.82        255.49        10.87 o                         
  10  12   4        107.47        122.18         7.92 o                         
  11  12   4          2.73         14.04         5.46 o                         
  12  12   4         21.74         19.69         4.95 o                         
   1  13   4         92.70         85.46         7.17 o                         
   2  13   4       1972.15       1819.13        49.86 o                         
   3  13   4          1.55          5.26         5.41 o                         
   4  13   4        394.89        375.06        16.71 o                         
   5  13   4         42.47         50.34         6.46 o                         
   6  13   4       1282.02       1067.03        32.48 o                         
   7  13   4         18.34         24.59         5.69 o                         
   8  13   4       1105.62       1112.70        31.44 o                         
   9  13   4         45.53         50.61         5.44 o                         
  10  13   4         85.88         93.02         6.99 o                         
  11  13   4        204.71        209.35        10.70 o                         
   0  14   4        607.84        605.89        27.91 o                         
   1  14   4        510.40        477.37        16.44 o                         
   2  14   4          2.78          2.53         5.61 o                         
   3  14   4         17.52         17.39         6.02 o                         
   4  14   4        986.76        902.74        28.39 o                         
   5  14   4        437.95        416.32        20.75 o                         
   6  14   4          2.14          0.49         6.21 o                         
   7  14   4         36.17         38.67         6.54 o                         
   8  14   4         14.24          7.39         5.60 o                         
   9  14   4         57.81         52.38         7.28 o                         
  10  14   4         55.69         64.48         6.94 o                         
  11  14   4         49.32         57.08         9.25 o                         
   1  15   4         32.19         27.43         5.88 o                         
   2  15   4       4355.20       4006.03       104.50 o                         
   3  15   4       1010.61       1036.64        33.53 o                         
   4  15   4          5.74          0.01         5.51 o                         
   5  15   4          1.76         -3.05         5.78 o                         
   6  15   4        121.67        101.10         8.21 o                         
   7  15   4          1.12         -3.80         6.14 o                         
   8  15   4        210.97        217.88        10.41 o                         
   9  15   4        403.35        428.77        16.88 o                         
  10  15   4          0.10         -4.95         4.95 o                         
   0  16   4        141.97        156.97        12.64 o                         
   1  16   4       1628.28       1492.89        41.23 o                         
   2  16   4        242.01        221.92        10.35 o                         
   3  16   4          1.19         11.31         5.78 o                         
   4  16   4        393.92        389.02        19.12 o                         
   5  16   4        512.83        407.53        20.04 o                         
   6  16   4         55.33         75.35         8.18 o                         
   7  16   4        141.58        157.95        10.64 o                         
   8  16   4        353.15        378.31        18.75 o                         
   9  16   4        500.33        521.07        21.79 o                         
  10  16   4        814.12        867.76        65.32 o                         
   1  17   4        123.71        124.83         8.09 o                         
   2  17   4        802.20        743.54        22.37 o                         
   3  17   4         31.00         39.30         6.07 o                         
   4  17   4        890.98        809.47        25.05 o                         
   5  17   4          1.57          3.15         5.44 o                         
   6  17   4         11.07         10.08         5.67 o                         
   7  17   4         84.12         87.76         7.44 o                         
   8  17   4          0.87          3.75         5.22 o                         
   9  17   4         25.49         26.25         6.37 o                         
   0  18   4        114.23        132.67        15.75 o                         
   1  18   4          9.62         21.57         5.41 o                         
   2  18   4         11.08         20.54         5.46 o                         
   3  18   4        426.92        399.14        18.87 o                         
   4  18   4        114.83        108.18         7.31 o                         
   5  18   4        322.96        358.97        15.35 o                         
   6  18   4         55.54         50.37         6.23 o                         
   7  18   4        113.64        117.78         8.31 o                         
   8  18   4         17.09          7.95         5.12 o                         
   1  19   4        153.47        187.92        10.97 o                         
   2  19   4         26.99         29.15         5.74 o                         
   3  19   4        115.55        116.37         7.36 o                         
   4  19   4         86.96         70.77         6.72 o                         
   5  19   4          3.84          2.49         5.08 o                         
   6  19   4         85.69         85.13         6.65 o                         
   7  19   4         41.16         26.47         7.27 o                         
   0  20   4          9.40          5.85         7.83 o                         
   1  20   4         43.58         44.67         6.65 o                         
   2  20   4        111.20        118.95         7.58 o                         
   3  20   4        422.14        479.31        17.81 o                         
   4  20   4          0.00          0.55         4.62 o                         
   5  20   4         23.62         21.04         4.85 o                         
   6  20   4          3.86          1.00         4.61 o                         
   1  21   4          2.77         -4.69         4.69 o                         
   2  21   4          2.07          6.46         5.09 o                         
   3  21   4        229.34        225.76        15.25 o                         
   4  21   4         70.76         68.91         6.28 o                         
   0  22   4          7.73         -2.76         7.80 o                         
   1  22   4         96.56         90.50        13.78 o                         
   1   1   5       2846.20       2708.78        77.17 o                         
   2   1   5      50545.13      48080.33      1279.13 o                         
   3   1   5      15632.90      15115.03       429.40 o                         
   4   1   5       1557.56       1688.69        50.66 o                         
   5   1   5        400.91        461.38        22.12 o                         
   6   1   5          3.84         10.74        19.57 o                         
   7   1   5       2210.41       2665.83       133.14 o                         
   8   1   5        836.93        744.91        27.10 o                         
   9   1   5        580.35        585.63        16.76 o                         
  10   1   5        192.95        193.87         8.87 o                         
  11   1   5       1181.73       1144.59        31.98 o                         
  12   1   5        259.54        278.55        11.66 o                         
  13   1   5        380.13        394.88        14.85 o                         
  14   1   5         21.59         24.83         5.22 o                         
   0   2   5       5856.40       5536.69       180.86 o                         
   1   2   5        281.05        283.43         8.58 o                         
   2   2   5       4950.17       4513.63       127.67 o                         
   3   2   5       2183.97       2174.09        67.84 o                         
   4   2   5        351.48        307.72        12.62 o                         
   5   2   5       1424.58       1619.81        57.03 o                         
   6   2   5        135.62        174.89        15.38 o                         
   7   2   5         30.20         53.59        13.58 o                         
   8   2   5        612.96        634.16        19.15 o                         
   9   2   5         95.33        107.36         6.34 o                         
  10   2   5        897.46        858.79        24.02 o                         
  11   2   5        175.25        196.95         9.44 o                         
  12   2   5          4.38         -4.62         4.62 o                         
  13   2   5          2.87          4.37         4.71 o                         
  14   2   5          4.05          8.81         4.52 o                         
   1   3   5        776.90        943.49        26.61 o                         
   2   3   5       6774.93       6258.38       176.91 o                         
   3   3   5       1434.35       1538.54        44.94 o                         
   4   3   5        116.62         99.51         7.95 o                         
   5   3   5        464.04        513.56        23.16 o                         
   6   3   5         63.51         70.23        11.18 o                         
   7   3   5          9.07        -10.01        10.01 o                         
   8   3   5        427.34        420.93        11.66 o                         
   9   3   5         38.02         42.25         5.00 o                         
  10   3   5          5.32         -4.60         4.60 o                         
  11   3   5        305.58        298.88        11.16 o                         
  12   3   5        701.64        675.54        20.44 o                         
  13   3   5         77.19         92.32         7.01 o                         
  14   3   5          0.12         -4.51         5.91 o                         
   0   4   5         23.68         17.32         3.67 o                         
   1   4   5       3568.75       3522.27        90.26 o                         
   2   4   5       7572.66       7563.44       213.51 o                         
   3   4   5         38.30         25.87         6.16 o                         
   4   4   5       2003.14       2044.83        64.88 o                         
   5   4   5       7021.26       8417.08       306.05 o                         
   6   4   5       2976.54       3228.49       134.76 o                         
   7   4   5        403.28        424.28        32.89 o                         
   8   4   5        234.88        214.35         8.12 o                         
   9   4   5       1312.32       1205.25        31.09 o                         
  10   4   5        494.25        430.37        14.20 o                         
  11   4   5        136.57        119.96         7.42 o                         
  12   4   5        216.36        233.24        12.71 o                         
  13   4   5          0.02          4.74         5.11 o                         
  14   4   5          4.73         -1.68         3.95 o                         
   1   5   5       2124.20       1923.81        53.28 o                         
   2   5   5       3445.71       3325.16        89.78 o                         
   3   5   5       4347.01       4667.12       133.17 o                         
   4   5   5        740.66        703.53        25.56 o                         
   5   5   5       1484.35       1358.10        54.26 o                         
   6   5   5        602.56        681.75        40.61 o                         
   7   5   5         80.00         94.24        16.41 o                         
   8   5   5        669.01        557.80        15.59 o                         
   9   5   5          4.56          6.10         4.31 o                         
  10   5   5        932.12        897.18        25.04 o                         
  11   5   5          2.83          7.46         5.27 o                         
  12   5   5        227.80        249.78        11.54 o                         
  13   5   5         98.02        114.63        10.84 o                         
  14   5   5         51.72         40.58         5.77 o                         
   0   6   5         36.37         42.70         7.70 o                         
   1   6   5        260.50        240.24        10.18 o                         
   2   6   5        578.89        570.62        18.85 o                         
   3   6   5        372.50        372.45        14.06 o                         
   4   6   5        822.75        890.31        28.87 o                         
   5   6   5         12.61         23.36         9.25 o                         
   6   6   5        264.41        296.99        20.94 o                         
   7   6   5         65.35         70.09         5.71 o                         
   8   6   5        525.82        525.96        14.72 o                         
   9   6   5        937.93        859.09        22.64 o                         
  10   6   5         22.12         20.80         5.62 o                         
  11   6   5        137.59        142.90         8.14 o                         
  12   6   5        699.61        738.41        25.49 o                         
  13   6   5         24.13         20.71         5.11 o                         
   1   7   5       1845.71       1923.20        53.92 o                         
   2   7   5        448.35        384.31        14.18 o                         
   3   7   5        835.97        858.02        26.74 o                         
   4   7   5          0.95         -5.19         6.22 o                         
   5   7   5         22.63         18.86         7.08 o                         
   6   7   5          3.92          7.72         8.64 o                         
   7   7   5        217.52        249.08         8.46 o                         
   8   7   5         40.65         49.45         5.12 o                         
   9   7   5        115.71        133.44         7.53 o                         
  10   7   5         20.21         24.20         6.12 o                         
  11   7   5          3.35          0.83         5.32 o                         
  12   7   5         32.17         32.87         6.51 o                         
  13   7   5        127.10        139.49         9.65 o                         
   0   8   5         17.86         25.08         8.10 o                         
   1   8   5         17.48         18.19         5.17 o                         
   2   8   5        126.23        113.63         7.60 o                         
   3   8   5       2603.20       2828.39        78.65 o                         
   4   8   5         50.34         34.11         6.74 o                         
   5   8   5        258.22        289.67        18.02 o                         
   6   8   5        102.14        109.24         7.34 o                         
   7   8   5         61.89         59.38         5.22 o                         
   8   8   5          4.82         -3.06         4.64 o                         
   9   8   5        385.69        369.12        13.24 o                         
  10   8   5        708.43        732.58        22.82 o                         
  11   8   5        327.16        377.70        15.23 o                         
  12   8   5        158.99        195.02        10.08 o                         
  13   8   5         39.07         46.01         5.84 o                         
   1   9   5       9888.90      10133.20       286.53 o                         
   2   9   5        382.07        378.78        15.44 o                         
   3   9   5         55.83         74.73         7.61 o                         
   4   9   5        119.58        122.26        10.09 o                         
   5   9   5         54.61         41.50        11.72 o                         
   6   9   5         62.32         79.62         5.37 o                         
   7   9   5         41.63         48.64         5.56 o                         
   8   9   5         92.11         93.80         6.42 o                         
   9   9   5        469.66        469.75        15.43 o                         
  10   9   5          2.36          3.45         5.61 o                         
  11   9   5        143.20        172.53        10.00 o                         
  12   9   5        235.76        261.93        11.58 o                         
  13   9   5         49.97         45.87         6.27 o                         
   0  10   5         79.75        113.34        12.71 o                         
   1  10   5         41.26         50.04         7.16 o                         
   2  10   5       4589.62       5354.25       165.15 o                         
   3  10   5        391.78        450.76        21.36 o                         
   4  10   5       1998.65       2215.79        72.80 o                         
   5  10   5       1097.08       1066.60        28.63 o                         
   6  10   5        408.31        357.65        11.82 o                         
   7  10   5        310.78        295.87        10.99 o                         
   8  10   5        630.04        664.83        19.15 o                         
   9  10   5         26.20         31.75         5.50 o                         
  10  10   5        211.99        191.16        12.59 o                         
  11  10   5        147.94        167.04         9.49 o                         
  12  10   5        454.91        528.87        18.84 o                         
   1  11   5       5289.11       5677.20       174.85 o                         
   2  11   5        291.97        316.51        26.73 o                         
   3  11   5          9.39         30.29        16.26 o                         
   4  11   5        209.28        242.72        10.19 o                         
   5  11   5         20.67         36.20         5.36 o                         
   6  11   5        281.77        259.57        10.09 o                         
   7  11   5        247.71        228.31         9.55 o                         
   8  11   5        854.27        803.16        22.46 o                         
   9  11   5        157.42        156.82         8.48 o                         
  10  11   5        112.16        118.17         7.96 o                         
  11  11   5         25.32         27.46         5.85 o                         
  12  11   5          3.06          0.19         4.17 o                         
   0  12   5       2847.72       2704.89        98.23 o                         
   1  12   5         73.39         89.45         7.01 o                         
   2  12   5        467.42        451.84        14.61 o                         
   3  12   5        830.78        756.97        23.92 o                         
   4  12   5          7.44         14.10         7.16 o                         
   5  12   5        903.97        816.14        25.73 o                         
   6  12   5        628.00        573.33        20.41 o                         
   7  12   5         39.46         33.95         5.28 o                         
   8  12   5        630.27        600.72        18.35 o                         
   9  12   5        238.14        252.79        16.01 o                         
  10  12   5        168.90        160.47         9.01 o                         
  11  12   5         11.99          6.98         5.60 o                         
  12  12   5        186.87        184.22        13.18 o                         
   1  13   5        222.72        234.27        10.94 o                         
   2  13   5       1275.90       1163.69        36.78 o                         
   3  13   5        120.05        131.50         8.71 o                         
   4  13   5        232.76        231.03        11.49 o                         
   5  13   5         19.95          3.76         5.57 o                         
   6  13   5          3.41         -5.12         5.12 o                         
   7  13   5          1.36          9.43         5.56 o                         
   8  13   5         20.97         29.23         5.18 o                         
   9  13   5          0.16          6.00         4.93 o                         
  10  13   5          9.70         -0.43         4.95 o                         
  11  13   5         58.25         43.12         5.69 o                         
   0  14   5          7.43         15.71         7.37 o                         
   1  14   5        767.37        666.04        21.16 o                         
   2  14   5        149.07        135.65         8.76 o                         
   3  14   5        301.20        281.57        14.00 o                         
   4  14   5        105.53         84.98         9.22 o                         
   5  14   5          4.78         -0.31         5.44 o                         
   6  14   5          3.74          6.75         5.83 o                         
   7  14   5         15.40         23.69         6.29 o                         
   8  14   5        128.90        162.12        11.00 o                         
   9  14   5         57.07         58.47         7.24 o                         
  10  14   5        291.82        337.23        23.46 o                         
  11  14   5        138.71        136.97        15.38 o                         
   1  15   5       1366.97       1312.40        37.99 o                         
   2  15   5         52.97         47.58         6.40 o                         
   3  15   5          1.79         -3.17         5.62 o                         
   4  15   5        133.91        124.75         9.11 o                         
   5  15   5         17.91         13.42         6.59 o                         
   6  15   5          2.72          3.71         6.82 o                         
   7  15   5         40.91         41.37         6.69 o                         
   8  15   5         10.12         10.89         5.83 o                         
   9  15   5         87.93         97.14         7.98 o                         
  10  15   5         19.68         18.60         5.59 o                         
   0  16   5        181.44        183.41        12.49 o                         
   1  16   5        691.61        677.73        21.24 o                         
   2  16   5        198.02        195.71        10.05 o                         
   3  16   5       2780.98       2665.66        73.31 o                         
   4  16   5          0.16          4.84         5.92 o                         
   5  16   5          0.02         -1.60         6.17 o                         
   6  16   5          6.28          4.96         6.03 o                         
   7  16   5         40.35         54.66         7.49 o                         
   8  16   5        110.48         91.41         7.98 o                         
   9  16   5         95.33        100.03         8.47 o                         
   1  17   5        143.06        151.14         8.46 o                         
   2  17   5        546.50        542.17        19.39 o                         
   3  17   5          7.62          2.82         5.45 o                         
   4  17   5        296.77        302.88        15.34 o                         
   5  17   5          0.88          7.95         6.10 o                         
   6  17   5        313.89        308.58        17.11 o                         
   7  17   5        252.58        229.10        19.03 o                         
   8  17   5        165.89        146.36         9.79 o                         
   9  17   5          8.65         16.37         6.02 o                         
   0  18   5        158.41        159.20        12.18 o                         
   1  18   5          0.07         -2.80         5.46 o                         
   2  18   5         66.95         56.96         6.28 o                         
   3  18   5         13.36         15.62         5.53 o                         
   4  18   5          4.22          4.75         5.62 o                         
   5  18   5          6.09          5.78         5.87 o                         
   6  18   5          3.34         -4.77         5.04 o                         
   7  18   5         84.68         93.48         7.81 o                         
   8  18   5        108.69        100.25        10.51 o                         
   1  19   5        194.12        210.60        10.97 o                         
   2  19   5        792.70        830.16        27.25 o                         
   3  19   5          2.33         -5.32         5.32 o                         
   4  19   5        128.41        133.34        10.97 o                         
   5  19   5          0.13         -4.87         4.87 o                         
   6  19   5          0.00          0.03         4.61 o                         
   7  19   5         64.33         63.59         6.17 o                         
   0  20   5         34.00         34.21         8.66 o                         
   1  20   5          1.45         -4.59         5.21 o                         
   2  20   5          8.05         18.91         5.87 o                         
   3  20   5        389.10        365.96        23.15 o                         
   4  20   5         36.87         35.53         5.54 o                         
   5  20   5          9.00          7.24         4.40 o                         
   6  20   5         54.04         51.56         8.92 o                         
   1  21   5          0.13         -1.71         4.69 o                         
   2  21   5          6.04         10.84         5.50 o                         
   3  21   5          0.48         -4.84         4.84 o                         
   4  21   5          6.49          4.09         4.97 o                         
   0   0   6        202.88        182.40        11.19 o                         
   1   0   6      11131.66      11538.25       411.16 o                         
   2   0   6     131817.94     125061.26      4983.23 o                         
   3   0   6         98.91        113.30         9.11 o                         
   4   0   6       2457.20       2486.03       103.71 o                         
   5   0   6      46588.63      52588.95      2975.81 o                         
   6   0   6         96.90         80.69        17.55 o                         
   7   0   6       3786.92       4383.03       375.14 o                         
   8   0   6        897.30        635.43        27.68 o                         
   9   0   6         14.09          9.65         6.28 o                         
  10   0   6        963.90        840.40        31.36 o                         
  11   0   6        236.93        261.61        14.56 o                         
  12   0   6         12.28         14.78         8.84 o                         
  13   0   6        104.31         84.87        19.11 o                         
  14   0   6        262.54        247.60        17.03 o                         
   1   1   6       2413.59       2476.04        71.08 o                         
   2   1   6      44750.21      42197.99      1116.22 o                         
   3   1   6       7687.78       7278.77       207.42 o                         
   4   1   6        432.49        456.57        15.73 o                         
   5   1   6       3911.01       4625.09       191.85 o                         
   6   1   6        238.58        311.46        24.91 o                         
   7   1   6          0.16          4.53        11.28 o                         
   8   1   6          1.66          4.32         4.11 o                         
   9   1   6        233.61        221.95         8.76 o                         
  10   1   6        293.03        302.49        12.48 o                         
  11   1   6        227.83        219.20        10.25 o                         
  12   1   6          5.86          3.22         6.04 o                         
  13   1   6        195.13        218.27        10.37 o                         
  14   1   6         60.34         51.25         5.58 o                         
   0   2   6       5532.00       5485.07       197.80 o                         
   1   2   6       2147.28       2210.59        68.17 o                         
   2   2   6       9472.72       9058.98       255.75 o                         
   3   2   6       3159.14       3226.31        93.04 o                         
   4   2   6        251.46        226.99        11.86 o                         
   5   2   6         38.42         45.69         7.45 o                         
   6   2   6        453.85        600.09        49.12 o                         
   7   2   6        294.60        353.82        29.00 o                         
   8   2   6         28.90         27.93         4.74 o                         
   9   2   6          0.47         -3.98         3.98 o                         
  10   2   6          1.26          5.54         4.94 o                         
  11   2   6        323.74        298.73        12.35 o                         
  12   2   6        157.23        164.56        11.60 o                         
  13   2   6        124.86        136.81         7.66 o                         
  14   2   6         59.59         64.13         7.51 o                         
   1   3   6       3160.55       3281.64        88.44 o                         
   2   3   6        242.93        232.16         9.45 o                         
   3   3   6       5285.33       5706.93       205.92 o                         
   4   3   6       4529.54       4683.25       156.85 o                         
   5   3   6       4440.09       4866.50       178.94 o                         
   6   3   6        132.45        140.15        19.91 o                         
   7   3   6        363.42        426.09        35.42 o                         
   8   3   6         17.61         12.82         4.07 o                         
   9   3   6        361.93        356.86        11.87 o                         
  10   3   6        546.97        498.66        15.89 o                         
  11   3   6         35.25         25.11         5.38 o                         
  12   3   6        150.86        162.64         8.98 o                         
  13   3   6         52.32         75.82         6.61 o                         
  14   3   6         21.38         36.80         5.77 o                         
   0   4   6       1715.63       1770.71        60.03 o                         
   1   4   6        767.72        812.47        22.55 o                         
   2   4   6        231.95        205.11         9.68 o                         
   3   4   6       3513.50       3561.11       109.05 o                         
   4   4   6        113.66        126.46        15.96 o                         
   5   4   6       1574.19       1712.43        66.49 o                         
   6   4   6        514.58        606.67        38.73 o                         
   7   4   6         35.74         50.22        14.81 o                         
   8   4   6         37.95         34.85         4.46 o                         
   9   4   6        752.10        752.23        21.26 o                         
  10   4   6        167.67        178.91         8.80 o                         
  11   4   6         10.42          8.22         5.27 o                         
  12   4   6        320.35        302.09        12.73 o                         
  13   4   6        233.33        269.55        12.50 o                         
  14   4   6         14.41         19.31         5.40 o                         
   1   5   6         87.41         73.04         5.49 o                         
   2   5   6        607.55        578.42        18.39 o                         
   3   5   6        588.29        704.85        22.82 o                         
   4   5   6        754.78        792.77        28.07 o                         
   5   5   6         17.25          9.85         8.67 o                         
   6   5   6         48.65         66.42        16.96 o                         
   7   5   6        409.89        450.79        18.85 o                         
   8   5   6        254.76        251.58         9.10 o                         
   9   5   6          0.76          0.57         4.59 o                         
  10   5   6        189.22        186.99         8.95 o                         
  11   5   6        318.40        346.10        13.29 o                         
  12   5   6          1.29         10.23         5.54 o                         
  13   5   6          0.32          1.21         5.43 o                         
   0   6   6         60.14         73.26         8.89 o                         
   1   6   6       4468.31       4644.03       125.32 o                         
   2   6   6       6119.07       6369.29       162.02 o                         
   3   6   6         94.35         88.51         6.73 o                         
   4   6   6        577.93        527.27        23.36 o                         
   5   6   6       6733.92       7369.65       269.18 o                         
   6   6   6          1.30          5.81        10.53 o                         
   7   6   6         98.49        118.58         5.82 o                         
   8   6   6        801.57        716.49        20.58 o                         
   9   6   6        724.85        653.91        18.69 o                         
  10   6   6        104.39        117.56         8.09 o                         
  11   6   6         40.83         34.86         6.21 o                         
  12   6   6        161.32        180.37         9.43 o                         
  13   6   6         46.60         50.44         5.53 o                         
   1   7   6        662.54        542.58        18.28 o                         
   2   7   6         50.70         90.55        15.38 o                         
   3   7   6        582.98        588.82        23.27 o                         
   4   7   6        234.57        236.38        13.35 o                         
   5   7   6        528.50        482.92        25.83 o                         
   6   7   6         63.92         51.69        14.79 o                         
   7   7   6        770.32        663.43        17.98 o                         
   8   7   6       3374.61       2990.04        72.90 o                         
   9   7   6        342.58        351.08        12.52 o                         
  10   7   6       1124.66       1185.90        38.78 o                         
  11   7   6         11.66          6.46         5.69 o                         
  12   7   6         16.79         19.46         6.04 o                         
  13   7   6        163.46        200.71        12.65 o                         
   0   8   6        233.50        309.54        19.55 o                         
   1   8   6        660.31        807.36        25.50 o                         
   2   8   6         40.60        112.76         8.28 o                         
   3   8   6         57.97         59.58         7.69 o                         
   4   8   6        354.37        467.69        21.28 o                         
   5   8   6          0.06         -5.69         7.80 o                         
   6   8   6       1298.31       1116.52        29.90 o                         
   7   8   6        106.29        139.95         7.11 o                         
   8   8   6        150.84        158.81         7.77 o                         
   9   8   6       1961.76       1882.17        48.74 o                         
  10   8   6         41.78         38.89         6.46 o                         
  11   8   6          8.46         12.00         5.61 o                         
  12   8   6        291.89        304.75        13.07 o                         
  13   8   6         94.23         98.06         7.44 o                         
   1   9   6        293.86        295.61        14.37 o                         
   2   9   6         43.01         19.33         6.67 o                         
   3   9   6         25.01         48.40         9.11 o                         
   4   9   6        497.15        597.16        25.83 o                         
   5   9   6        834.40        739.27        32.09 o                         
   6   9   6        185.37        191.44         8.15 o                         
   7   9   6        872.71        803.26        22.85 o                         
   8   9   6        786.96        770.73        22.24 o                         
   9   9   6        353.33        352.24        13.04 o                         
  10   9   6         51.60         65.66         7.05 o                         
  11   9   6        106.66        122.69         8.47 o                         
  12   9   6          2.55          0.57         4.86 o                         
  13   9   6         89.92         69.79         7.61 o                         
   0  10   6        179.68        121.48        17.92 o                         
   1  10   6        723.27        718.28        28.57 o                         
   2  10   6        153.36        185.49        11.70 o                         
   3  10   6        227.11        179.89        13.04 o                         
   4  10   6        720.81        781.06        30.13 o                         
   5  10   6        330.79        383.13        15.26 o                         
   6  10   6         55.88         41.95         5.59 o                         
   7  10   6        701.34        650.20        19.28 o                         
   8  10   6         32.07         36.40         5.53 o                         
   9  10   6        797.72        808.34        24.06 o                         
  10  10   6         73.11         66.15         6.90 o                         
  11  10   6          4.97          1.90         5.61 o                         
  12  10   6        310.10        319.97        14.71 o                         
   1  11   6       3954.28       4085.35       151.43 o                         
   2  11   6       1814.02       2094.69        82.36 o                         
   3  11   6        353.74        351.68        15.76 o                         
   4  11   6         73.88         90.01         7.10 o                         
   5  11   6        203.08        192.89         9.85 o                         
   6  11   6        257.76        226.19        10.41 o                         
   7  11   6        338.68        317.87        15.64 o                         
   8  11   6         99.19         90.01         6.60 o                         
   9  11   6         23.13         16.55         5.46 o                         
  10  11   6         55.57         72.57         7.47 o                         
  11  11   6         61.95         66.55         6.68 o                         
  12  11   6          8.12          8.43         4.76 o                         
   0  12   6        359.16        440.00        20.63 o                         
   1  12   6        178.16        195.14        11.60 o                         
   2  12   6        189.16        186.95         9.17 o                         
   3  12   6        595.46        575.01        20.29 o                         
   4  12   6         26.31         19.83         5.52 o                         
   5  12   6         33.78         38.70         6.19 o                         
   6  12   6        293.82        271.28        12.32 o                         
   7  12   6        209.67        196.58         9.56 o                         
   8  12   6        508.27        511.59        16.77 o                         
   9  12   6         43.48         23.61         6.73 o                         
  10  12   6          3.10          5.08         5.47 o                         
  11  12   6         32.43         41.05         5.87 o                         
   1  13   6         13.30         14.47         4.73 o                         
   2  13   6          1.05         10.37         5.58 o                         
   3  13   6        749.58        668.11        22.76 o                         
   4  13   6        807.44        764.97        26.57 o                         
   5  13   6        198.02        197.38        10.98 o                         
   6  13   6        519.33        485.61        23.41 o                         
   7  13   6        574.90        544.31        19.91 o                         
   8  13   6         50.25         51.46         6.64 o                         
   9  13   6         31.02         35.70         6.00 o                         
  10  13   6        142.09        154.63        11.50 o                         
  11  13   6          4.32          5.34         4.97 o                         
   0  14   6       1024.28        869.00        37.37 o                         
   1  14   6        129.42        120.15         8.09 o                         
   2  14   6        513.16        539.74        20.69 o                         
   3  14   6         98.17         87.24         7.84 o                         
   4  14   6        168.83        148.31        10.13 o                         
   5  14   6          6.34          9.21         6.55 o                         
   6  14   6         57.94         53.87         7.37 o                         
   7  14   6         26.45         10.27         5.98 o                         
   8  14   6         36.44         40.48         7.45 o                         
   9  14   6         83.08         97.59         9.43 o                         
  10  14   6         54.27         50.58         7.17 o                         
  11  14   6         20.37         31.64         8.40 o                         
   1  15   6       3059.40       2895.02        82.71 o                         
   2  15   6        515.04        547.16        21.15 o                         
   3  15   6         15.64          9.18         7.08 o                         
   4  15   6         99.26         72.61         7.90 o                         
   5  15   6        229.57        162.46        12.03 o                         
   6  15   6          4.59         10.85         6.61 o                         
   7  15   6         53.94         75.53         8.90 o                         
   8  15   6          3.95          1.10         6.36 o                         
   9  15   6         27.77         15.03         7.08 o                         
  10  15   6         48.24         54.60         6.81 o                         
   0  16   6        485.76        513.09        34.11 o                         
   1  16   6         55.00         58.16         6.78 o                         
   2  16   6        275.47        273.50        12.89 o                         
   3  16   6       1801.17       1699.52        54.67 o                         
   4  16   6        388.67        352.86        20.61 o                         
   5  16   6        517.34        465.25        19.25 o                         
   6  16   6        237.25        213.13        15.10 o                         
   7  16   6         33.34         44.54         6.74 o                         
   8  16   6        475.99        494.52        26.08 o                         
   9  16   6          0.17          4.89         5.78 o                         
   1  17   6          1.24         -4.42         5.58 o                         
   2  17   6         20.46         28.31         6.36 o                         
   3  17   6          1.72         13.49         6.15 o                         
   4  17   6        232.17        202.14        10.95 o                         
   5  17   6         40.12         58.93         7.17 o                         
   6  17   6         61.16         50.50         7.12 o                         
   7  17   6        158.34        166.29        12.59 o                         
   8  17   6         29.18         36.93         7.50 o                         
   9  17   6        174.40        124.13        22.07 o                         
   0  18   6          0.72         -2.64         7.35 o                         
   1  18   6          0.02          2.73         5.57 o                         
   2  18   6         12.54         14.31         5.59 o                         
   3  18   6         39.19         41.37         6.16 o                         
   4  18   6          3.42         -3.65         5.32 o                         
   5  18   6          8.65          6.39         5.54 o                         
   6  18   6          7.36          8.80         5.38 o                         
   7  18   6          0.25          0.60         5.07 o                         
   8  18   6        217.14        217.65        17.23 o                         
   1  19   6         17.46         10.83         5.67 o                         
   2  19   6         92.01         96.30         7.81 o                         
   3  19   6        146.61        158.25         9.43 o                         
   4  19   6         16.11         13.58         5.62 o                         
   5  19   6         12.19         15.76         5.04 o                         
   6  19   6        132.17        135.19         8.21 o                         
   7  19   6        148.81        157.03         9.59 o                         
   0  20   6         14.45         18.23         6.81 o                         
   1  20   6         16.69         23.89         5.56 o                         
   2  20   6         54.03         55.32         7.05 o                         
   3  20   6        100.44         91.14         7.05 o                         
   4  20   6         85.25         87.10         7.56 o                         
   5  20   6         43.65         42.54         5.17 o                         
   1  21   6         45.49         52.03         5.92 o                         
   2  21   6          7.44         17.51         5.07 o                         
   3  21   6         68.08         56.93         6.00 o                         
   1   1   7        399.38        396.31        13.51 o                         
   2   1   7       5458.15       4948.10       131.99 o                         
   3   1   7        168.91        226.49        11.97 o                         
   4   1   7      10511.64      11349.10       345.69 o                         
   5   1   7       6337.64       6967.19       285.96 o                         
   6   1   7         18.02          5.68         9.70 o                         
   7   1   7        349.00        478.04        47.01 o                         
   8   1   7         44.56         59.10         4.91 o                         
   9   1   7        403.01        414.34        13.51 o                         
  10   1   7       1022.28        925.08        26.43 o                         
  11   1   7        315.86        266.20        17.10 o                         
  12   1   7         59.15         55.42         6.43 o                         
  13   1   7          5.09          3.58         5.21 o                         
  14   1   7          0.00          1.85         4.39 o                         
   0   2   7        810.81        779.63        30.30 o                         
   1   2   7         60.00         53.33         5.23 o                         
   2   2   7       7733.87       7762.57       218.45 o                         
   3   2   7        723.92        799.77        29.24 o                         
   4   2   7       1635.03       1615.32        62.23 o                         
   5   2   7          0.69         -1.23         6.83 o                         
   6   2   7        163.15        210.99        37.38 o                         
   7   2   7       1058.24       1197.06        66.27 o                         
   8   2   7        251.08        234.89         8.77 o                         
   9   2   7          0.50          2.96         4.52 o                         
  10   2   7         12.87          3.30         5.30 o                         
  11   2   7        869.67        800.72        27.62 o                         
  12   2   7        158.97        163.97        10.97 o                         
  13   2   7        280.86        300.60        12.43 o                         
  14   2   7         21.94         23.37         6.16 o                         
   1   3   7       2838.83       2715.56        78.46 o                         
   2   3   7      10254.05      10420.52       314.74 o                         
   3   3   7       3337.87       3389.04       113.12 o                         
   4   3   7        598.99        685.31        33.72 o                         
   5   3   7          5.15         -1.18         7.85 o                         
   6   3   7        393.36        374.49        24.71 o                         
   7   3   7          1.00          6.72        11.61 o                         
   8   3   7         63.83         62.31         4.79 o                         
   9   3   7        404.22        395.32        12.69 o                         
  10   3   7         10.99         13.73         5.20 o                         
  11   3   7          2.11         -2.28         5.19 o                         
  12   3   7        166.23        185.01         9.69 o                         
  13   3   7          4.63          3.92         5.04 o                         
  14   3   7        145.43        156.60        10.36 o                         
   0   4   7       4293.22       3979.27       131.70 o                         
   1   4   7       2231.23       2139.72        55.36 o                         
   2   4   7          7.47         -1.23         3.25 o                         
   3   4   7        552.76        605.79        26.31 o                         
   4   4   7       1830.06       2154.96        90.99 o                         
   5   4   7       1288.12       1518.60        67.21 o                         
   6   4   7       3115.70       3586.65       150.24 o                         
   7   4   7        113.20        125.50        10.25 o                         
   8   4   7         15.32         11.85         4.12 o                         
   9   4   7         13.24         20.28         4.77 o                         
  10   4   7         49.70         50.61         5.75 o                         
  11   4   7        290.34        296.23        11.47 o                         
  12   4   7        445.54        367.69        17.02 o                         
  13   4   7         21.93         25.07         5.72 o                         
   1   5   7         29.67         41.14         5.95 o                         
   2   5   7        438.51        448.90        16.51 o                         
   3   5   7        106.93        115.65         8.98 o                         
   4   5   7         78.78         57.99         9.95 o                         
   5   5   7        308.70        407.11        25.55 o                         
   6   5   7        583.81        696.79        38.26 o                         
   7   5   7        122.06        123.57         6.67 o                         
   8   5   7       2785.65       2412.38        57.67 o                         
   9   5   7       1819.40       1695.91        44.26 o                         
  10   5   7         15.25         20.16         5.43 o                         
  11   5   7         30.54         26.70         5.69 o                         
  12   5   7          3.38         -0.55         5.42 o                         
  13   5   7        296.99        340.45        19.46 o                         
   0   6   7         29.16         24.80         6.94 o                         
   1   6   7        725.32        717.42        23.92 o                         
   2   6   7         99.91         89.06         7.08 o                         
   3   6   7        619.85        615.06        23.90 o                         
   4   6   7        229.71        167.91        13.23 o                         
   5   6   7        718.73        878.87        43.05 o                         
   6   6   7        271.14        285.50        21.89 o                         
   7   6   7       1290.12       1118.01        26.29 o                         
   8   6   7        799.46        767.38        21.21 o                         
   9   6   7         54.15         48.59         5.63 o                         
  10   6   7         47.90         39.50         5.84 o                         
  11   6   7        651.02        651.66        21.47 o                         
  12   6   7        904.64       1002.41        32.76 o                         
  13   6   7        573.89        579.39        20.95 o                         
   1   7   7        854.12       1001.33        32.28 o                         
   2   7   7         58.27         34.97         5.69 o                         
   3   7   7        423.15        539.23        20.92 o                         
   4   7   7       2532.16       2792.49        96.36 o                         
   5   7   7        405.22        394.24        35.36 o                         
   6   7   7        302.31        310.73        14.18 o                         
   7   7   7        195.98        182.35         8.00 o                         
   8   7   7         95.15         91.33         7.22 o                         
   9   7   7        458.38        449.35        20.94 o                         
  10   7   7        171.98        162.07         9.11 o                         
  11   7   7          4.83          6.54         5.66 o                         
  12   7   7         65.62         71.87         7.29 o                         
  13   7   7         68.41         87.55         7.86 o                         
   0   8   7       2534.87       2983.00       143.31 o                         
   1   8   7         90.12        107.72         9.97 o                         
   2   8   7         22.15         25.89         6.05 o                         
   3   8   7         21.28         26.25         6.63 o                         
   4   8   7        211.36        256.38        16.19 o                         
   5   8   7        416.12        444.02        23.77 o                         
   6   8   7        784.87        738.11        21.53 o                         
   7   8   7        284.15        261.11        10.10 o                         
   8   8   7          1.43         -3.44         4.66 o                         
   9   8   7        355.56        363.27        13.01 o                         
  10   8   7         31.21         37.53         6.42 o                         
  11   8   7        216.59        241.25        10.96 o                         
  12   8   7         14.67         18.73         5.30 o                         
  13   8   7          0.12         -4.37         4.37 o                         
   1   9   7       5822.53       6049.70       200.92 o                         
   2   9   7       1129.61       1216.29        42.25 o                         
   3   9   7       2386.54       2903.08        86.99 o                         
   4   9   7        249.52        288.53        16.70 o                         
   5   9   7          1.98         -1.24         5.13 o                         
   6   9   7        660.21        560.10        18.18 o                         
   7   9   7         62.71         72.98         5.95 o                         
   8   9   7       3026.78       2860.60        75.51 o                         
   9   9   7        281.61        297.09        12.08 o                         
  10   9   7        128.16        124.58         8.85 o                         
  11   9   7        170.66        190.56        12.95 o                         
  12   9   7          0.02         -3.69         4.66 o                         
   0  10   7        595.86        483.56        33.87 o                         
   1  10   7       1116.75       1277.81        44.17 o                         
   2  10   7          2.04          3.41         8.29 o                         
   3  10   7          7.36          6.14         7.69 o                         
   4  10   7        205.67        152.66         7.90 o                         
   5  10   7       1790.16       1712.79        51.34 o                         
   6  10   7        888.30        822.77        26.85 o                         
   7  10   7       1586.12       1483.67        42.26 o                         
   8  10   7         18.59         20.76         5.45 o                         
   9  10   7        416.04        379.75        14.12 o                         
  10  10   7        100.05        104.40         7.64 o                         
  11  10   7         54.58         57.48         7.18 o                         
  12  10   7         49.81         40.55         5.38 o                         
   1  11   7       1004.62       1008.84        46.10 o                         
   2  11   7        111.58         85.77         9.05 o                         
   3  11   7          7.54          4.83         4.61 o                         
   4  11   7         65.68         54.94         6.91 o                         
   5  11   7          0.44         -5.11         5.11 o                         
   6  11   7        760.93        762.07        25.53 o                         
   7  11   7        144.25        178.95         9.50 o                         
   8  11   7         19.45         18.25         5.07 o                         
   9  11   7         96.68         86.99         6.84 o                         
  10  11   7         34.04         22.69         5.85 o                         
  11  11   7          0.06         -5.79         5.79 o                         
  12  11   7         17.56         12.60         5.40 o                         
   0  12   7       4848.10       4450.61       158.89 o                         
   1  12   7        917.14        875.99        25.00 o                         
   2  12   7        675.22        604.52        20.79 o                         
   3  12   7         93.84         95.45         8.20 o                         
   4  12   7        288.42        242.82        11.29 o                         
   5  12   7        506.19        499.86        20.10 o                         
   6  12   7        258.20        294.74        14.22 o                         
   7  12   7        300.34        330.77        14.23 o                         
   8  12   7         15.86         18.97         5.64 o                         
   9  12   7        321.43        295.79        12.68 o                         
  10  12   7          8.95          6.72         5.40 o                         
  11  12   7         25.47         12.28         6.11 o                         
   1  13   7        568.05        558.40        18.09 o                         
   2  13   7        184.22        167.22         9.48 o                         
   3  13   7        128.09        123.01         9.79 o                         
   4  13   7         17.77          8.64         5.71 o                         
   5  13   7        248.18        281.25        14.52 o                         
   6  13   7         12.67         15.77         6.90 o                         
   7  13   7         31.39         30.49         7.45 o                         
   8  13   7        673.43        675.62        24.43 o                         
   9  13   7        195.92        199.16        10.86 o                         
  10  13   7          2.11         -1.96         5.22 o                         
  11  13   7          0.81         -4.15         5.12 o                         
   0  14   7       2627.30       2383.94        93.49 o                         
   1  14   7        145.50        145.64         8.20 o                         
   2  14   7         12.28         12.49         6.00 o                         
   3  14   7         36.36         34.51         6.24 o                         
   4  14   7         23.79         36.44         6.58 o                         
   5  14   7        290.77        262.73        14.04 o                         
   6  14   7        155.91        138.74         9.52 o                         
   7  14   7          0.30         -5.58         5.96 o                         
   8  14   7        111.84        121.31        10.72 o                         
   9  14   7         40.18         41.74         8.21 o                         
  10  14   7         37.78         39.30         7.47 o                         
   1  15   7       3044.58       2930.94        87.27 o                         
   2  15   7         73.59         59.61         7.64 o                         
   3  15   7        705.31        706.58        28.56 o                         
   4  15   7          3.37         -5.52         5.80 o                         
   5  15   7         29.35         34.04         7.13 o                         
   6  15   7        131.78        130.03         9.80 o                         
   7  15   7        655.20        611.52        25.96 o                         
   8  15   7          6.76          4.67         6.21 o                         
   9  15   7        155.83        174.89        11.74 o                         
  10  15   7        107.01        103.30        12.74 o                         
   0  16   7        318.30        321.89        24.50 o                         
   1  16   7        333.89        329.06        15.26 o                         
   2  16   7         82.84        100.82         8.12 o                         
   3  16   7         30.75         28.78         6.58 o                         
   4  16   7        201.19        164.25         9.92 o                         
   5  16   7         24.29         32.43         6.86 o                         
   6  16   7        125.26        111.33         8.31 o                         
   7  16   7          1.37         -0.21         5.54 o                         
   8  16   7        134.08        142.52        15.86 o                         
   9  16   7         20.21         16.28         5.33 o                         
   1  17   7         24.63         10.91         5.59 o                         
   2  17   7         16.52         27.63         6.51 o                         
   3  17   7        879.94        865.72        29.97 o                         
   4  17   7        108.18        110.24         8.68 o                         
   5  17   7        323.48        287.04        13.70 o                         
   6  17   7         22.03         30.45         6.43 o                         
   7  17   7         32.65         23.33         6.43 o                         
   8  17   7         19.79         16.49         5.18 o                         
   0  18   7        498.10        480.96        30.30 o                         
   1  18   7        131.34        133.04         8.54 o                         
   2  18   7        649.86        672.34        22.93 o                         
   3  18   7         57.66         63.61         6.68 o                         
   4  18   7        211.35        239.86        19.78 o                         
   5  18   7          0.24          6.11         5.21 o                         
   6  18   7         65.78         53.68         6.47 o                         
   7  18   7         23.17          5.93         4.97 o                         
   1  19   7        207.70        189.66         9.99 o                         
   2  19   7         15.76         31.51         5.99 o                         
   3  19   7         81.84        110.34         7.41 o                         
   4  19   7          0.29          4.27         4.77 o                         
   5  19   7        239.95        217.94        10.30 o                         
   6  19   7         64.23         58.73         5.75 o                         
   0  20   7        173.37        198.96        14.47 o                         
   1  20   7          1.76          1.39         4.75 o                         
   2  20   7        129.31        143.38        10.94 o                         
   3  20   7          8.35          1.50         4.61 o                         
   4  20   7          0.23         -1.33         4.40 o                         
   5  20   7        121.37        106.12         8.46 o                         
   1  21   7          8.44          7.15         4.73 o                         
   2  21   7         62.73         45.42         6.30 o                         
   3  21   7         13.65         14.11         6.02 o                         
   0   0   8      22270.73      19988.01       797.52 o                         
   1   0   8       1688.25       1400.73        51.50 o                         
   2   0   8        410.15        407.37        25.48 o                         
   3   0   8       5844.37       6398.84       301.39 o                         
   4   0   8      26482.81      27373.43      1269.84 o                         
   5   0   8        167.40        201.88        18.98 o                         
   6   0   8       5176.14       5431.20       441.34 o                         
   7   0   8        718.86       1012.32       107.58 o                         
   8   0   8          3.39         -1.82         5.70 o                         
   9   0   8         21.05         11.19         7.00 o                         
  10   0   8        329.09        317.47        22.92 o                         
  11   0   8        331.31        242.66        17.27 o                         
  12   0   8       1948.26       1577.52        81.66 o                         
  13   0   8         29.04         28.43         8.89 o                         
  14   0   8         82.96        125.96        26.44 o                         
   1   1   8        507.02        543.64        15.74 o                         
   2   1   8        754.01        880.80        29.09 o                         
   3   1   8         55.90         36.82         9.23 o                         
   4   1   8       2808.62       2934.48       100.52 o                         
   5   1   8        262.08        285.44        19.96 o                         
   6   1   8        531.24        561.06        38.22 o                         
   7   1   8        278.01        398.67        31.77 o                         
   8   1   8         86.86         63.56         5.22 o                         
   9   1   8        735.54        648.35        18.47 o                         
  10   1   8         61.44         55.36         6.36 o                         
  11   1   8         66.59         68.59         7.41 o                         
  12   1   8         12.48         10.61         5.83 o                         
  13   1   8         11.10         13.33         6.99 o                         
  14   1   8         41.57         55.39         6.43 o                         
   0   2   8         41.55         47.88         5.85 o                         
   1   2   8       1257.57       1240.05        37.09 o                         
   2   2   8      15634.59      16442.55       536.64 o                         
   3   2   8         25.48         23.28         6.40 o                         
   4   2   8       4013.02       3811.67       141.04 o                         
   5   2   8       3232.72       3831.49       142.70 o                         
   6   2   8         10.72         27.34        11.61 o                         
   7   2   8         70.00         69.14        19.11 o                         
   8   2   8         14.79          6.01         4.21 o                         
   9   2   8         39.11         34.85         5.40 o                         
  10   2   8        922.83        869.37        30.90 o                         
  11   2   8        418.90        386.13        17.84 o                         
  12   2   8         21.03         23.13         5.67 o                         
  13   2   8          1.52          3.90         4.57 o                         
  14   2   8         22.39         20.69         6.49 o                         
   1   3   8        151.94        128.88         8.66 o                         
   2   3   8        908.92        853.57        30.91 o                         
   3   3   8         76.59         84.02         8.42 o                         
   4   3   8       3687.25       4344.60       178.54 o                         
   5   3   8        792.63        818.40        39.56 o                         
   6   3   8         72.10         83.88        12.59 o                         
   7   3   8         39.69         55.04        12.51 o                         
   8   3   8        295.41        285.68        10.22 o                         
   9   3   8         10.75         17.17         4.97 o                         
  10   3   8        246.39        229.96        11.83 o                         
  11   3   8        414.76        372.22        17.44 o                         
  12   3   8         37.52         46.84         6.34 o                         
  13   3   8        284.49        293.24        12.42 o                         
   0   4   8       2509.69       2424.23        89.54 o                         
   1   4   8        336.21        382.19        13.20 o                         
   2   4   8        811.77        788.10        27.36 o                         
   3   4   8        562.43        624.90        30.96 o                         
   4   4   8        235.07        242.51        17.85 o                         
   5   4   8          4.16         16.35         8.56 o                         
   6   4   8         34.76         30.93        11.37 o                         
   7   4   8         25.96          8.52         4.82 o                         
   8   4   8        290.65        266.68        11.03 o                         
   9   4   8        190.41        216.74         8.85 o                         
  10   4   8         64.15         65.33         6.32 o                         
  11   4   8          9.96         20.89         5.83 o                         
  12   4   8         31.18         19.21         5.83 o                         
  13   4   8        243.07        245.42        11.50 o                         
   1   5   8       4125.39       4378.40       125.76 o                         
   2   5   8       4164.27       4404.66       126.71 o                         
   3   5   8       3909.79       4177.39       139.23 o                         
   4   5   8       2349.41       2602.38       109.81 o                         
   5   5   8        453.53        536.35        38.26 o                         
   6   5   8        371.65        416.99        27.32 o                         
   7   5   8         64.85         78.38         5.29 o                         
   8   5   8       2288.91       2017.90        48.75 o                         
   9   5   8          0.36         -1.28         4.40 o                         
  10   5   8        359.51        320.28        11.55 o                         
  11   5   8        117.23        103.12         7.30 o                         
  12   5   8         15.33          5.42         5.68 o                         
  13   5   8        597.57        632.73        22.56 o                         
   0   6   8       1263.18       1433.42        72.18 o                         
   1   6   8       1502.87       1520.77        49.69 o                         
   2   6   8       1336.20       1381.17        40.13 o                         
   3   6   8        843.47        917.51        32.00 o                         
   4   6   8       1530.90       1623.51        67.46 o                         
   5   6   8         32.65         68.02        12.02 o                         
   6   6   8       2161.34       2188.84        79.13 o                         
   7   6   8        237.69        266.26        10.52 o                         
   8   6   8       1248.77       1170.12        31.39 o                         
   9   6   8        294.74        292.11        11.50 o                         
  10   6   8        361.05        397.73        14.63 o                         
  11   6   8        304.42        334.81        14.13 o                         
  12   6   8        809.47        818.46        27.47 o                         
  13   6   8        500.81        528.93        21.65 o                         
   1   7   8         45.74         48.81         7.35 o                         
   2   7   8       2273.25       2404.79        76.84 o                         
   3   7   8         32.58         35.91         6.84 o                         
   4   7   8        506.26        497.31        24.19 o                         
   5   7   8         37.98         79.21        12.61 o                         
   6   7   8       3924.68       3707.80        89.20 o                         
   7   7   8         97.66         98.09         6.29 o                         
   8   7   8        458.80        418.69        18.23 o                         
   9   7   8         70.06         88.27         7.13 o                         
  10   7   8        120.71        125.04         7.83 o                         
  11   7   8         30.47         32.33         5.83 o                         
  12   7   8          0.80          0.60         5.10 o                         
  13   7   8         47.88         47.39         5.90 o                         
   0   8   8       1878.96       2051.97       101.90 o                         
   1   8   8       7425.17       8134.45       268.18 o                         
   2   8   8        628.15        734.24        28.37 o                         
   3   8   8        709.21        737.82        29.61 o                         
   4   8   8         42.16        108.39        18.30 o                         
   5   8   8        416.10        440.54        25.17 o                         
   6   8   8       1893.41       1692.06        43.80 o                         
   7   8   8          5.58          5.75         4.66 o                         
   8   8   8        263.73        305.59        11.48 o                         
   9   8   8          9.12          7.20         5.73 o                         
  10   8   8        257.92        283.76        12.40 o                         
  11   8   8          0.32         -4.98         4.98 o                         
  12   8   8          6.90          5.31         4.98 o                         
  13   8   8         73.56         68.91         8.00 o                         
   1   9   8       1874.19       2043.55        66.56 o                         
   2   9   8       1839.10       1910.87        68.11 o                         
   3   9   8        165.31        169.66        13.59 o                         
   4   9   8        697.80        806.52        35.75 o                         
   5   9   8        221.02        284.43        11.21 o                         
   6   9   8        111.66        118.52         7.42 o                         
   7   9   8        172.62        152.05         8.44 o                         
   8   9   8       4365.95       4005.48       107.96 o                         
   9   9   8        200.30        209.90         9.99 o                         
  10   9   8         54.72         56.01         6.32 o                         
  11   9   8        292.49        311.03        13.88 o                         
  12   9   8          6.96          5.52         4.58 o                         
   0  10   8          3.71         -7.98        10.53 o                         
   1  10   8        330.14        388.32        19.47 o                         
   2  10   8         38.07         18.70        12.13 o                         
   3  10   8         23.23         22.84         6.57 o                         
   4  10   8         31.08         27.34         4.91 o                         
   5  10   8        284.50        327.74        14.11 o                         
   6  10   8        972.51        893.34        28.97 o                         
   7  10   8        420.41        419.29        15.61 o                         
   8  10   8          4.32         13.53         5.83 o                         
   9  10   8         16.21         22.06         5.98 o                         
  10  10   8          5.34          1.35         5.61 o                         
  11  10   8        453.94        460.21        23.71 o                         
  12  10   8        254.83        230.15        12.25 o                         
   1  11   8        328.65        345.62        14.84 o                         
   2  11   8       1420.63       1390.07        37.59 o                         
   3  11   8        201.58        209.58        10.06 o                         
   4  11   8        624.81        584.37        19.39 o                         
   5  11   8          8.85         13.09         5.86 o                         
   6  11   8          3.54          0.57         5.27 o                         
   7  11   8          2.73         -0.32         5.62 o                         
   8  11   8        131.89        120.81         8.53 o                         
   9  11   8         10.96          3.49         5.76 o                         
  10  11   8        105.45        114.92         9.07 o                         
  11  11   8          0.69         -5.74         5.74 o                         
  12  11   8          8.06         14.90         6.17 o                         
   0  12   8        255.89        228.19        14.46 o                         
   1  12   8         90.53         96.68         7.10 o                         
   2  12   8         46.26         51.29         5.77 o                         
   3  12   8         63.56         73.58         6.12 o                         
   4  12   8         26.59         19.69         5.94 o                         
   5  12   8         24.04         18.48         6.33 o                         
   6  12   8         25.78         10.30         6.33 o                         
   7  12   8        595.71        542.45        22.75 o                         
   8  12   8        309.14        311.69        12.84 o                         
   9  12   8         41.89         42.93         6.44 o                         
  10  12   8          1.65         -5.56         5.64 o                         
  11  12   8          2.26          1.28         5.33 o                         
   1  13   8          3.74         -1.49         4.78 o                         
   2  13   8        103.06        101.55         6.73 o                         
   3  13   8       1375.39       1308.47        40.51 o                         
   4  13   8          0.03          9.43         5.73 o                         
   5  13   8         36.24         23.40         7.53 o                         
   6  13   8        271.94        239.74        17.74 o                         
   7  13   8         72.78         53.47         7.23 o                         
   8  13   8          7.29          6.67         5.67 o                         
   9  13   8        133.30        147.08         9.65 o                         
  10  13   8        247.01        262.47        12.63 o                         
  11  13   8        155.88        185.94        15.93 o                         
   0  14   8        143.63        140.47        12.45 o                         
   1  14   8         53.28         48.55         6.94 o                         
   2  14   8        645.15        596.03        18.68 o                         
   3  14   8          0.08         -1.18         5.28 o                         
   4  14   8        799.89        642.16        22.85 o                         
   5  14   8        305.50        268.74        14.16 o                         
   6  14   8          2.45         10.51         6.85 o                         
   7  14   8        202.33        237.26        16.73 o                         
   8  14   8        104.37        118.43         9.13 o                         
   9  14   8          7.32          7.59         7.08 o                         
  10  14   8         40.42         37.51         6.43 o                         
   1  15   8       1011.08       1018.77        31.81 o                         
   2  15   8       1491.33       1434.66        42.76 o                         
   3  15   8       1051.15       1032.26        33.13 o                         
   4  15   8        106.93         93.83         8.35 o                         
   5  15   8         18.25         -6.80         7.94 o                         
   6  15   8         17.36          7.22         6.39 o                         
   7  15   8          0.48         11.01         5.93 o                         
   8  15   8        276.84        278.95        18.84 o                         
   9  15   8        164.65        189.57        12.35 o                         
  10  15   8         13.87          7.00         7.31 o                         
   0  16   8        738.06        792.74        37.71 o                         
   1  16   8          1.00          3.97         5.94 o                         
   2  16   8        756.97        807.14        27.18 o                         
   3  16   8          2.62          0.22         6.41 o                         
   4  16   8        704.08        650.96        22.39 o                         
   5  16   8        255.19        270.82        14.44 o                         
   6  16   8        634.27        683.98        25.48 o                         
   7  16   8         20.56         25.47         6.29 o                         
   8  16   8        549.21        593.01        24.24 o                         
   9  16   8          0.01          0.82         4.97 o                         
   1  17   8          0.56         -2.39         5.30 o                         
   2  17   8          0.39         -4.54         5.46 o                         
   3  17   8        130.55        126.08         8.76 o                         
   4  17   8          5.10         -2.33         5.74 o                         
   5  17   8         25.10         21.52         6.50 o                         
   6  17   8        490.01        543.14        21.06 o                         
   7  17   8         13.42          5.87         4.65 o                         
   8  17   8         14.90         15.59         5.07 o                         
   0  18   8        285.71        264.74        17.03 o                         
   1  18   8         79.12         84.85         7.08 o                         
   2  18   8         32.43         40.26         6.40 o                         
   3  18   8         71.19         75.79         6.70 o                         
   4  18   8        198.86        227.80        12.04 o                         
   5  18   8         25.64         42.37         6.87 o                         
   6  18   8         79.86         82.82         7.59 o                         
   7  18   8         78.36         70.42         7.97 o                         
   1  19   8        316.75        353.22        17.76 o                         
   2  19   8        474.77        521.69        19.23 o                         
   3  19   8         65.84         35.14         6.13 o                         
   4  19   8         64.70         62.19         5.91 o                         
   5  19   8         19.91         19.05         4.88 o                         
   6  19   8         15.10         12.52         4.46 o                         
   0  20   8         14.63         17.61         7.28 o                         
   1  20   8         25.11         33.16         5.81 o                         
   2  20   8         19.32         15.29         5.68 o                         
   3  20   8         53.93         67.70         5.71 o                         
   4  20   8         59.43         56.70         5.73 o                         
   5  20   8        124.35        130.39        10.90 o                         
   1  21   8        154.65        117.43         7.61 o                         
   2  21   8        203.36        200.26        13.13 o                         
   1   1   9        936.68       1006.56        27.50 o                         
   2   1   9         63.81         77.86         8.72 o                         
   3   1   9       1123.82       1086.94        39.90 o                         
   4   1   9       2437.96       2917.44        99.59 o                         
   5   1   9       2973.69       3027.53       114.92 o                         
   6   1   9         63.58         69.14        22.15 o                         
   7   1   9          1.33          4.59         4.89 o                         
   8   1   9          9.68          5.45         4.22 o                         
   9   1   9          3.76         -1.20         4.43 o                         
  10   1   9         24.11         15.65         5.88 o                         
  11   1   9        331.72        290.98        14.43 o                         
  12   1   9        269.41        252.82        13.21 o                         
  13   1   9        301.21        308.01        15.64 o                         
   0   2   9       8191.54       8072.50       291.04 o                         
   1   2   9       1192.82       1187.58        33.95 o                         
   2   2   9       4609.11       4927.60       162.84 o                         
   3   2   9       3876.53       4307.22       157.80 o                         
   4   2   9       1536.19       1498.19        59.29 o                         
   5   2   9        109.61        165.77        15.74 o                         
   6   2   9         17.06         38.30        11.19 o                         
   7   2   9        111.64        123.20         7.08 o                         
   8   2   9        263.09        221.10         9.33 o                         
   9   2   9         11.00          9.39         4.94 o                         
  10   2   9          1.47          7.36         5.65 o                         
  11   2   9        224.05        237.19        11.36 o                         
  12   2   9          2.19          0.26         5.28 o                         
  13   2   9         26.70         20.54         4.98 o                         
   1   3   9       6013.99       6115.82       164.64 o                         
   2   3   9        772.54        840.85        28.40 o                         
   3   3   9        197.40        223.29        13.60 o                         
   4   3   9         66.48        109.86        10.37 o                         
   5   3   9         17.84         13.45         9.50 o                         
   6   3   9        115.07        123.24        14.79 o                         
   7   3   9        139.94        122.64         7.03 o                         
   8   3   9         78.23         94.42         6.34 o                         
   9   3   9        336.01        332.54        12.52 o                         
  10   3   9         46.92         44.09         6.33 o                         
  11   3   9         79.47         87.58         7.56 o                         
  12   3   9         98.77        124.50         7.94 o                         
  13   3   9          2.73         -4.62         4.62 o                         
   0   4   9        135.10        150.72         9.83 o                         
   1   4   9        764.55        686.04        21.16 o                         
   2   4   9        140.51        139.31         9.28 o                         
   3   4   9        650.69        769.77        54.94 o                         
   4   4   9       4248.00       4162.20       171.32 o                         
   5   4   9       1627.14       1558.37        80.61 o                         
   6   4   9         24.57         16.47        10.52 o                         
   7   4   9         55.05         48.39         5.27 o                         
   8   4   9       1954.01       1790.71        47.69 o                         
   9   4   9         58.26         70.17         5.99 o                         
  10   4   9          2.91         -3.50         4.92 o                         
  11   4   9         51.66         72.68         7.37 o                         
  12   4   9        174.94        132.81         8.80 o                         
  13   4   9         22.27         15.97         4.51 o                         
   1   5   9        590.58        584.45        22.28 o                         
   2   5   9       1898.87       1931.65        62.19 o                         
   3   5   9        341.93        359.04        19.43 o                         
   4   5   9       6532.30       6799.69       277.22 o                         
   5   5   9        665.98        711.17        38.50 o                         
   6   5   9       3543.87       3768.13       162.71 o                         
   7   5   9        270.90        261.92        10.27 o                         
   8   5   9         19.12         17.95         4.51 o                         
   9   5   9        507.45        455.52        14.42 o                         
  10   5   9        154.66        158.51         8.27 o                         
  11   5   9        113.38        130.56         8.43 o                         
  12   5   9          8.74          1.49         5.14 o                         
  13   5   9        312.69        344.13        17.79 o                         
   0   6   9        315.83        347.90        24.39 o                         
   1   6   9       4740.30       5418.35       166.62 o                         
   2   6   9         28.22         31.85         7.96 o                         
   3   6   9        401.66        512.31        29.50 o                         
   4   6   9       2121.66       2087.06        81.06 o                         
   5   6   9       1359.70       1428.30        58.52 o                         
   6   6   9        374.62        367.06        14.03 o                         
   7   6   9       1803.27       1684.77        46.61 o                         
   8   6   9        332.32        308.13        11.72 o                         
   9   6   9          3.98          1.65         4.79 o                         
  10   6   9         91.29         95.29         6.98 o                         
  11   6   9          0.30          6.03         6.04 o                         
  12   6   9        148.54        186.17         9.98 o                         
  13   6   9        115.18        145.03        15.25 o                         
   1   7   9       1298.50       1541.57        55.51 o                         
   2   7   9        810.44        923.06        32.85 o                         
   3   7   9         39.64         70.71         9.10 o                         
   4   7   9          6.33         -3.08        10.79 o                         
   5   7   9         46.61         39.37         9.21 o                         
   6   7   9         46.23         48.47         5.29 o                         
   7   7   9          7.25         14.54         5.23 o                         
   8   7   9        174.73        157.39         8.41 o                         
   9   7   9        285.21        323.89        12.21 o                         
  10   7   9        436.80        404.93        15.96 o                         
  11   7   9         16.55         19.09         5.41 o                         
  12   7   9          0.31         -4.77         5.15 o                         
  13   7   9        514.53        584.34        29.57 o                         
   0   8   9       3664.79       4056.79       193.20 o                         
   1   8   9        284.83        422.66        21.37 o                         
   2   8   9        602.99        695.35        27.94 o                         
   3   8   9         34.83         27.64        13.77 o                         
   4   8   9         39.31         71.14        10.43 o                         
   5   8   9        225.91        210.80         8.43 o                         
   6   8   9        141.54        152.78         7.41 o                         
   7   8   9       1318.61       1198.11        33.43 o                         
   8   8   9         34.87         33.22         5.81 o                         
   9   8   9        288.81        269.49        11.07 o                         
  10   8   9         90.99         90.60         6.77 o                         
  11   8   9        223.84        222.82        10.65 o                         
  12   8   9          9.75         -3.04         5.56 o                         
   1   9   9       2303.42       2334.36        81.96 o                         
   2   9   9        398.51        391.40        21.54 o                         
   3   9   9          7.65          9.84         8.58 o                         
   4   9   9        220.25        259.17        11.81 o                         
   5   9   9        406.69        472.55        16.55 o                         
   6   9   9       1187.05       1041.59        30.44 o                         
   7   9   9         63.84         54.68         6.07 o                         
   8   9   9        408.05        395.64        17.17 o                         
   9   9   9          5.74         12.02         5.38 o                         
  10   9   9        148.35        149.94         8.66 o                         
  11   9   9         10.70         13.00         6.04 o                         
  12   9   9          0.30         -6.17         6.17 o                         
   0  10   9       2124.99       2168.41       109.35 o                         
   1  10   9       1781.95       2022.33        72.79 o                         
   2  10   9        163.11        152.09        11.22 o                         
   3  10   9        265.82        288.36        11.78 o                         
   4  10   9         11.07          5.90         4.68 o                         
   5  10   9         63.47         48.34         6.31 o                         
   6  10   9        209.12        202.76        10.81 o                         
   7  10   9       1174.63       1188.09        35.68 o                         
   8  10   9       1379.62       1388.46        44.86 o                         
   9  10   9         20.82         26.96         5.73 o                         
  10  10   9         57.64         70.03         7.90 o                         
  11  10   9        182.95        198.45        11.28 o                         
  12  10   9         35.43         21.67         6.58 o                         
   1  11   9          2.83          1.41         4.54 o                         
   2  11   9        134.12        102.82         7.10 o                         
   3  11   9         41.26         29.78         5.66 o                         
   4  11   9        118.94        129.25         7.92 o                         
   5  11   9          0.04          3.75         6.03 o                         
   6  11   9        504.95        501.64        18.51 o                         
   7  11   9         18.07         11.15         5.87 o                         
   8  11   9        291.78        272.67        20.84 o                         
   9  11   9          2.68          8.70         5.85 o                         
  10  11   9        121.08        116.95        10.45 o                         
  11  11   9          6.88          8.72         5.90 o                         
   0  12   9          8.85         13.35         7.58 o                         
   1  12   9         38.08         29.12         5.47 o                         
   2  12   9        577.79        571.63        21.12 o                         
   3  12   9        467.72        401.31        14.92 o                         
   4  12   9       1422.43       1227.85        39.84 o                         
   5  12   9        382.16        341.86        15.19 o                         
   6  12   9        482.87        491.52        19.84 o                         
   7  12   9         27.34         21.68         6.17 o                         
   8  12   9       1031.54       1100.23        36.43 o                         
   9  12   9         40.54         42.00         6.56 o                         
  10  12   9        392.33        373.50        16.00 o                         
  11  12   9        141.33        153.15        10.23 o                         
   1  13   9         85.45         72.30         6.81 o                         
   2  13   9        146.09        134.77         7.56 o                         
   3  13   9         21.30         17.35         5.29 o                         
   4  13   9        389.64        397.60        18.67 o                         
   5  13   9        199.66        155.83        10.96 o                         
   6  13   9        305.94        294.08        14.82 o                         
   7  13   9         30.58         29.18         6.74 o                         
   8  13   9         68.75         78.41         7.46 o                         
   9  13   9          0.75         -5.21         5.21 o                         
  10  13   9          1.35         -1.37         5.14 o                         
   0  14   9       1374.16       1256.31        55.53 o                         
   1  14   9        484.32        440.31        21.74 o                         
   2  14   9        327.24        318.08        13.99 o                         
   3  14   9         28.28         29.16         5.80 o                         
   4  14   9          4.60         11.07         6.09 o                         
   5  14   9          9.51         10.63         6.80 o                         
   6  14   9         27.44         18.33         6.80 o                         
   7  14   9        100.19        118.21        14.99 o                         
   8  14   9         70.91         76.26         7.70 o                         
   9  14   9          0.01          0.00         6.31 o                         
  10  14   9         63.72         44.92         7.53 o                         
   1  15   9        707.56        663.55        23.09 o                         
   2  15   9         40.50         42.30         6.09 o                         
   3  15   9          2.26          6.64         5.65 o                         
   4  15   9         46.58         32.64         7.08 o                         
   5  15   9         45.77         40.62         7.61 o                         
   6  15   9         47.27         37.11         6.73 o                         
   7  15   9         80.90         77.45         7.15 o                         
   8  15   9         12.36         15.79         6.41 o                         
   9  15   9          2.09          5.44         5.78 o                         
   0  16   9         11.50         17.13         8.79 o                         
   1  16   9          8.43          5.11         5.98 o                         
   2  16   9         42.71         35.76         6.54 o                         
   3  16   9          3.56          8.44         6.14 o                         
   4  16   9        731.38        719.37        26.45 o                         
   5  16   9          6.63          8.37         5.78 o                         
   6  16   9         68.80         79.15         7.62 o                         
   7  16   9          0.12         -2.47         4.97 o                         
   8  16   9         29.46         29.30         5.73 o                         
   9  16   9         17.31         14.12         6.46 o                         
   1  17   9        221.51        231.02        11.61 o                         
   2  17   9         80.80         83.43         6.86 o                         
   3  17   9        272.54        289.67        14.99 o                         
   4  17   9          0.51          5.59         6.23 o                         
   5  17   9         74.68         80.82         9.07 o                         
   6  17   9        234.47        282.53        12.95 o                         
   7  17   9         46.86         54.17         5.95 o                         
   8  17   9         30.64         28.31         5.94 o                         
   0  18   9         61.32         52.82         9.05 o                         
   1  18   9        207.63        223.36        11.29 o                         
   2  18   9         29.47         32.41         6.19 o                         
   3  18   9         36.90         46.07         6.08 o                         
   4  18   9        839.45        836.46        29.16 o                         
   5  18   9        600.69        605.84        23.77 o                         
   6  18   9          0.11         -0.46         6.34 o                         
   7  18   9         23.03         17.28         5.23 o                         
   1  19   9        110.57        108.25         7.43 o                         
   2  19   9        120.94        138.41         8.50 o                         
   3  19   9         39.56         38.05         5.47 o                         
   4  19   9        162.30        196.41        10.89 o                         
   5  19   9        276.39        265.03        12.41 o                         
   6  19   9         84.02        106.66         8.58 o                         
   0  20   9        109.85        112.13        12.15 o                         
   1  20   9          1.92          4.65         4.51 o                         
   2  20   9        319.83        272.19        19.86 o                         
   3  20   9          2.57          5.46         4.58 o                         
   4  20   9        322.78        341.84        17.24 o                         
   1  21   9         11.48          4.93         6.79 o                         
   0   0  10        727.86        659.92        43.85 o                         
   1   0  10        258.65        282.10        14.96 o                         
   2   0  10          5.27         -7.31         7.31 o                         
   3   0  10        718.19        845.31        46.13 o                         
   4   0  10      13199.70      12252.46       574.05 o                         
   5   0  10       4681.33       4804.12       230.78 o                         
   6   0  10        184.69        173.78        35.86 o                         
   7   0  10        100.13        141.36        11.63 o                         
   8   0  10         11.44         -3.32         7.25 o                         
   9   0  10        105.63         94.31        10.53 o                         
  10   0  10         22.96          1.19         7.66 o                         
  11   0  10         34.39         16.11         8.34 o                         
  12   0  10         45.33         43.24         9.95 o                         
  13   0  10        519.16        506.98        34.96 o                         
   1   1  10       5411.25       5794.04       148.56 o                         
   2   1  10       2469.49       2686.41        91.95 o                         
   3   1  10          9.97          4.66         5.65 o                         
   4   1  10        163.64        192.19        14.47 o                         
   5   1  10        953.06        891.57        39.45 o                         
   6   1  10         94.75         90.62        13.79 o                         
   7   1  10       1057.51        881.91        27.88 o                         
   8   1  10        482.99        378.34        14.77 o                         
   9   1  10          3.66          9.83         4.99 o                         
  10   1  10        233.69        205.54        10.05 o                         
  11   1  10        354.87        346.77        21.74 o                         
  12   1  10        307.32        296.07        13.39 o                         
  13   1  10          4.21          7.24         5.46 o                         
   0   2  10       3521.21       3410.38       139.25 o                         
   1   2  10       2550.71       2750.48        80.15 o                         
   2   2  10        296.04        343.91        17.73 o                         
   3   2  10      11938.87      13183.23       534.92 o                         
   4   2  10        799.06        794.95        35.65 o                         
   5   2  10         10.39         21.62         9.95 o                         
   6   2  10        723.05        906.39        47.73 o                         
   7   2  10         75.35         86.86         6.19 o                         
   8   2  10          0.01         -4.34         4.34 o                         
   9   2  10        184.58        157.05         8.31 o                         
  10   2  10        583.07        459.17        17.95 o                         
  11   2  10          0.01          9.62         5.68 o                         
  12   2  10         60.50         43.86         6.17 o                         
  13   2  10         16.77         17.94         4.78 o                         
   1   3  10        261.78        335.25        13.92 o                         
   2   3  10        605.05        632.36        25.27 o                         
   3   3  10        256.82        336.16        20.34 o                         
   4   3  10       4734.56       4852.53       200.98 o                         
   5   3  10        610.72        622.16        35.70 o                         
   6   3  10         63.43         77.85        17.92 o                         
   7   3  10          1.09          2.55         4.45 o                         
   8   3  10          0.63          3.39         4.70 o                         
   9   3  10         26.32         19.11         5.45 o                         
  10   3  10         42.56         34.18         5.74 o                         
  11   3  10        379.71        324.00        14.87 o                         
  12   3  10        319.43        290.68        13.17 o                         
  13   3  10        105.70         91.51         6.94 o                         
   0   4  10        399.50        430.52        27.57 o                         
   1   4  10        630.31        769.39        25.04 o                         
   2   4  10        361.98        385.27        18.33 o                         
   3   4  10       1414.26       1546.08        67.92 o                         
   4   4  10         72.30         59.73        18.43 o                         
   5   4  10       1719.93       1819.81        93.93 o                         
   6   4  10         67.26         96.50        12.24 o                         
   7   4  10         32.54         16.17         4.88 o                         
   8   4  10        160.69        157.29         8.03 o                         
   9   4  10         66.07         68.90         6.22 o                         
  10   4  10          5.54         -0.81         4.80 o                         
  11   4  10         31.55         30.61         6.37 o                         
  12   4  10          4.30          8.06         5.28 o                         
  13   4  10         57.06         52.82         5.46 o                         
   1   5  10      11393.63      12601.94       411.24 o                         
   2   5  10        997.70       1110.83        40.66 o                         
   3   5  10         20.34         23.59         7.45 o                         
   4   5  10        140.98        134.50        14.43 o                         
   5   5  10        146.59        231.48        22.79 o                         
   6   5  10       1330.04       1214.65        33.25 o                         
   7   5  10       1157.47       1044.71        32.44 o                         
   8   5  10          0.17         -0.60         4.53 o                         
   9   5  10        216.88        215.36         9.64 o                         
  10   5  10         14.04         14.96         5.54 o                         
  11   5  10          0.40         -2.54         5.18 o                         
  12   5  10          0.26         -0.66         5.04 o                         
  13   5  10         15.67         -0.31         4.97 o                         
   0   6  10       1518.55       1837.46        91.30 o                         
   1   6  10       4511.32       4857.19       161.18 o                         
   2   6  10        243.77        236.22        13.15 o                         
   3   6  10        425.30        487.57        23.06 o                         
   4   6  10         13.33          9.36         9.50 o                         
   5   6  10        769.54        940.61        48.52 o                         
   6   6  10        247.24        222.32        10.15 o                         
   7   6  10         48.80         53.27         5.78 o                         
   8   6  10         45.74         69.15         6.46 o                         
   9   6  10        142.38        126.77         7.99 o                         
  10   6  10         49.56         54.06         6.71 o                         
  11   6  10          6.47         -5.29         5.38 o                         
  12   6  10        173.07        159.47         8.85 o                         
  13   6  10         46.34         50.00         7.85 o                         
   1   7  10        658.55        777.10        31.71 o                         
   2   7  10         19.12         45.12         8.24 o                         
   3   7  10        149.54        170.18        13.15 o                         
   4   7  10       1101.61       1363.11        51.57 o                         
   5   7  10          6.85         14.53         5.01 o                         
   6   7  10        515.07        484.46        17.23 o                         
   7   7  10       2502.57       2131.06        60.52 o                         
   8   7  10       2104.40       1991.16        54.91 o                         
   9   7  10          7.98         13.22         5.12 o                         
  10   7  10          2.73         -0.22         5.22 o                         
  11   7  10        314.76        348.37        16.79 o                         
  12   7  10        174.94        195.69        15.75 o                         
   0   8  10       1183.64       1186.35        63.70 o                         
   1   8  10          0.67         -6.81         6.81 o                         
   2   8  10         17.11         32.37         9.10 o                         
   3   8  10       1078.97       1100.43        42.95 o                         
   4   8  10        779.24        795.54        28.98 o                         
   5   8  10        124.14        101.94         6.56 o                         
   6   8  10        686.65        590.50        16.80 o                         
   7   8  10         19.78         19.67         5.10 o                         
   8   8  10       3960.56       3554.17        95.97 o                         
   9   8  10         74.43         60.22         6.42 o                         
  10   8  10        219.91        209.75        10.88 o                         
  11   8  10         37.99         42.60         6.36 o                         
  12   8  10          5.79          3.64         4.97 o                         
   1   9  10        230.28        332.50        19.46 o                         
   2   9  10         64.57         86.16        13.30 o                         
   3   9  10          8.62         12.90         5.99 o                         
   4   9  10        360.87        336.04        12.74 o                         
   5   9  10         45.27         60.94         5.84 o                         
   6   9  10       2824.95       2626.75        69.09 o                         
   7   9  10         73.09         67.51         6.46 o                         
   8   9  10         85.47         88.03         6.92 o                         
   9   9  10        461.24        439.09        19.50 o                         
  10   9  10         30.74         35.57         6.06 o                         
  11   9  10        150.15        169.28        11.26 o                         
  12   9  10         25.49         12.69         5.78 o                         
   0  10  10         38.00         56.56        10.68 o                         
   1  10  10        606.85        645.86        23.21 o                         
   2  10  10        421.86        457.47        15.58 o                         
   3  10  10        286.15        320.77        12.33 o                         
   4  10  10        134.47        141.50         7.64 o                         
   5  10  10        139.32        134.18         7.50 o                         
   6  10  10         94.09         99.90         7.65 o                         
   7  10  10        150.02        153.34         8.81 o                         
   8  10  10         85.29         84.87         7.84 o                         
   9  10  10         22.76         16.85         5.99 o                         
  10  10  10         47.67         41.47         6.69 o                         
  11  10  10          0.05         -1.20         6.55 o                         
  12  10  10         86.67        103.29        19.79 o                         
   1  11  10        303.26        309.45        13.03 o                         
   2  11  10         14.12         10.25         5.20 o                         
   3  11  10        106.64         94.23         7.56 o                         
   4  11  10        235.69        205.44         9.45 o                         
   5  11  10         16.58         10.74         5.72 o                         
   6  11  10        244.62        204.24        10.55 o                         
   7  11  10         35.04         32.21         6.01 o                         
   8  11  10          2.56         -1.58         6.04 o                         
   9  11  10         18.27         16.39         5.95 o                         
  10  11  10         85.02        109.58         9.15 o                         
  11  11  10         98.45         95.02         9.31 o                         
   0  12  10         61.80         58.24         9.47 o                         
   1  12  10         35.09         30.25         5.61 o                         
   2  12  10          2.92          3.92         5.27 o                         
   3  12  10       1143.86       1097.07        34.57 o                         
   4  12  10         98.38         69.29         6.58 o                         
   5  12  10         27.51         23.23         6.14 o                         
   6  12  10         15.24          6.81         6.29 o                         
   7  12  10          4.99         12.41         5.51 o                         
   8  12  10        177.89        164.42        10.78 o                         
   9  12  10        238.85        253.26        11.88 o                         
  10  12  10         13.30         14.89         5.29 o                         
  11  12  10         32.33         25.47         6.46 o                         
   1  13  10       2099.42       1909.51        53.41 o                         
   2  13  10        414.80        505.03        17.26 o                         
   3  13  10        362.09        349.26        19.82 o                         
   4  13  10        189.91        165.26         9.53 o                         
   5  13  10        216.59        243.07        14.83 o                         
   6  13  10         24.95         23.13         6.95 o                         
   7  13  10        169.56        146.59        10.48 o                         
   8  13  10          1.60         -3.28         5.68 o                         
   9  13  10          3.52          8.23         5.69 o                         
  10  13  10         91.05         92.00         8.30 o                         
   0  14  10        773.74        748.87        36.20 o                         
   1  14  10        232.40        226.59        11.07 o                         
   2  14  10        124.35        133.50         8.10 o                         
   3  14  10        516.53        458.14        15.66 o                         
   4  14  10       2105.31       2066.26        64.65 o                         
   5  14  10        129.87        105.40         8.55 o                         
   6  14  10          6.68          1.74         7.06 o                         
   7  14  10          4.39         11.74         6.03 o                         
   8  14  10        303.66        316.33        19.99 o                         
   9  14  10         29.98         35.45         6.97 o                         
  10  14  10         91.20         62.32        10.01 o                         
   1  15  10         41.80         41.77         6.23 o                         
   2  15  10        416.15        414.45        17.73 o                         
   3  15  10          1.44         -5.37         5.37 o                         
   4  15  10         10.46         11.22         6.03 o                         
   5  15  10       1412.86       1505.02        50.41 o                         
   6  15  10          4.18          8.07         5.96 o                         
   7  15  10          9.10          9.87         5.59 o                         
   8  15  10         73.52         96.16         8.21 o                         
   9  15  10         19.24         25.60         5.75 o                         
   0  16  10        595.19        618.29        38.51 o                         
   1  16  10         63.08         67.75         7.28 o                         
   2  16  10          1.00         -0.15         6.19 o                         
   3  16  10        225.62        197.00        10.10 o                         
   4  16  10       1161.14       1095.89        37.80 o                         
   5  16  10         50.04         62.03         7.57 o                         
   6  16  10         26.19         33.91         6.05 o                         
   7  16  10         18.11         15.92         5.11 o                         
   8  16  10         75.72         64.47         6.04 o                         
   1  17  10         96.47         87.69         7.58 o                         
   2  17  10        236.93        244.38        11.26 o                         
   3  17  10        311.69        330.14        21.10 o                         
   4  17  10         43.68         44.72         6.63 o                         
   5  17  10          0.60         -4.51         5.59 o                         
   6  17  10        204.32        196.85        11.18 o                         
   7  17  10         61.31         71.50         5.64 o                         
   0  18  10        608.47        618.21        30.17 o                         
   1  18  10         12.46         12.50         5.58 o                         
   2  18  10         62.63         49.94         6.59 o                         
   3  18  10         76.54        112.38         8.49 o                         
   4  18  10        137.66        154.77         8.98 o                         
   5  18  10        397.64        495.46        19.97 o                         
   6  18  10         38.82         27.94         5.27 o                         
   1  19  10        395.71        425.44        15.97 o                         
   2  19  10        662.92        698.48        25.10 o                         
   3  19  10          8.70         19.84         5.27 o                         
   4  19  10        126.27        123.91         7.72 o                         
   5  19  10         17.31         20.05         4.20 o                         
   0  20  10        133.74        115.05        10.08 o                         
   1  20  10          6.34          5.05         4.14 o                         
   2  20  10          6.41          3.67         4.76 o                         
   3  20  10         61.10         72.67         6.79 o                         
   1   1  11       4909.78       5658.37       187.86 o                         
   2   1  11        579.94        751.05        29.46 o                         
   3   1  11          0.01         16.07         7.28 o                         
   4   1  11       7137.78       7930.56       291.05 o                         
   5   1  11         13.45         40.69         9.58 o                         
   6   1  11          1.02         -0.82         9.93 o                         
   7   1  11         17.77         32.86         5.44 o                         
   8   1  11          0.09         -2.33         4.51 o                         
   9   1  11        171.19        172.74         8.90 o                         
  10   1  11          3.98          2.39         5.26 o                         
  11   1  11         87.49         92.31         7.93 o                         
  12   1  11         73.17         74.52         7.61 o                         
  13   1  11         20.00         34.11         5.94 o                         
   0   2  11        993.08       1001.83        52.51 o                         
   1   2  11        174.37        239.92        14.60 o                         
   2   2  11       1238.09       1473.83        52.72 o                         
   3   2  11        336.18        376.82        20.71 o                         
   4   2  11       6184.56       5928.39       219.23 o                         
   5   2  11       5108.41       5698.22       237.00 o                         
   6   2  11        250.21        239.33        12.35 o                         
   7   2  11        101.82        101.98         6.73 o                         
   8   2  11         95.37         79.17         6.40 o                         
   9   2  11          6.72          9.01         4.95 o                         
  10   2  11          4.98         -0.92         5.67 o                         
  11   2  11          0.02         -5.20         5.20 o                         
  12   2  11          1.46         -2.82         5.55 o                         
  13   2  11         55.83         65.84         6.09 o                         
   1   3  11         11.22         22.79         5.68 o                         
   2   3  11         15.38         21.52         6.00 o                         
   3   3  11          4.35         13.05         8.37 o                         
   4   3  11        471.96        591.14        33.39 o                         
   5   3  11       1894.23       1892.37        84.79 o                         
   6   3  11         63.13         82.50         7.61 o                         
   7   3  11          0.93         -2.08         4.57 o                         
   8   3  11         21.98         13.19         5.23 o                         
   9   3  11        258.34        237.35        10.83 o                         
  10   3  11        275.57        230.08        10.13 o                         
  11   3  11        203.94        213.25        13.03 o                         
  12   3  11         94.45        101.22         7.75 o                         
  13   3  11          4.78          9.65         4.11 o                         
   0   4  11       3409.56       3459.28       163.99 o                         
   1   4  11         65.41         78.95        12.86 o                         
   2   4  11       1205.22       1248.81        56.17 o                         
   3   4  11         90.33        135.93        12.56 o                         
   4   4  11       1166.85       1267.05        58.60 o                         
   5   4  11        232.56        234.90        20.32 o                         
   6   4  11        142.68        181.50         9.46 o                         
   7   4  11        250.63        264.25        11.39 o                         
   8   4  11          4.59         13.27         4.97 o                         
   9   4  11        411.30        394.76        14.60 o                         
  10   4  11        788.69        663.17        22.68 o                         
  11   4  11         75.15         75.51         7.10 o                         
  12   4  11        154.95        147.38         8.75 o                         
  13   4  11          2.27         -0.10         4.62 o                         
   1   5  11        355.35        347.77        19.47 o                         
   2   5  11         55.89         65.73        11.19 o                         
   3   5  11         51.49         78.09        13.15 o                         
   4   5  11       2193.24       2439.90       105.10 o                         
   5   5  11       1684.24       1783.46        67.32 o                         
   6   5  11         13.11          7.06         5.19 o                         
   7   5  11        226.96        205.37        11.02 o                         
   8   5  11         75.69         78.97         7.03 o                         
   9   5  11         10.09          3.66         5.19 o                         
  10   5  11          8.39          0.81         5.06 o                         
  11   5  11          2.21         16.08         5.86 o                         
  12   5  11          0.22         -1.05         4.74 o                         
  13   5  11         18.22         32.57         6.90 o                         
   0   6  11        549.29        465.19        31.29 o                         
   1   6  11        838.27        848.79        33.00 o                         
   2   6  11        622.91        643.67        35.15 o                         
   3   6  11         32.34         14.49         8.42 o                         
   4   6  11       1225.72       1330.46        62.04 o                         
   5   6  11        160.78        209.52         9.47 o                         
   6   6  11        148.26        130.05         8.19 o                         
   7   6  11       1141.79       1064.41        35.03 o                         
   8   6  11       1398.11       1249.25        40.70 o                         
   9   6  11          4.20          1.07         5.42 o                         
  10   6  11        275.04        254.75        14.46 o                         
  11   6  11          0.25         -2.86         5.20 o                         
  12   6  11         10.92         -0.52         4.61 o                         
   1   7  11       4216.24       4369.68       147.17 o                         
   2   7  11         42.90         58.62        12.41 o                         
   3   7  11        159.84        184.16        18.25 o                         
   4   7  11         22.75          8.63         6.16 o                         
   5   7  11        134.97        143.09         7.40 o                         
   6   7  11          4.02         -2.79         4.76 o                         
   7   7  11          3.23          3.65         5.04 o                         
   8   7  11          0.07         -0.73         5.21 o                         
   9   7  11          3.55          2.93         5.39 o                         
  10   7  11         41.60         49.94         5.98 o                         
  11   7  11         25.83         26.01         5.99 o                         
  12   7  11         56.10         51.09         5.69 o                         
   0   8  11         39.53         24.20        12.14 o                         
   1   8  11          3.00          4.37         7.58 o                         
   2   8  11          0.16         -9.00         9.00 o                         
   3   8  11          5.58          7.89         8.06 o                         
   4   8  11        296.88        311.34        12.48 o                         
   5   8  11         34.83         27.57         5.33 o                         
   6   8  11        815.98        746.61        24.84 o                         
   7   8  11         93.13         99.25         7.10 o                         
   8   8  11         72.26         68.33         6.81 o                         
   9   8  11          0.78         10.78         5.37 o                         
  10   8  11        158.66        156.30         9.56 o                         
  11   8  11         95.24         96.60         8.04 o                         
  12   8  11         24.84         23.08         5.65 o                         
   1   9  11       2476.49       2614.36        79.77 o                         
   2   9  11         49.33         63.76         6.78 o                         
   3   9  11         12.34         19.22         5.18 o                         
   4   9  11         98.49        125.65         8.47 o                         
   5   9  11         15.86         17.51         5.06 o                         
   6   9  11        518.71        550.23        17.72 o                         
   7   9  11       1281.62       1196.89        35.69 o                         
   8   9  11         58.54         58.49         6.48 o                         
   9   9  11        396.33        377.40        17.32 o                         
  10   9  11         45.78         40.48         6.28 o                         
  11   9  11         17.91         14.01         5.86 o                         
  12   9  11         98.81         93.44        18.12 o                         
   0  10  11       6046.50       5957.73       187.24 o                         
   1  10  11       1149.27       1172.74        32.38 o                         
   2  10  11        943.87        786.42        26.82 o                         
   3  10  11        565.55        550.23        20.57 o                         
   4  10  11         11.02          2.00         4.79 o                         
   5  10  11          3.95         -1.63         4.89 o                         
   6  10  11       1702.74       1649.92        44.98 o                         
   7  10  11        184.13        201.62        10.43 o                         
   8  10  11         81.57         65.80         7.60 o                         
   9  10  11         86.68         92.12         9.34 o                         
  10  10  11         21.37         18.46         6.69 o                         
  11  10  11        276.60        241.36        16.96 o                         
   1  11  11         30.59         25.73         5.81 o                         
   2  11  11          1.86          3.86         5.14 o                         
   3  11  11        276.59        274.61        12.17 o                         
   4  11  11         17.81          8.28         5.65 o                         
   5  11  11        248.56        261.22        11.88 o                         
   6  11  11         13.10          5.18         5.40 o                         
   7  11  11        521.90        476.20        17.82 o                         
   8  11  11         29.01         14.18         6.22 o                         
   9  11  11        172.78        179.46        10.95 o                         
  10  11  11         84.47         95.94         9.39 o                         
  11  11  11        425.57        459.61        27.17 o                         
   0  12  11        141.76        125.30        14.19 o                         
   1  12  11        474.03        456.80        16.60 o                         
   2  12  11       1222.72       1140.76        34.53 o                         
   3  12  11       1731.36       1682.42        53.10 o                         
   4  12  11         25.62         24.76         5.85 o                         
   5  12  11       1320.67       1253.14        38.97 o                         
   6  12  11        833.37        778.26        28.48 o                         
   7  12  11        535.97        495.79        26.54 o                         
   8  12  11        317.48        376.18        17.19 o                         
   9  12  11          1.27          6.34         5.92 o                         
  10  12  11         89.04         80.67         8.00 o                         
   1  13  11          5.77          1.90         5.11 o                         
   2  13  11          8.83          8.68         5.34 o                         
   3  13  11         22.02         24.86         5.83 o                         
   4  13  11          0.36         -3.14         5.57 o                         
   5  13  11        122.52        114.31         8.96 o                         
   6  13  11        175.63        154.40        10.68 o                         
   7  13  11          0.05          1.64         5.68 o                         
   8  13  11         31.19         37.12         6.34 o                         
   9  13  11         42.02         49.23         5.96 o                         
  10  13  11         12.86          4.74         5.38 o                         
   0  14  11          2.38         -1.19         7.66 o                         
   1  14  11         11.98         13.70         6.07 o                         
   2  14  11        298.91        289.92        11.87 o                         
   3  14  11        660.53        647.13        21.33 o                         
   4  14  11        133.18        151.21         9.10 o                         
   5  14  11         71.33         85.77         8.34 o                         
   6  14  11         22.27         25.69         6.47 o                         
   7  14  11          1.04         -3.37         5.69 o                         
   8  14  11         96.32        108.76        11.97 o                         
   9  14  11         13.20         11.84         5.94 o                         
   1  15  11        614.52        555.83        18.54 o                         
   2  15  11        543.82        543.61        22.65 o                         
   3  15  11         71.34         71.62         7.18 o                         
   4  15  11        124.22        134.10         9.12 o                         
   5  15  11         66.07         83.13         7.40 o                         
   6  15  11          9.37         12.63         5.41 o                         
   7  15  11          1.44          7.53         5.14 o                         
   8  15  11         12.68          4.59         4.67 o                         
   9  15  11        159.50        157.02         9.87 o                         
   0  16  11        601.81        590.56        33.72 o                         
   1  16  11         15.20         12.19         5.77 o                         
   2  16  11        318.72        355.23        14.45 o                         
   3  16  11       1358.20       1321.46        42.57 o                         
   4  16  11          0.08          1.52         6.23 o                         
   5  16  11          8.14          8.04         5.58 o                         
   6  16  11         87.72        105.01         7.47 o                         
   7  16  11          4.33          5.32         4.43 o                         
   8  16  11         23.31         23.43         5.23 o                         
   1  17  11         22.35         12.62         5.62 o                         
   2  17  11         14.20         27.51         5.99 o                         
   3  17  11          1.24          2.47         5.78 o                         
   4  17  11        187.13        213.89        10.76 o                         
   5  17  11        480.11        534.88        18.54 o                         
   6  17  11         56.00         63.61         5.89 o                         
   7  17  11          9.66          9.16         5.30 o                         
   0  18  11          1.61          6.58         7.25 o                         
   1  18  11        406.84        403.55        18.34 o                         
   2  18  11        140.65        142.09         9.29 o                         
   3  18  11       1058.43       1076.06        38.48 o                         
   4  18  11         50.40         71.83         6.65 o                         
   5  18  11         18.97         17.88         4.83 o                         
   6  18  11        246.46        228.04        12.99 o                         
   1  19  11          2.52          6.26         4.82 o                         
   2  19  11         50.96         42.81         6.34 o                         
   3  19  11         11.65          9.88         5.14 o                         
   4  19  11        113.38        119.91         7.17 o                         
   5  19  11         29.91         16.42         5.85 o                         
   0  20  11        254.30        205.68        15.01 o                         
   1  20  11          0.00         -0.06         3.77 o                         
   2  20  11        111.97        107.40        12.15 o                         
   3  20  11         19.03         10.42         6.09 o                         
   0   0  12      21520.20      24370.06      1974.98 o                         
   1   0  12       5006.94       5519.94       260.49 o                         
   2   0  12        485.62        522.48        32.73 o                         
   3   0  12       3819.78       4696.06       223.26 o                         
   4   0  12        808.30        956.74        53.50 o                         
   5   0  12        297.26        429.73        39.95 o                         
   6   0  12         29.89         79.23         9.34 o                         
   7   0  12        229.12        188.02        13.63 o                         
   8   0  12         23.05          9.41         7.81 o                         
   9   0  12        764.30        668.48        32.98 o                         
  10   0  12         11.87         -0.97         9.28 o                         
  11   0  12         62.57         76.92        16.24 o                         
  12   0  12        153.37        139.11        19.79 o                         
  13   0  12         91.31         65.43        20.69 o                         
   1   1  12        722.84        954.53        39.45 o                         
   2   1  12       4753.54       5052.63       185.99 o                         
   3   1  12        655.58        668.20        30.81 o                         
   4   1  12       5781.33       6124.32       226.29 o                         
   5   1  12        520.93        595.10        37.03 o                         
   6   1  12         98.91        114.82         7.19 o                         
   7   1  12          0.22          5.36         4.94 o                         
   8   1  12          6.81         10.13         5.22 o                         
   9   1  12        152.37        131.11         9.64 o                         
  10   1  12        158.79        128.07         8.28 o                         
  11   1  12          6.75          9.59         5.18 o                         
  12   1  12         10.63          5.82         9.96 o                         
  13   1  12         44.90         37.45         7.96 o                         
   0   2  12        189.15        157.90        15.19 o                         
   1   2  12        144.61        131.26        11.17 o                         
   2   2  12       1219.72       1519.11        59.52 o                         
   3   2  12         38.00         31.51         9.16 o                         
   4   2  12       1250.17       1148.30        54.12 o                         
   5   2  12       3008.95       3484.50       148.16 o                         
   6   2  12          6.25         -0.50         4.28 o                         
   7   2  12        609.01        532.95        18.56 o                         
   8   2  12         75.48         43.41         5.76 o                         
   9   2  12          3.83          0.92         5.15 o                         
  10   2  12        138.33        121.46         8.59 o                         
  11   2  12         18.49         21.72         6.23 o                         
  12   2  12         14.48         13.68         6.00 o                         
  13   2  12          9.54          9.47         7.88 o                         
   1   3  12       8234.92       9127.62       370.37 o                         
   2   3  12       1298.54       1650.73        72.70 o                         
   3   3  12        151.34        110.38        13.93 o                         
   4   3  12        250.19        278.39        21.27 o                         
   5   3  12        536.61        520.84        51.67 o                         
   6   3  12       1193.61       1090.94        29.58 o                         
   7   3  12         71.68         82.25         7.11 o                         
   8   3  12          1.21          7.03         5.21 o                         
   9   3  12         10.03         12.80         5.51 o                         
  10   3  12        534.93        411.48        16.17 o                         
  11   3  12        540.02        568.25        22.85 o                         
  12   3  12         18.96         26.19         6.20 o                         
  13   3  12          7.28          5.21         5.25 o                         
   0   4  12        348.85        428.64        36.04 o                         
   1   4  12        635.35        798.91        46.13 o                         
   2   4  12         22.56         31.44        21.85 o                         
   3   4  12         67.89         63.96        12.04 o                         
   4   4  12          4.63         -1.70        17.80 o                         
   5   4  12        181.22        176.22        10.36 o                         
   6   4  12         59.35         52.21         6.15 o                         
   7   4  12         60.20         49.29         6.93 o                         
   8   4  12        418.13        362.50        13.93 o                         
   9   4  12         67.28         52.37         6.37 o                         
  10   4  12         31.88         27.57         5.78 o                         
  11   4  12          0.10         -3.74         5.26 o                         
  12   4  12          4.36          0.12         5.07 o                         
  13   4  12         10.22          8.28        11.03 o                         
   1   5  12        998.28       1021.92        55.69 o                         
   2   5  12        634.26        648.65        41.66 o                         
   3   5  12        436.32        417.58        26.87 o                         
   4   5  12         27.28          2.63        10.90 o                         
   5   5  12         18.93          7.44         4.74 o                         
   6   5  12          6.72          5.37         5.33 o                         
   7   5  12        213.40        203.62        12.50 o                         
   8   5  12        180.40        169.72         9.28 o                         
   9   5  12        111.17         69.55         6.58 o                         
  10   5  12         55.58         49.07         6.08 o                         
  11   5  12         99.88        141.09         8.52 o                         
  12   5  12        197.01        177.52         9.94 o                         
   0   6  12      12387.60      13747.28       782.89 o                         
   1   6  12         81.69         88.24        14.16 o                         
   2   6  12          1.69          7.42         9.50 o                         
   3   6  12        188.81        260.36        27.07 o                         
   4   6  12        239.71        234.23        11.40 o                         
   5   6  12        747.05        672.20        21.46 o                         
   6   6  12       5580.83       4889.15       147.45 o                         
   7   6  12         25.92         27.63         6.39 o                         
   8   6  12          0.00          2.54         5.44 o                         
   9   6  12         29.18         32.50         5.92 o                         
  10   6  12        188.42        203.65         9.67 o                         
  11   6  12        135.06        142.26         8.30 o                         
  12   6  12          1.81          3.43         4.71 o                         
   1   7  12        637.69        622.85        40.85 o                         
   2   7  12          6.77         -7.82         9.50 o                         
   3   7  12        221.89        237.66        15.95 o                         
   4   7  12        117.85        119.16         7.50 o                         
   5   7  12        708.85        656.16        21.21 o                         
   6   7  12        884.04        757.73        26.17 o                         
   7   7  12        864.71        825.41        27.27 o                         
   8   7  12         19.58         30.59         6.32 o                         
   9   7  12        324.43        289.00        17.57 o                         
  10   7  12         42.07         37.52         5.84 o                         
  11   7  12         55.48         56.01         5.96 o                         
  12   7  12          1.81          2.76         5.55 o                         
   0   8  12        177.83        270.13        30.18 o                         
   1   8  12          2.42         11.45         9.06 o                         
   2   8  12        226.30        289.87        13.74 o                         
   3   8  12       1536.03       1331.22        37.67 o                         
   4   8  12         73.29         45.47         6.10 o                         
   5   8  12        235.69        216.82        10.04 o                         
   6   8  12       1890.12       1739.36        54.37 o                         
   7   8  12        344.14        332.46        14.43 o                         
   8   8  12       1250.77       1098.11        34.78 o                         
   9   8  12         82.70         80.63         7.21 o                         
  10   8  12        140.21        168.37         8.97 o                         
  11   8  12          3.82          5.45         5.64 o                         
  12   8  12        103.08        121.37        14.30 o                         
   1   9  12        449.85        449.52        17.61 o                         
   2   9  12         57.43         30.23         5.56 o                         
   3   9  12        673.45        558.20        20.23 o                         
   4   9  12         22.43         32.23         6.29 o                         
   5   9  12        838.20        719.78        22.97 o                         
   6   9  12        497.14        539.41        18.73 o                         
   7   9  12        575.88        561.60        19.99 o                         
   8   9  12          0.18          0.81         5.62 o                         
   9   9  12        138.19        135.06         7.91 o                         
  10   9  12         32.04         30.70         5.99 o                         
  11   9  12         40.66         56.52         7.25 o                         
   0  10  12        516.40        546.76        30.30 o                         
   1  10  12        165.39        172.43        11.13 o                         
   2  10  12         16.39          9.10         5.45 o                         
   3  10  12         62.51         68.07         7.19 o                         
   4  10  12        673.02        664.36        25.99 o                         
   5  10  12         21.50         23.14         5.67 o                         
   6  10  12        962.22        908.97        28.43 o                         
   7  10  12         36.66         32.84         6.27 o                         
   8  10  12         72.02         91.24         7.22 o                         
   9  10  12         97.45         97.65         8.71 o                         
  10  10  12          0.03         -6.80         6.80 o                         
  11  10  12          2.85         -7.49         7.49 o                         
   1  11  12        501.26        433.64        17.99 o                         
   2  11  12        313.82        289.63        14.00 o                         
   3  11  12        124.81        120.64         8.50 o                         
   4  11  12        761.25        655.52        22.48 o                         
   5  11  12        889.55        817.79        26.10 o                         
   6  11  12        604.95        563.75        19.99 o                         
   7  11  12        356.87        349.16        25.67 o                         
   8  11  12        270.30        261.53        18.77 o                         
   9  11  12         81.64         79.46         8.01 o                         
  10  11  12          0.05         -8.43         8.43 o                         
  11  11  12          7.48         13.14         6.46 o                         
   0  12  12          8.79         -1.42         7.83 o                         
   1  12  12          6.14          8.05         5.77 o                         
   2  12  12          8.25          5.97         5.83 o                         
   3  12  12         43.81         39.86         6.72 o                         
   4  12  12         47.85         31.30         6.42 o                         
   5  12  12        379.16        406.84        15.75 o                         
   6  12  12         13.42         19.24         6.12 o                         
   7  12  12        181.07        187.18        10.40 o                         
   8  12  12          2.81          6.84         6.72 o                         
   9  12  12        176.65        203.45        11.07 o                         
  10  12  12        217.90        251.91        18.37 o                         
   1  13  12         24.03         21.67         5.60 o                         
   2  13  12       1605.93       1428.83        42.31 o                         
   3  13  12       1735.47       1675.16        48.92 o                         
   4  13  12       2452.80       2401.15        77.86 o                         
   5  13  12        103.07        103.75         8.27 o                         
   6  13  12          9.87         11.14         6.62 o                         
   7  13  12          0.03          1.49         5.62 o                         
   8  13  12        248.28        275.77        15.49 o                         
   9  13  12         59.39         69.95         6.67 o                         
  10  13  12         14.27         23.45         9.75 o                         
   0  14  12        463.55        397.89        25.72 o                         
   1  14  12         15.63         18.53         5.77 o                         
   2  14  12        231.40        216.07         9.80 o                         
   3  14  12        752.21        672.95        22.13 o                         
   4  14  12        206.03        222.08        10.89 o                         
   5  14  12        547.75        591.28        20.68 o                         
   6  14  12        297.24        325.98        15.43 o                         
   7  14  12        334.71        365.66        16.26 o                         
   8  14  12        288.55        292.51        14.22 o                         
   9  14  12          0.14         -5.43         6.06 o                         
   1  15  12         17.28         22.20         5.75 o                         
   2  15  12        535.38        498.69        19.15 o                         
   3  15  12          0.80         -5.26         5.26 o                         
   4  15  12        181.07        245.68        11.19 o                         
   5  15  12          7.18         10.59         5.85 o                         
   6  15  12        284.64        279.49        12.44 o                         
   7  15  12        131.42        134.64         8.02 o                         
   8  15  12          0.21         -4.61         4.61 o                         
   0  16  12        225.67        245.90        17.68 o                         
   1  16  12        409.46        393.12        15.14 o                         
   2  16  12        153.17        161.31         9.08 o                         
   3  16  12         22.96         34.69         6.27 o                         
   4  16  12         58.65         48.77         6.57 o                         
   5  16  12        610.67        661.61        24.43 o                         
   6  16  12          0.31         -4.56         4.56 o                         
   7  16  12        123.15        137.77         7.85 o                         
   8  16  12         68.17         67.78        10.35 o                         
   1  17  12         79.20         66.49         6.84 o                         
   2  17  12        650.15        684.03        24.89 o                         
   3  17  12         62.42         58.54         6.27 o                         
   4  17  12        534.99        598.86        21.06 o                         
   5  17  12         21.58         25.31         5.05 o                         
   6  17  12        149.76        139.48         7.60 o                         
   7  17  12         20.46          8.69         7.05 o                         
   0  18  12        206.16        223.15        22.04 o                         
   1  18  12         36.74         47.00         6.17 o                         
   2  18  12         34.63         33.17         5.77 o                         
   3  18  12         37.59         45.99         5.68 o                         
   4  18  12         53.20         50.82         5.54 o                         
   5  18  12          1.32          4.85         4.46 o                         
   1  19  12         21.41         18.98         4.26 o                         
   2  19  12         11.43         13.79         4.36 o                         
   3  19  12         53.67         56.58         5.40 o                         
   4  19  12         45.47         43.21         6.12 o                         
   0  20  12         81.32         68.96        16.90 o                         
   1  20  12        107.49        101.57         9.15 o                         
   1   1  13         25.37         24.90         7.28 o                         
   2   1  13         49.68        105.13        10.94 o                         
   3   1  13        523.69        536.53        27.73 o                         
   4   1  13        383.77        353.53        28.10 o                         
   5   1  13       2319.17       2056.76        76.49 o                         
   6   1  13        168.28        137.59         7.97 o                         
   7   1  13        500.36        517.14        22.71 o                         
   8   1  13        717.21        669.06        25.14 o                         
   9   1  13       1450.10       1208.54        37.84 o                         
  10   1  13        471.67        395.49        23.56 o                         
  11   1  13        175.86        195.21        12.92 o                         
  12   1  13        179.74        191.82        25.53 o                         
   0   2  13        319.11        375.03        27.33 o                         
   1   2  13         17.14         26.30         7.68 o                         
   2   2  13        370.45        344.16        19.92 o                         
   3   2  13        939.64       1192.71        55.17 o                         
   4   2  13        851.96        992.86        70.14 o                         
   5   2  13        521.02        554.63        19.62 o                         
   6   2  13        913.89        847.05        28.28 o                         
   7   2  13       1207.82       1105.99        35.90 o                         
   8   2  13         90.58         91.41         8.02 o                         
   9   2  13        123.84        129.20         9.02 o                         
  10   2  13         23.82         14.14         6.15 o                         
  11   2  13          0.42         -5.34         5.34 o                         
  12   2  13         53.92         68.71         8.32 o                         
   1   3  13       1121.40       1150.59        60.86 o                         
   2   3  13        437.16        529.42        35.54 o                         
   3   3  13         26.53         37.95        14.15 o                         
   4   3  13       2412.37       2688.00       134.26 o                         
   5   3  13        645.07        569.25        17.96 o                         
   6   3  13        946.32        828.52        25.57 o                         
   7   3  13          1.63          2.19         5.14 o                         
   8   3  13        426.36        443.65        16.84 o                         
   9   3  13        102.67         87.98         7.36 o                         
  10   3  13          1.42          5.08         5.50 o                         
  11   3  13         46.01         46.94         6.97 o                         
  12   3  13          9.55         10.69         5.46 o                         
   0   4  13         29.56         11.46        12.57 o                         
   1   4  13        332.91        376.01        28.10 o                         
   2   4  13          0.15         11.98        12.78 o                         
   3   4  13        230.90        234.34        22.79 o                         
   4   4  13        268.47        264.12        16.55 o                         
   5   4  13       3247.78       2970.19        90.63 o                         
   6   4  13       1513.48       1191.01        38.36 o                         
   7   4  13       3135.17       2798.74        81.38 o                         
   8   4  13        306.61        242.02        10.85 o                         
   9   4  13          0.69         -5.19         5.19 o                         
  10   4  13        142.43        127.62         8.00 o                         
  11   4  13          6.01         -1.61         5.01 o                         
  12   4  13         23.93         28.06         6.00 o                         
   1   5  13        489.53        449.36        32.89 o                         
   2   5  13        768.17        937.08        55.69 o                         
   3   5  13        141.79        142.04        18.98 o                         
   4   5  13        222.74        228.39        10.61 o                         
   5   5  13        161.22        130.33         8.25 o                         
   6   5  13       1845.84       1574.68        49.57 o                         
   7   5  13        500.85        486.63        21.87 o                         
   8   5  13          2.27          6.98         5.50 o                         
   9   5  13        411.37        369.23        14.82 o                         
  10   5  13         13.10          9.60         5.41 o                         
  11   5  13         11.15         16.72         5.84 o                         
  12   5  13         39.27         58.52         6.81 o                         
   0   6  13        168.62        197.74        24.32 o                         
   1   6  13         71.84         53.22        23.21 o                         
   2   6  13         92.31         98.76        37.58 o                         
   3   6  13         34.12         38.58         7.14 o                         
   4   6  13        136.16        140.12         8.94 o                         
   5   6  13         42.04         36.72         6.19 o                         
   6   6  13       1210.88       1133.42        37.22 o                         
   7   6  13        111.02        122.38         8.91 o                         
   8   6  13        749.23        700.91        24.06 o                         
   9   6  13          1.18          3.44         5.24 o                         
  10   6  13         17.91         28.69         5.49 o                         
  11   6  13         64.71         81.06         8.28 o                         
  12   6  13         80.39         84.17         6.89 o                         
   1   7  13        790.01        822.19        56.33 o                         
   2   7  13       2021.96       1893.92        73.93 o                         
   3   7  13         40.54         55.93         6.57 o                         
   4   7  13         36.09         39.41         6.24 o                         
   5   7  13        637.06        594.42        21.51 o                         
   6   7  13        292.20        312.74        19.10 o                         
   7   7  13        160.94        147.37         8.89 o                         
   8   7  13         16.82         19.01         6.09 o                         
   9   7  13        839.26        774.41        25.93 o                         
  10   7  13        103.34         99.64         7.59 o                         
  11   7  13        278.44        262.10        16.04 o                         
  12   7  13         29.96         27.58         7.96 o                         
   0   8  13        113.05         94.16        12.59 o                         
   1   8  13         14.89          9.03         5.68 o                         
   2   8  13         60.41         49.64         6.33 o                         
   3   8  13         37.98         40.26         6.02 o                         
   4   8  13        247.91        231.98        11.26 o                         
   5   8  13        273.11        266.11        11.71 o                         
   6   8  13        553.54        543.08        22.13 o                         
   7   8  13        213.54        221.80        11.81 o                         
   8   8  13          0.00          5.08         5.78 o                         
   9   8  13         90.34        102.59         7.61 o                         
  10   8  13         75.65         82.56         6.97 o                         
  11   8  13         26.12         18.51         5.56 o                         
   1   9  13        123.18        135.32        10.28 o                         
   2   9  13         15.38         17.92         5.77 o                         
   3   9  13       1148.02        938.87        31.19 o                         
   4   9  13        409.27        412.66        18.03 o                         
   5   9  13        264.16        244.64        11.24 o                         
   6   9  13       1285.16       1221.31        39.84 o                         
   7   9  13         25.49         20.85         6.12 o                         
   8   9  13        360.50        369.35        18.31 o                         
   9   9  13        103.41         98.66         8.00 o                         
  10   9  13          8.02         10.84         5.53 o                         
  11   9  13         13.35         28.73         6.41 o                         
   0  10  13       1857.30       1633.01        85.12 o                         
   1  10  13        343.01        372.73        16.04 o                         
   2  10  13         97.90         93.12         7.95 o                         
   3  10  13        401.71        402.92        16.21 o                         
   4  10  13         70.75         74.86         7.62 o                         
   5  10  13        602.12        569.55        20.86 o                         
   6  10  13       1339.79       1295.75        40.10 o                         
   7  10  13        962.19        967.59        32.47 o                         
   8  10  13         86.27         85.01         7.60 o                         
   9  10  13        160.11        181.41        10.08 o                         
  10  10  13        315.32        311.77        23.63 o                         
  11  10  13         37.01         32.97         7.49 o                         
   1  11  13         61.53         66.53         8.46 o                         
   2  11  13        280.03        264.71        13.94 o                         
   3  11  13       1123.63       1118.36        38.43 o                         
   4  11  13        403.84        368.35        15.37 o                         
   5  11  13       1989.91       1930.38        58.06 o                         
   6  11  13        117.82        136.77         8.99 o                         
   7  11  13         68.76         64.74         7.49 o                         
   8  11  13          7.14         13.64         6.49 o                         
   9  11  13         94.98        113.65         8.34 o                         
  10  11  13        245.80        233.90        14.96 o                         
   0  12  13        109.71         67.91        12.58 o                         
   1  12  13         89.81         92.14         7.83 o                         
   2  12  13         71.04         66.14         7.69 o                         
   3  12  13        430.19        437.76        17.83 o                         
   4  12  13        434.20        421.46        17.14 o                         
   5  12  13         69.85         71.76         7.50 o                         
   6  12  13        160.41        155.57        13.59 o                         
   7  12  13         19.80         16.75         6.35 o                         
   8  12  13         32.29         28.70        10.68 o                         
   9  12  13        155.39        155.18         9.22 o                         
  10  12  13         16.03         24.13         8.34 o                         
   1  13  13         33.82         45.00         6.92 o                         
   2  13  13        756.63        698.43        24.70 o                         
   3  13  13          0.03          1.75         5.77 o                         
   4  13  13       1098.57       1152.12        42.24 o                         
   5  13  13          3.84          4.17         6.14 o                         
   6  13  13        156.91        173.37        11.03 o                         
   7  13  13         18.79         15.76         7.17 o                         
   8  13  13         62.11         67.16         8.32 o                         
   9  13  13         16.13         20.60         5.37 o                         
   0  14  13         23.07         18.21        10.28 o                         
   1  14  13          7.57         20.67         6.65 o                         
   2  14  13        560.71        606.34        21.55 o                         
   3  14  13        461.21        486.55        22.30 o                         
   4  14  13          0.16         -3.66         5.99 o                         
   5  14  13        227.12        203.47        10.57 o                         
   6  14  13        238.48        235.07        13.61 o                         
   7  14  13         65.71         86.36         9.60 o                         
   8  14  13          0.01         -2.51         5.94 o                         
   9  14  13          2.62          8.53         5.57 o                         
   1  15  13          8.08          4.26         5.88 o                         
   2  15  13         16.63          7.40         5.54 o                         
   3  15  13        291.37        330.49        14.95 o                         
   4  15  13        469.74        461.86        17.83 o                         
   5  15  13          5.70          4.89         5.93 o                         
   6  15  13        379.46        432.55        24.73 o                         
   7  15  13         17.90         15.02         5.50 o                         
   8  15  13        126.80        114.75         7.66 o                         
   0  16  13         20.70         12.69         8.64 o                         
   1  16  13          0.12          5.92         6.01 o                         
   2  16  13        289.93        324.71        14.17 o                         
   3  16  13        127.80        145.93        14.44 o                         
   4  16  13         95.03         85.12         7.60 o                         
   5  16  13        188.84        187.18        10.57 o                         
   6  16  13          8.86         11.11         4.98 o                         
   7  16  13         33.10         34.92         6.70 o                         
   1  17  13          0.12          0.61         5.40 o                         
   2  17  13         52.79         44.64         6.34 o                         
   3  17  13         58.67         66.97         6.37 o                         
   4  17  13          0.37          8.58         4.83 o                         
   5  17  13         44.03         45.83         5.97 o                         
   6  17  13        288.73        268.04        12.49 o                         
   0  18  13        648.95        676.37        38.56 o                         
   1  18  13         54.76         59.36         6.38 o                         
   2  18  13         10.46          3.09         5.55 o                         
   3  18  13         82.82         80.57         6.60 o                         
   4  18  13         69.30         44.82         5.79 o                         
   5  18  13        303.89        295.41        15.42 o                         
   1  19  13          5.27          8.28         5.02 o                         
   2  19  13         10.15          6.07         4.84 o                         
   3  19  13         29.79         30.53         6.37 o                         
   0   0  14        146.80        168.26        30.34 o                         
   1   0  14         86.56        158.00        21.45 o                         
   2   0  14       1764.85       1670.72       105.11 o                         
   3   0  14         19.24          7.72        16.55 o                         
   4   0  14        230.75        193.72        25.36 o                         
   5   0  14       3265.57       3160.69       142.89 o                         
   6   0  14       1315.40       1086.49        52.74 o                         
   7   0  14       1807.26       1677.65        78.51 o                         
   8   0  14          6.50          4.19         8.24 o                         
   9   0  14         12.83          3.69         7.80 o                         
  10   0  14        677.44        581.70        35.82 o                         
  11   0  14          2.24         14.81         8.56 o                         
  12   0  14         70.21         42.75        11.70 o                         
   1   1  14        222.31        285.39        18.08 o                         
   2   1  14       2311.17       2723.94       103.85 o                         
   3   1  14        783.79        762.23        36.57 o                         
   4   1  14       1189.17       1151.93        45.41 o                         
   5   1  14       1568.80       1390.31        42.87 o                         
   6   1  14       2231.05       1802.96        55.95 o                         
   7   1  14        272.71        249.89        17.85 o                         
   8   1  14         66.63        103.61        10.18 o                         
   9   1  14        129.97        108.82        10.57 o                         
  10   1  14         23.77         22.22         6.28 o                         
  11   1  14         49.32         56.01         7.35 o                         
  12   1  14         83.71         80.62         7.91 o                         
   0   2  14       3717.37       4192.70       353.07 o                         
   1   2  14        937.43       1022.40        48.24 o                         
   2   2  14       2261.85       2608.37       129.24 o                         
   3   2  14          1.08         -1.54         9.50 o                         
   4   2  14        971.62        970.28        30.47 o                         
   5   2  14        732.59        624.19        21.87 o                         
   6   2  14       1889.94       1793.35        55.89 o                         
   7   2  14         27.03         12.41         6.27 o                         
   8   2  14        155.37        170.61        10.89 o                         
   9   2  14          2.35          2.55         5.93 o                         
  10   2  14        198.29        179.82        10.95 o                         
  11   2  14         14.44         18.88         6.13 o                         
  12   2  14        334.64        347.03        16.32 o                         
   1   3  14        408.95        418.68        30.76 o                         
   2   3  14          0.09         -6.80        11.36 o                         
   3   3  14          0.06        -10.01        10.01 o                         
   4   3  14        145.67        138.53         8.48 o                         
   5   3  14        186.46        211.93         9.95 o                         
   6   3  14         44.42         54.59         7.72 o                         
   7   3  14          8.75         10.94         5.53 o                         
   8   3  14        395.18        338.43        15.21 o                         
   9   3  14       3182.19       2789.97        94.69 o                         
  10   3  14          1.21         -3.54         5.57 o                         
  11   3  14         63.36         81.15         7.49 o                         
  12   3  14        204.45        188.73        14.41 o                         
   0   4  14        426.13        692.35        77.23 o                         
   1   4  14       1201.96       1403.58        73.71 o                         
   2   4  14         10.83         15.41        21.84 o                         
   3   4  14        402.35        394.07        17.33 o                         
   4   4  14        149.64        162.22         9.62 o                         
   5   4  14        453.53        439.71        19.40 o                         
   6   4  14         81.37        101.88         7.45 o                         
   7   4  14        280.98        276.48        12.11 o                         
   8   4  14        182.11        178.64         9.73 o                         
   9   4  14         25.36         20.17         5.83 o                         
  10   4  14         45.22         40.91         6.01 o                         
  11   4  14          7.44          3.75         5.49 o                         
  12   4  14         15.34         11.35         5.17 o                         
   1   5  14        614.81        715.56        56.94 o                         
   2   5  14        271.02        269.71        21.36 o                         
   3   5  14        302.42        330.68        14.26 o                         
   4   5  14        150.93        154.75        10.09 o                         
   5   5  14       1205.59       1155.77        39.11 o                         
   6   5  14        343.41        303.42        14.28 o                         
   7   5  14        926.08        906.03        29.52 o                         
   8   5  14        432.41        432.48        18.67 o                         
   9   5  14        992.26        898.22        29.08 o                         
  10   5  14         86.95         84.12         7.18 o                         
  11   5  14          8.97         11.60         5.36 o                         
  12   5  14         18.77         24.53         5.40 o                         
   0   6  14        127.94        125.83        16.12 o                         
   1   6  14         75.59         68.35         7.36 o                         
   2   6  14        700.83        638.16        21.21 o                         
   3   6  14          2.17         -1.94         5.29 o                         
   4   6  14        424.34        404.96        17.71 o                         
   5   6  14        133.47        139.32         9.86 o                         
   6   6  14        856.19        808.89        27.75 o                         
   7   6  14       6186.77       5863.44       169.09 o                         
   8   6  14         17.38         10.83         6.17 o                         
   9   6  14        117.48        106.14         8.68 o                         
  10   6  14        128.21        138.59         8.62 o                         
  11   6  14         23.51         13.30         5.22 o                         
  12   6  14          1.70         -5.68         5.68 o                         
   1   7  14        809.58        698.89        24.10 o                         
   2   7  14        125.66        132.72         8.85 o                         
   3   7  14       1090.47        947.56        32.73 o                         
   4   7  14         10.07          4.93         5.77 o                         
   5   7  14       3129.74       2857.45        91.52 o                         
   6   7  14       2025.24       1861.81        61.12 o                         
   7   7  14        153.05        167.61         9.96 o                         
   8   7  14        102.53        125.55         8.74 o                         
   9   7  14        146.43        143.22         8.99 o                         
  10   7  14        208.48        239.25        11.09 o                         
  11   7  14         10.66          5.78         4.89 o                         
   0   8  14          0.04         -2.32         8.32 o                         
   1   8  14        308.58        280.18        13.31 o                         
   2   8  14          1.14          6.40         5.32 o                         
   3   8  14        119.44        116.41         8.10 o                         
   4   8  14       1301.25       1327.38        44.75 o                         
   5   8  14         86.74         82.17         8.13 o                         
   6   8  14         35.13         48.38         7.25 o                         
   7   8  14       1300.05       1180.24        40.46 o                         
   8   8  14         50.62         48.32         7.21 o                         
   9   8  14         47.12         45.57         6.42 o                         
  10   8  14        242.28        261.27        15.19 o                         
  11   8  14         12.95         -0.21         4.44 o                         
   1   9  14         45.35         56.95         8.03 o                         
   2   9  14         27.12         41.12         6.21 o                         
   3   9  14       1689.52       1539.76        48.80 o                         
   4   9  14        375.82        397.21        16.28 o                         
   5   9  14          5.55         19.09         5.93 o                         
   6   9  14       1521.35       1540.56        49.08 o                         
   7   9  14        419.13        476.06        23.19 o                         
   8   9  14        171.06        145.99         9.54 o                         
   9   9  14         16.82         13.15         5.68 o                         
  10   9  14          6.58          2.96         4.84 o                         
  11   9  14         69.96         76.03         9.36 o                         
   0  10  14        181.21        200.03        26.28 o                         
   1  10  14        696.68        660.17        25.79 o                         
   2  10  14         28.48         32.28         6.81 o                         
   3  10  14        536.84        525.56        18.93 o                         
   4  10  14          0.01         -5.61         5.61 o                         
   5  10  14        340.16        307.58        13.31 o                         
   6  10  14        890.83        818.71        28.16 o                         
   7  10  14        997.03        979.18        32.71 o                         
   8  10  14         94.80        109.40         9.10 o                         
   9  10  14         57.45         64.85         6.62 o                         
  10  10  14         13.15         -5.81         6.87 o                         
   1  11  14        105.13        113.40         9.44 o                         
   2  11  14         17.25         14.06         6.84 o                         
   3  11  14         23.02         20.58         6.17 o                         
   4  11  14         45.08         46.28         7.01 o                         
   5  11  14          0.78          1.54         5.89 o                         
   6  11  14         48.98         55.07         7.05 o                         
   7  11  14         11.30          2.38         5.93 o                         
   8  11  14         28.00         28.57         6.57 o                         
   9  11  14        312.23        361.04        21.79 o                         
  10  11  14        115.76        101.03        12.31 o                         
   0  12  14          9.57         11.81         8.84 o                         
   1  12  14         38.95         34.17         8.53 o                         
   2  12  14         34.56         26.48         7.12 o                         
   3  12  14         34.15         28.97         6.66 o                         
   4  12  14          0.58         -4.45         5.72 o                         
   5  12  14        633.93        672.77        24.24 o                         
   6  12  14         95.06        101.20         8.44 o                         
   7  12  14          2.24         -1.71         5.52 o                         
   8  12  14         11.27         11.54         5.60 o                         
   9  12  14          2.67          3.69         5.25 o                         
   1  13  14        102.80         96.96         8.61 o                         
   2  13  14        173.23        209.39        11.49 o                         
   3  13  14        282.43        314.58        13.19 o                         
   4  13  14        784.46        772.60        28.46 o                         
   5  13  14          7.58         -3.68         6.20 o                         
   6  13  14        251.29        281.62        17.10 o                         
   7  13  14         17.63         16.06         6.36 o                         
   8  13  14        145.39        157.52         9.89 o                         
   9  13  14        356.22        376.31        18.71 o                         
   0  14  14          1.65         -2.17         8.04 o                         
   1  14  14         10.90          5.79         5.87 o                         
   2  14  14         32.77         34.09         6.78 o                         
   3  14  14          1.25          0.93         5.76 o                         
   4  14  14         64.98         85.82         7.70 o                         
   5  14  14        228.05        243.06        14.92 o                         
   6  14  14          2.74          8.91         5.78 o                         
   7  14  14        211.19        220.72        12.86 o                         
   8  14  14         14.13         17.19         5.42 o                         
   1  15  14          0.70         -5.39         5.39 o                         
   2  15  14        241.06        270.61        12.65 o                         
   3  15  14         59.55         79.41         7.43 o                         
   4  15  14        793.42        821.23        27.95 o                         
   5  15  14         29.16         22.67         6.35 o                         
   6  15  14        222.84        235.13        12.26 o                         
   7  15  14          0.13          1.37         4.85 o                         
   8  15  14        140.90        140.70        12.02 o                         
   0  16  14         69.06         71.70         9.05 o                         
   1  16  14        105.98        111.30         7.33 o                         
   2  16  14         85.38         95.15         7.47 o                         
   3  16  14        367.83        401.85        17.38 o                         
   4  16  14         40.43         49.55         6.34 o                         
   5  16  14         14.68         10.40         5.22 o                         
   6  16  14        564.77        588.94        22.04 o                         
   7  16  14        239.65        247.81        30.53 o                         
   1  17  14          4.88          5.35         4.97 o                         
   2  17  14          2.84         -3.21         5.34 o                         
   3  17  14         13.15          9.63         4.92 o                         
   4  17  14          2.71          2.10         4.34 o                         
   5  17  14         37.46         37.18         5.70 o                         
   6  17  14          0.77          0.92         8.62 o                         
   0  18  14          2.52         16.14         6.83 o                         
   1  18  14          5.81          3.38         5.46 o                         
   2  18  14         62.99         71.17         7.42 o                         
   3  18  14         85.13         86.27         7.17 o                         
   4  18  14         10.56         10.50         5.17 o                         
   1  19  14         36.36         43.12         6.40 o                         
   2  19  14          5.55         -1.03         5.12 o                         
   1   1  15         44.45         36.32        11.11 o                         
   2   1  15         27.13         13.79        11.03 o                         
   3   1  15        135.06        150.45        11.86 o                         
   4   1  15         62.60         55.66         5.61 o                         
   5   1  15        207.58        215.33        11.22 o                         
   6   1  15       1809.65       1612.51        53.23 o                         
   7   1  15        252.17        249.52        14.19 o                         
   8   1  15          5.96         13.41         7.58 o                         
   9   1  15        780.27        615.69        29.39 o                         
  10   1  15         15.59         21.48         6.15 o                         
  11   1  15         29.54         20.06         5.73 o                         
  12   1  15         78.57         73.83         7.19 o                         
   0   2  15        617.63        681.31        77.23 o                         
   1   2  15       1204.09       1195.10        79.90 o                         
   2   2  15        378.14        373.05        30.17 o                         
   3   2  15          7.94         12.36         5.63 o                         
   4   2  15        356.90        297.07        12.43 o                         
   5   2  15         41.43         47.91         6.34 o                         
   6   2  15        282.10        263.52        12.97 o                         
   7   2  15       3329.96       2903.01        97.51 o                         
   8   2  15         68.15         48.06         8.21 o                         
   9   2  15          1.97         -0.21         6.49 o                         
  10   2  15        474.51        425.99        26.72 o                         
  11   2  15         49.94         26.77         5.84 o                         
  12   2  15         16.28         18.13         5.78 o                         
   1   3  15         32.99         46.73        16.49 o                         
   2   3  15       1274.80       1268.94        43.67 o                         
   3   3  15       2242.10       2048.54        54.55 o                         
   4   3  15        718.73        647.09        21.58 o                         
   5   3  15       1132.40       1040.56        32.63 o                         
   6   3  15       1069.40       1042.10        32.69 o                         
   7   3  15        433.56        406.23        17.41 o                         
   8   3  15        639.71        516.93        22.80 o                         
   9   3  15          0.79         -1.18         6.80 o                         
  10   3  15         10.70         22.90         6.56 o                         
  11   3  15         61.72         63.22         8.66 o                         
  12   3  15         93.79        118.38         8.72 o                         
   0   4  15         67.29        146.19        33.10 o                         
   1   4  15         81.62         76.56         8.97 o                         
   2   4  15        373.60        359.89        14.86 o                         
   3   4  15          4.90          1.89         5.19 o                         
   4   4  15          3.27          0.16         4.88 o                         
   5   4  15        190.08        185.39         9.92 o                         
   6   4  15       6350.14       5721.83       164.51 o                         
   7   4  15       1136.15        990.34        31.50 o                         
   8   4  15         34.20         39.79         6.63 o                         
   9   4  15         88.40         95.30         7.75 o                         
  10   4  15        207.60        216.76        11.34 o                         
  11   4  15          5.50          1.07         5.45 o                         
  12   4  15         93.58         85.40         7.98 o                         
   1   5  15          3.50          1.08         4.97 o                         
   2   5  15        870.97        760.99        24.73 o                         
   3   5  15       2119.28       1833.95        67.17 o                         
   4   5  15        103.09        117.59         8.99 o                         
   5   5  15        861.51        808.14        27.77 o                         
   6   5  15         30.86         37.02         6.39 o                         
   7   5  15        318.40        290.33        13.38 o                         
   8   5  15        492.97        458.36        18.07 o                         
   9   5  15        199.21        173.58        10.42 o                         
  10   5  15         32.80         24.69         5.81 o                         
  11   5  15          7.86          3.95         5.37 o                         
   0   6  15       3898.57       3721.98       151.78 o                         
   1   6  15        551.19        541.50        18.65 o                         
   2   6  15        828.27        767.73        27.45 o                         
   3   6  15          6.19         12.51         5.97 o                         
   4   6  15       1076.05       1022.22        37.30 o                         
   5   6  15         40.36         47.49         6.98 o                         
   6   6  15       1748.26       1645.15        49.54 o                         
   7   6  15       1127.49       1046.90        34.51 o                         
   8   6  15         19.31         20.78         6.26 o                         
   9   6  15          0.34         -5.18         5.18 o                         
  10   6  15         39.67         43.66         6.50 o                         
  11   6  15          8.43         -0.55         4.69 o                         
   1   7  15         19.31         19.42         5.83 o                         
   2   7  15        877.33        813.28        28.93 o                         
   3   7  15        129.98        118.71         8.57 o                         
   4   7  15          5.50          5.72         5.96 o                         
   5   7  15        106.13        110.47         8.53 o                         
   6   7  15        836.00        807.44        29.22 o                         
   7   7  15        119.27        116.05         8.60 o                         
   8   7  15        751.94        741.21        26.14 o                         
   9   7  15        291.34        316.00        14.55 o                         
  10   7  15          6.27         10.84         5.11 o                         
  11   7  15         62.59         50.32         5.49 o                         
   0   8  15         35.51         16.33         9.25 o                         
   1   8  15        228.77        218.98        10.72 o                         
   2   8  15         21.00         13.69         5.76 o                         
   3   8  15        195.69        200.83        11.40 o                         
   4   8  15        295.04        276.77        13.52 o                         
   5   8  15        315.01        349.62        19.40 o                         
   6   8  15        755.47        726.99        26.87 o                         
   7   8  15         28.17         24.45         6.37 o                         
   8   8  15          4.30         11.25         5.93 o                         
   9   8  15         13.09         13.28         5.79 o                         
  10   8  15         84.82         99.78         8.34 o                         
  11   8  15          2.20          7.16         7.64 o                         
   1   9  15        121.88        110.86         8.24 o                         
   2   9  15        775.67        778.99        26.89 o                         
   3   9  15        529.34        572.80        21.57 o                         
   4   9  15       4622.96       4467.49       141.25 o                         
   5   9  15        797.61        761.66        26.69 o                         
   6   9  15         69.73         68.90         7.45 o                         
   7   9  15          1.18         10.19         6.17 o                         
   8   9  15          1.25          9.84         5.86 o                         
   9   9  15        579.09        605.42        22.33 o                         
  10   9  15         18.93         12.31         4.60 o                         
   0  10  15          4.36         -0.32         8.53 o                         
   1  10  15         69.52         76.21         8.02 o                         
   2  10  15       1095.94        981.19        32.83 o                         
   3  10  15       1236.99       1181.81        38.56 o                         
   4  10  15       1284.95       1317.24        42.66 o                         
   5  10  15        262.92        277.51        12.56 o                         
   6  10  15        123.95        122.67         8.33 o                         
   7  10  15        646.21        640.43        24.06 o                         
   8  10  15        149.20        170.75         9.76 o                         
   9  10  15         28.36         30.17         5.68 o                         
  10  10  15         56.25         54.26         6.54 o                         
   1  11  15          1.53         12.65         5.85 o                         
   2  11  15        140.00        161.57        10.18 o                         
   3  11  15          5.70         -1.76         5.80 o                         
   4  11  15          7.56          4.87         5.68 o                         
   5  11  15         32.10         38.33         6.08 o                         
   6  11  15        143.61        154.91         9.22 o                         
   7  11  15         13.92          6.98         5.86 o                         
   8  11  15         22.00         21.63         6.27 o                         
   9  11  15         22.26         20.16         5.36 o                         
  10  11  15         20.52         18.79         8.98 o                         
   0  12  15        324.10        288.42        19.92 o                         
   1  12  15        204.95        196.87        11.44 o                         
   2  12  15        116.85         97.84         8.67 o                         
   3  12  15        295.45        279.43        13.96 o                         
   4  12  15        452.56        488.20        25.83 o                         
   5  12  15          0.78         -4.74         5.58 o                         
   6  12  15        237.09        248.76        13.71 o                         
   7  12  15        213.97        250.85        13.23 o                         
   8  12  15         13.07         21.55         6.02 o                         
   9  12  15         74.79         82.74        10.03 o                         
   1  13  15          5.88         -5.72         5.72 o                         
   2  13  15        107.02        112.84         8.74 o                         
   3  13  15         84.34         95.26         8.19 o                         
   4  13  15        110.38        110.39         8.73 o                         
   5  13  15         10.58         24.46         6.60 o                         
   6  13  15        148.10        154.19        10.56 o                         
   7  13  15         15.06         22.04         6.30 o                         
   8  13  15          0.13          9.61         5.68 o                         
   0  14  15         61.13         60.95        15.14 o                         
   1  14  15          7.81         12.29         7.32 o                         
   2  14  15          5.23          1.56         5.44 o                         
   3  14  15        125.94        149.63        11.13 o                         
   4  14  15         10.03         14.93         6.61 o                         
   5  14  15         34.71         45.00         6.50 o                         
   6  14  15         65.43         69.76         7.08 o                         
   7  14  15        261.88        302.87        15.73 o                         
   8  14  15         42.04         47.71         6.43 o                         
   1  15  15         20.32         23.33         5.15 o                         
   2  15  15         19.80         18.24         6.29 o                         
   3  15  15         59.13         86.47         8.06 o                         
   4  15  15        396.81        435.65        19.92 o                         
   5  15  15        237.55        274.06        14.56 o                         
   6  15  15        140.42        132.85         8.21 o                         
   7  15  15          0.00         -3.47         4.43 o                         
   0  16  15          4.41         -6.38         6.38 o                         
   1  16  15          0.60          0.33         4.50 o                         
   2  16  15         86.52         94.94         9.10 o                         
   3  16  15         78.90         99.01         8.28 o                         
   4  16  15         51.77         54.61         6.68 o                         
   5  16  15         15.16         11.38         4.78 o                         
   6  16  15        297.58        266.31        14.39 o                         
   1  17  15        133.12        130.43         8.33 o                         
   2  17  15         37.72         40.58         5.78 o                         
   3  17  15         12.88         13.01         4.68 o                         
   4  17  15         52.96         44.30         5.24 o                         
   5  17  15          1.70          5.14         4.65 o                         
   0  18  15        417.20        440.42        29.70 o                         
   1  18  15        151.34        184.11        10.98 o                         
   2  18  15         30.05         49.77         6.91 o                         
   3  18  15         18.52          0.88         5.57 o                         
   0   0  16       2241.35       2250.29       159.81 o                         
   1   0  16         60.66         42.96         8.95 o                         
   2   0  16         18.16          5.98         5.99 o                         
   3   0  16       1022.68        856.63        35.36 o                         
   4   0  16         13.76         17.98         7.14 o                         
   5   0  16       2031.75       1833.96        77.82 o                         
   6   0  16       6853.53       6093.77       271.55 o                         
   7   0  16        106.24        124.08        13.23 o                         
   8   0  16        136.76        106.62        13.31 o                         
   9   0  16          0.01         -7.10         7.47 o                         
  10   0  16          0.00          3.51         8.24 o                         
  11   0  16         21.81         19.40         8.56 o                         
  12   0  16         83.81         66.32        11.70 o                         
   1   1  16        136.51        153.90        10.33 o                         
   2   1  16        217.85        236.96        10.10 o                         
   3   1  16       1412.06       1343.86        38.50 o                         
   4   1  16        168.71        165.88         8.73 o                         
   5   1  16         78.93         80.37         7.05 o                         
   6   1  16        237.24        265.86        12.70 o                         
   7   1  16       5390.48       4881.12       154.20 o                         
   8   1  16         67.46         61.98         9.21 o                         
   9   1  16         46.34         43.57         6.86 o                         
  10   1  16        241.41        246.35        13.47 o                         
  11   1  16         32.39         24.95         4.94 o                         
  12   1  16        107.90        104.94        12.15 o                         
   0   2  16       1529.07       1330.94        60.66 o                         
   1   2  16         24.13         28.73         5.24 o                         
   2   2  16        548.25        498.53        15.18 o                         
   3   2  16         81.29         84.56         6.49 o                         
   4   2  16       2659.19       2414.47        68.30 o                         
   5   2  16        698.66        644.90        21.16 o                         
   6   2  16        596.13        535.59        20.00 o                         
   7   2  16       3103.02       2808.93        95.64 o                         
   8   2  16         24.77         21.52         7.10 o                         
   9   2  16         14.11         14.98         6.15 o                         
  10   2  16        204.72        200.11        11.22 o                         
  11   2  16         10.63          1.95         4.47 o                         
   1   3  16        731.54        666.31        20.90 o                         
   2   3  16       1037.63        900.29        28.45 o                         
   3   3  16          2.75          2.93         5.00 o                         
   4   3  16         24.15         20.98         5.04 o                         
   5   3  16         92.39         71.29         6.73 o                         
   6   3  16        365.49        342.33        14.60 o                         
   7   3  16        840.59        868.03        31.24 o                         
   8   3  16        221.27        226.21        13.98 o                         
   9   3  16         53.50         59.35         7.23 o                         
  10   3  16        106.39        139.51         9.55 o                         
  11   3  16         29.29         20.02         4.90 o                         
   0   4  16       1238.23       1130.21        49.16 o                         
   1   4  16       1062.41        990.93        31.11 o                         
   2   4  16        181.00        209.28        14.19 o                         
   3   4  16        312.93        290.96        13.72 o                         
   4   4  16       1031.60        894.24        31.51 o                         
   5   4  16        143.59        114.54         8.45 o                         
   6   4  16        317.84        305.70        13.15 o                         
   7   4  16        772.55        732.73        27.06 o                         
   8   4  16          2.04          4.64         5.82 o                         
   9   4  16        109.23         99.62         8.76 o                         
  10   4  16          4.77         13.44         6.36 o                         
  11   4  16         43.30         52.74         5.78 o                         
   1   5  16       2094.84       1863.90        55.90 o                         
   2   5  16        146.78        150.61         8.29 o                         
   3   5  16        757.31        752.08        28.71 o                         
   4   5  16       2343.11       2120.12        69.10 o                         
   5   5  16          0.04          7.26         5.82 o                         
   6   5  16       1317.19       1245.04        38.62 o                         
   7   5  16        469.68        474.23        18.37 o                         
   8   5  16         24.09         20.52         6.12 o                         
   9   5  16        134.93        108.52         9.75 o                         
  10   5  16        226.11        266.16        12.97 o                         
  11   5  16          4.75          7.23         4.33 o                         
   0   6  16         31.02         46.00         9.31 o                         
   1   6  16        368.07        405.54        17.19 o                         
   2   6  16          3.63          0.66         5.46 o                         
   3   6  16       3413.97       3043.34       102.82 o                         
   4   6  16        165.14        181.44        11.96 o                         
   5   6  16       1891.30       1742.51        55.01 o                         
   6   6  16        121.50        140.90        12.14 o                         
   7   6  16         21.04          3.51         5.61 o                         
   8   6  16          4.72         -1.50         5.45 o                         
   9   6  16          6.98          0.86         5.20 o                         
  10   6  16         35.49         36.26         5.73 o                         
  11   6  16          2.59          5.88         4.76 o                         
   1   7  16        295.84        333.21        15.00 o                         
   2   7  16        527.18        519.11        20.62 o                         
   3   7  16         47.06         47.88         6.88 o                         
   4   7  16        806.00        817.15        31.24 o                         
   5   7  16        881.01        798.90        28.88 o                         
   6   7  16        146.99        167.86        10.11 o                         
   7   7  16          4.40          0.96         5.72 o                         
   8   7  16         28.44         33.63         6.40 o                         
   9   7  16         33.72         36.27         6.25 o                         
  10   7  16        240.63        280.90        14.25 o                         
  11   7  16         62.84         56.22         8.92 o                         
   0   8  16       1211.71       1157.80        62.74 o                         
   1   8  16        631.96        653.34        23.40 o                         
   2   8  16        304.36        278.94        13.68 o                         
   3   8  16       1100.82        980.29        34.41 o                         
   4   8  16        885.02        845.81        30.51 o                         
   5   8  16        447.75        411.68        17.46 o                         
   6   8  16        443.96        433.46        22.21 o                         
   7   8  16         50.96         53.95         6.89 o                         
   8   8  16         59.26         58.58         6.98 o                         
   9   8  16        284.62        325.96        14.04 o                         
  10   8  16        358.56        358.29        19.84 o                         
   1   9  16          0.00          4.44         5.79 o                         
   2   9  16        835.75        809.28        27.95 o                         
   3   9  16          5.11          4.36         6.18 o                         
   4   9  16        953.39        997.11        34.92 o                         
   5   9  16         92.05         93.90         8.37 o                         
   6   9  16        144.75        135.52         9.23 o                         
   7   9  16        145.98        135.18         8.77 o                         
   8   9  16         62.46         81.73         8.51 o                         
   9   9  16         71.89         73.27         6.65 o                         
  10   9  16        126.62        121.55        11.15 o                         
   0  10  16        200.79        213.98        17.89 o                         
   1  10  16         55.06         52.66         6.87 o                         
   2  10  16        338.45        303.56        13.70 o                         
   3  10  16       1581.63       1532.92        46.65 o                         
   4  10  16         76.09         59.17         6.95 o                         
   5  10  16        339.56        360.44        15.20 o                         
   6  10  16         44.49         46.58         6.72 o                         
   7  10  16         84.74         90.89         7.66 o                         
   8  10  16          4.47         -2.61         5.28 o                         
   9  10  16         68.42         75.80         6.21 o                         
  10  10  16         51.63         57.64        10.83 o                         
   1  11  16         80.38         85.80         9.37 o                         
   2  11  16         94.66        123.23         9.35 o                         
   3  11  16         78.13         94.69         8.10 o                         
   4  11  16        872.36        845.44        27.81 o                         
   5  11  16        889.58        885.74        27.57 o                         
   6  11  16       1024.77       1102.33        35.83 o                         
   7  11  16         15.12          3.08         5.80 o                         
   8  11  16          4.74          8.91         7.33 o                         
   9  11  16         75.37         74.47         5.98 o                         
   0  12  16        277.54        280.26        19.69 o                         
   1  12  16        187.92        187.59        11.28 o                         
   2  12  16         18.05         15.64         6.87 o                         
   3  12  16         88.54        103.03         8.74 o                         
   4  12  16         44.79         32.71         6.88 o                         
   5  12  16        116.00        141.46         9.90 o                         
   6  12  16         15.67         10.36         6.11 o                         
   7  12  16         33.55         34.66         6.98 o                         
   8  12  16          0.07         -4.54         4.99 o                         
   9  12  16         99.90        134.94        20.64 o                         
   1  13  16        196.80        196.90        11.46 o                         
   2  13  16          3.31         -1.48         6.34 o                         
   3  13  16         16.62         14.44         6.05 o                         
   4  13  16        903.03        921.42        32.26 o                         
   5  13  16         67.00         70.59         7.21 o                         
   6  13  16        984.41       1057.34        40.19 o                         
   7  13  16        307.55        310.93        14.72 o                         
   8  13  16        199.03        259.51        14.60 o                         
   0  14  16       1020.64       1008.37        45.40 o                         
   1  14  16        220.11        237.95        13.87 o                         
   2  14  16         12.49         18.79         5.98 o                         
   3  14  16         87.91        112.01         8.50 o                         
   4  14  16        264.65        332.09        15.54 o                         
   5  14  16         28.41         31.51         6.98 o                         
   6  14  16         74.89         96.26         8.32 o                         
   7  14  16        750.24        823.39        33.48 o                         
   1  15  16          0.16         -3.33         4.70 o                         
   2  15  16         88.55         88.17         7.62 o                         
   3  15  16         15.02         10.89         6.60 o                         
   4  15  16        225.63        272.05        15.13 o                         
   5  15  16        397.06        395.28        17.29 o                         
   6  15  16         89.10         99.59         7.35 o                         
   0  16  16        122.43        117.78        11.92 o                         
   1  16  16          6.41          1.11         5.08 o                         
   2  16  16         94.98        115.40        10.28 o                         
   3  16  16        545.08        601.52        22.75 o                         
   4  16  16        525.10        532.08        21.75 o                         
   5  16  16         54.17         63.26         5.54 o                         
   1  17  16         47.07         45.08         6.30 o                         
   2  17  16         85.61         88.45         7.15 o                         
   3  17  16        258.30        265.06        12.67 o                         
   4  17  16         28.95         26.84         5.17 o                         
   0  18  16         11.45         17.78        13.79 o                         
   1  18  16         37.64         46.76         6.17 o                         
   2  18  16         10.29         12.05         5.78 o                         
   1   1  17       1387.35       1302.77        39.51 o                         
   2   1  17        560.59        525.79        17.12 o                         
   3   1  17         68.91         78.10         6.73 o                         
   4   1  17       2160.60       1945.29        57.86 o                         
   5   1  17        774.35        754.60        25.20 o                         
   6   1  17        328.77        302.85        13.01 o                         
   7   1  17        815.16        743.18        24.90 o                         
   8   1  17          4.58         -2.33         5.71 o                         
   9   1  17         13.96         15.35         5.47 o                         
  10   1  17         37.81         35.42         6.15 o                         
  11   1  17        129.10        110.46         7.32 o                         
   0   2  17       4750.08       4568.42       187.07 o                         
   1   2  17          0.38          1.44         4.71 o                         
   2   2  17        194.65        174.00         8.71 o                         
   3   2  17        713.64        649.54        21.79 o                         
   4   2  17        163.99        182.45         9.29 o                         
   5   2  17        115.62        131.33         8.01 o                         
   6   2  17       1092.01       1022.12        32.53 o                         
   7   2  17          1.79         12.79         5.94 o                         
   8   2  17         75.90         51.09         7.36 o                         
   9   2  17        361.66        347.23        20.04 o                         
  10   2  17         58.94         66.10         6.73 o                         
  11   2  17          0.01          7.80         4.38 o                         
   1   3  17        720.36        741.07        25.60 o                         
   2   3  17        573.21        573.56        20.73 o                         
   3   3  17         31.23         27.48         6.25 o                         
   4   3  17          3.17          1.28         5.55 o                         
   5   3  17        654.83        596.76        21.73 o                         
   6   3  17         90.42         77.53         7.04 o                         
   7   3  17       1817.32       1656.23        52.72 o                         
   8   3  17         17.76         26.48         6.21 o                         
   9   3  17         30.90         28.81         6.06 o                         
  10   3  17         38.86         34.91         5.93 o                         
  11   3  17         12.94          2.46         4.47 o                         
   0   4  17        113.40        132.86        11.65 o                         
   1   4  17        623.70        603.58        21.75 o                         
   2   4  17       2800.91       2393.54        73.60 o                         
   3   4  17        238.31        225.20        11.93 o                         
   4   4  17       1808.02       1735.36        57.38 o                         
   5   4  17       1121.22       1092.29        34.29 o                         
   6   4  17          9.90          6.01         5.54 o                         
   7   4  17        454.92        376.18        16.40 o                         
   8   4  17        227.90        221.88        11.96 o                         
   9   4  17        234.83        233.74        14.34 o                         
  10   4  17         42.47         35.52         6.11 o                         
  11   4  17         14.09         20.48         4.66 o                         
   1   5  17         20.29         26.09         5.91 o                         
   2   5  17        184.11        175.34         9.16 o                         
   3   5  17         14.30          4.39         6.38 o                         
   4   5  17        699.21        712.57        26.19 o                         
   5   5  17        916.67        862.89        29.45 o                         
   6   5  17        853.71        811.93        27.99 o                         
   7   5  17        110.55        118.26        11.23 o                         
   8   5  17        310.52        275.27        14.90 o                         
   9   5  17         13.86         11.79         6.11 o                         
  10   5  17         51.73         45.83         6.44 o                         
  11   5  17          3.48         -0.64         4.62 o                         
   0   6  17        925.58        902.43        44.89 o                         
   1   6  17        234.42        234.83        10.56 o                         
   2   6  17          9.44         11.62         5.67 o                         
   3   6  17       4591.97       4251.60       143.03 o                         
   4   6  17          2.24          7.29         6.29 o                         
   5   6  17          0.77          7.07         6.03 o                         
   6   6  17        370.96        401.31        16.54 o                         
   7   6  17         11.53          3.99         5.62 o                         
   8   6  17         90.75         79.90         7.37 o                         
   9   6  17          5.22         14.98         5.51 o                         
  10   6  17          3.25         -2.76         5.42 o                         
   1   7  17         73.14         78.24         7.63 o                         
   2   7  17        134.17        127.04         9.38 o                         
   3   7  17         71.95         67.75         7.69 o                         
   4   7  17        663.81        672.66        25.11 o                         
   5   7  17          0.05          2.78         5.78 o                         
   6   7  17       1085.12       1102.56        36.53 o                         
   7   7  17        282.77        285.13        14.04 o                         
   8   7  17        129.58        149.99         9.43 o                         
   9   7  17          4.28          6.70         5.38 o                         
  10   7  17          3.48          2.00         4.23 o                         
   0   8  17        223.47        178.78        18.53 o                         
   1   8  17          1.85          0.34         6.10 o                         
   2   8  17         43.47         68.31         7.75 o                         
   3   8  17         43.18         36.37         7.48 o                         
   4   8  17         14.84         20.14         6.92 o                         
   5   8  17        146.76        128.83         9.07 o                         
   6   8  17        142.69        124.13         8.80 o                         
   7   8  17         16.57          8.62         5.85 o                         
   8   8  17         25.92         27.28         6.21 o                         
   9   8  17         24.08         24.29         5.46 o                         
  10   8  17         11.98          9.41         4.80 o                         
   1   9  17        494.66        532.52        19.44 o                         
   2   9  17        135.38        119.06         9.32 o                         
   3   9  17         26.89         13.50         6.33 o                         
   4   9  17        405.11        414.63        18.19 o                         
   5   9  17        268.77        270.41        14.53 o                         
   6   9  17        111.22        110.89         7.78 o                         
   7   9  17          6.77          7.40         5.61 o                         
   8   9  17         21.34         15.42         5.68 o                         
   9   9  17          0.64          0.57         4.50 o                         
  10   9  17        202.15        196.36        33.93 o                         
   0  10  17        234.78        187.25        16.20 o                         
   1  10  17         22.34         18.01         6.31 o                         
   2  10  17        927.03        931.62        31.69 o                         
   3  10  17       2406.69       2433.82        74.92 o                         
   4  10  17         33.81         48.89         6.86 o                         
   5  10  17        560.78        543.12        21.15 o                         
   6  10  17         30.86         25.68         5.77 o                         
   7  10  17         90.54        107.01        12.51 o                         
   8  10  17          5.42          2.02         5.04 o                         
   9  10  17         19.60         16.51         4.17 o                         
   1  11  17          2.82          0.88         5.44 o                         
   2  11  17         10.60          9.80         6.54 o                         
   3  11  17          1.63          6.26         5.82 o                         
   4  11  17         70.82         71.74         6.82 o                         
   5  11  17        178.43        184.66        10.38 o                         
   6  11  17          4.79          8.93         5.31 o                         
   7  11  17        145.24        175.96         9.14 o                         
   8  11  17         25.21         25.90         5.22 o                         
   9  11  17         24.39         33.91         6.23 o                         
   0  12  17         29.47         33.01         8.94 o                         
   1  12  17         68.55         63.65         7.20 o                         
   2  12  17       1071.11       1058.87        34.97 o                         
   3  12  17       1573.97       1650.54        51.80 o                         
   4  12  17        274.93        331.27        16.73 o                         
   5  12  17        460.99        472.70        18.73 o                         
   6  12  17        577.17        580.84        23.05 o                         
   7  12  17         68.91         70.55         6.53 o                         
   8  12  17         59.59         63.99         6.64 o                         
   1  13  17         12.77         30.36         6.78 o                         
   2  13  17        122.38        160.60        10.09 o                         
   3  13  17        191.69        216.77        11.00 o                         
   4  13  17         21.78         18.42         6.04 o                         
   5  13  17         36.57         38.19         6.10 o                         
   6  13  17         21.97         15.21         6.30 o                         
   7  13  17         68.40         73.96         7.35 o                         
   0  14  17         55.38         65.66        10.07 o                         
   1  14  17         66.38         79.30         6.75 o                         
   2  14  17        468.44        540.48        23.87 o                         
   3  14  17        411.26        466.17        18.50 o                         
   4  14  17         21.99         24.96         6.27 o                         
   5  14  17        328.23        316.67        14.01 o                         
   6  14  17          2.27          9.09         5.35 o                         
   7  14  17         88.47         99.59         8.43 o                         
   1  15  17        222.94        214.01         9.37 o                         
   2  15  17        417.79        469.76        18.49 o                         
   3  15  17         16.63         12.55         5.78 o                         
   4  15  17        118.43        158.43         9.46 o                         
   5  15  17         25.20         30.20         5.21 o                         
   6  15  17        322.90        329.33        16.65 o                         
   0  16  17        118.85        126.71        14.05 o                         
   1  16  17        272.26        253.83        14.64 o                         
   2  16  17         89.06         89.85         6.59 o                         
   3  16  17          7.93         15.65         4.76 o                         
   4  16  17          4.12          4.33         3.94 o                         
   5  16  17        273.37        253.77        33.10 o                         
   1  17  17         82.58         93.15         7.44 o                         
   2  17  17         26.60         32.36         5.46 o                         
   3  17  17          0.06          2.87         5.12 o                         
   0   0  18       1325.91       1283.22        95.57 o                         
   1   0  18       1830.52       1638.85        69.57 o                         
   2   0  18       3087.25       2645.10       100.59 o                         
   3   0  18       2415.10       2211.78        92.47 o                         
   4   0  18       3502.12       3401.81       140.60 o                         
   5   0  18       1214.33       1172.06        51.91 o                         
   6   0  18         18.26          7.90         7.58 o                         
   7   0  18       1075.22        944.88        43.08 o                         
   8   0  18          3.90          3.02         8.07 o                         
   9   0  18         93.34        111.60        10.36 o                         
  10   0  18        183.44        149.82        15.26 o                         
  11   0  18        560.88        647.10        35.78 o                         
   1   1  18          1.99         -4.50         4.50 o                         
   2   1  18          7.55          7.53         5.15 o                         
   3   1  18         24.37         22.56         5.39 o                         
   4   1  18         42.82         38.76         6.11 o                         
   5   1  18          3.40          5.13         5.17 o                         
   6   1  18         19.10         19.77         5.88 o                         
   7   1  18         50.12         32.20         5.94 o                         
   8   1  18         93.90         89.87         7.69 o                         
   9   1  18        369.48        371.76        21.23 o                         
  10   1  18        190.18        194.44        12.87 o                         
  11   1  18         87.25         67.82         6.55 o                         
   0   2  18        756.01        787.20        39.71 o                         
   1   2  18        326.35        331.41        13.12 o                         
   2   2  18        163.19        177.78         9.29 o                         
   3   2  18       6304.36       5659.57       169.62 o                         
   4   2  18         69.87         77.92         6.97 o                         
   5   2  18        309.29        325.45        15.94 o                         
   6   2  18         35.41         43.16         6.32 o                         
   7   2  18        107.99         99.87         8.30 o                         
   8   2  18          9.79         20.11         6.67 o                         
   9   2  18         73.89         67.97         6.91 o                         
  10   2  18         94.01        109.98         7.77 o                         
  11   2  18          0.41          1.80         5.33 o                         
   1   3  18        241.68        246.95        11.34 o                         
   2   3  18         63.64         56.86         6.60 o                         
   3   3  18         90.98         99.64         8.17 o                         
   4   3  18       4577.24       4537.49       144.63 o                         
   5   3  18       2457.04       2362.13        69.67 o                         
   6   3  18       3022.26       2858.07        83.40 o                         
   7   3  18         54.14         41.61         6.24 o                         
   8   3  18       1104.96       1041.80        36.23 o                         
   9   3  18        188.44        198.76        12.41 o                         
  10   3  18         41.36         50.45         6.35 o                         
  11   3  18        165.20        122.45        24.96 o                         
   0   4  18        581.87        631.09        30.58 o                         
   1   4  18        232.44        222.80        11.37 o                         
   2   4  18         68.64         67.49         6.82 o                         
   3   4  18         33.09         28.86         6.51 o                         
   4   4  18        455.00        475.69        18.41 o                         
   5   4  18         10.59         18.73         6.31 o                         
   6   4  18        169.84        175.28        10.54 o                         
   7   4  18         33.93         20.86         6.19 o                         
   8   4  18         81.31         80.11         8.64 o                         
   9   4  18          6.44          2.93         5.54 o                         
  10   4  18         39.26         39.17         5.76 o                         
   1   5  18         18.07         24.06         5.93 o                         
   2   5  18          0.60          0.77         5.27 o                         
   3   5  18        151.73        147.04        10.35 o                         
   4   5  18        606.63        530.04        32.82 o                         
   5   5  18        520.30        537.47        21.64 o                         
   6   5  18          1.74         -5.45         5.45 o                         
   7   5  18        899.79        835.85        31.50 o                         
   8   5  18         13.60         16.42         6.49 o                         
   9   5  18         13.50          6.50         5.78 o                         
  10   5  18         46.53         47.27         5.95 o                         
   0   6  18        110.65        123.73        13.28 o                         
   1   6  18          3.29          3.80         5.41 o                         
   2   6  18        585.47        641.27        23.17 o                         
   3   6  18        981.36        929.50        35.02 o                         
   4   6  18          3.32          0.94         6.13 o                         
   5   6  18       2023.02       1993.08        62.15 o                         
   6   6  18         34.47         26.22         6.21 o                         
   7   6  18          8.28          8.12         5.79 o                         
   8   6  18          1.20         12.81         6.30 o                         
   9   6  18          0.62         -0.81         5.30 o                         
  10   6  18          5.92         12.41         5.03 o                         
   1   7  18        461.63        463.36        19.86 o                         
   2   7  18         23.05         19.08         7.26 o                         
   3   7  18         50.56         44.49         7.29 o                         
   4   7  18          5.81          9.98         6.29 o                         
   5   7  18        811.98        832.34        28.84 o                         
   6   7  18        100.31        129.61         8.92 o                         
   7   7  18        148.01        168.96         9.54 o                         
   8   7  18        150.16        183.10        10.85 o                         
   9   7  18        248.21        263.99        17.46 o                         
  10   7  18         29.81         43.91         5.83 o                         
   0   8  18         43.49         41.04         9.10 o                         
   1   8  18         38.48         46.71         7.07 o                         
   2   8  18        655.21        594.57        23.07 o                         
   3   8  18        138.01        132.65        10.87 o                         
   4   8  18       2469.81       2479.89        80.36 o                         
   5   8  18         87.85         76.29         8.43 o                         
   6   8  18         61.28         57.12         6.77 o                         
   7   8  18          0.47          4.40         5.37 o                         
   8   8  18         28.77         23.51         5.68 o                         
   9   8  18        253.02        236.50        11.50 o                         
   1   9  18        229.37        237.00        12.72 o                         
   2   9  18        195.83        175.84        10.99 o                         
   3   9  18        123.51        110.74         8.26 o                         
   4   9  18         93.14         82.91         8.10 o                         
   5   9  18       1481.67       1495.04        47.83 o                         
   6   9  18          0.40          4.38         5.46 o                         
   7   9  18          0.00          8.67         5.47 o                         
   8   9  18        134.71        131.24         8.08 o                         
   9   9  18         19.48         14.66         4.31 o                         
   0  10  18        228.46        156.40        12.67 o                         
   1  10  18          1.56          0.09         5.76 o                         
   2  10  18         75.84         89.45         8.91 o                         
   3  10  18        692.95        720.67        25.22 o                         
   4  10  18          0.01         -5.52         5.52 o                         
   5  10  18        297.72        317.12        16.89 o                         
   6  10  18         20.40         18.17         5.98 o                         
   7  10  18          9.48          7.90         5.11 o                         
   8  10  18         11.24          8.28         4.51 o                         
   9  10  18         23.90         30.32         7.18 o                         
   1  11  18         20.51         20.07         6.79 o                         
   2  11  18        342.24        315.69        14.75 o                         
   3  11  18          7.45          0.10         6.14 o                         
   4  11  18          8.04          8.15         5.57 o                         
   5  11  18       1208.59       1231.48        37.77 o                         
   6  11  18          0.10          0.43         4.85 o                         
   7  11  18        212.13        230.56        10.17 o                         
   8  11  18          0.00         -0.65         4.17 o                         
   0  12  18        240.62        248.83        19.94 o                         
   1  12  18         86.47         78.69         6.94 o                         
   2  12  18        235.72        255.77        11.98 o                         
   3  12  18        292.94        298.90        17.06 o                         
   4  12  18         60.97         77.15         7.62 o                         
   5  12  18         23.05         20.76         6.43 o                         
   6  12  18         12.48         10.48         5.63 o                         
   7  12  18         48.02         55.69         5.94 o                         
   1  13  18        414.65        494.58        17.93 o                         
   2  13  18        708.94        750.70        25.77 o                         
   3  13  18        105.40        108.49         7.83 o                         
   4  13  18        136.26        141.33         8.40 o                         
   5  13  18        779.71        878.20        31.93 o                         
   6  13  18        264.87        282.18        14.53 o                         
   7  13  18         53.41         66.52         7.08 o                         
   0  14  18        244.71        299.64        32.45 o                         
   1  14  18         72.30         64.93         6.27 o                         
   2  14  18         65.53         49.64         5.93 o                         
   3  14  18        226.53        213.93        10.93 o                         
   4  14  18        118.35        104.84         6.89 o                         
   5  14  18         13.40          7.23         5.18 o                         
   6  14  18         54.97         54.33         6.18 o                         
   1  15  18         14.87         13.26         4.81 o                         
   2  15  18         81.47         83.52         6.39 o                         
   3  15  18          0.50         -4.19         4.19 o                         
   4  15  18         17.40          8.28         4.16 o                         
   5  15  18         42.53         36.28         5.80 o                         
   0  16  18         76.25         87.40         9.07 o                         
   1  16  18        152.07        134.41         6.94 o                         
   2  16  18        100.48         94.57         6.67 o                         
   3  16  18        315.88        283.28        12.90 o                         
   1   1  19         27.41         31.83         5.72 o                         
   2   1  19          0.33         -2.26         5.37 o                         
   3   1  19         96.77        108.78         7.85 o                         
   4   1  19          7.26          1.86         5.36 o                         
   5   1  19        860.95        865.07        28.35 o                         
   6   1  19          6.00          3.15         5.36 o                         
   7   1  19         66.03         66.51         6.67 o                         
   8   1  19        336.13        314.59        20.45 o                         
   9   1  19        201.41        212.26        11.42 o                         
  10   1  19          2.66          5.90         4.20 o                         
   0   2  19          0.82         -0.81         6.91 o                         
   1   2  19        201.09        226.78        11.69 o                         
   2   2  19         30.28         30.24         6.04 o                         
   3   2  19       1063.25       1000.72        33.08 o                         
   4   2  19         69.82         93.71         7.81 o                         
   5   2  19         48.25         39.83         6.22 o                         
   6   2  19         46.05         36.44         6.08 o                         
   7   2  19         33.12         23.06         5.36 o                         
   8   2  19         56.59         53.26         6.47 o                         
   9   2  19          0.27          7.47         5.23 o                         
  10   2  19         32.17         27.04         4.70 o                         
   1   3  19          6.25          4.12         5.22 o                         
   2   3  19         26.96         23.98         5.99 o                         
   3   3  19         13.08         15.98         6.25 o                         
   4   3  19        725.84        687.96        25.79 o                         
   5   3  19         77.81         60.75         7.31 o                         
   6   3  19          8.82          9.07         5.70 o                         
   7   3  19          2.70          4.03         5.35 o                         
   8   3  19        194.15        194.70        10.56 o                         
   9   3  19         34.02         31.11         6.04 o                         
  10   3  19          6.77          2.58         4.77 o                         
   0   4  19        523.18        587.67        28.89 o                         
   1   4  19         78.40         74.20         7.72 o                         
   2   4  19        130.70        122.02         8.37 o                         
   3   4  19       2792.17       2696.43        87.36 o                         
   4   4  19       1231.02       1222.68        39.78 o                         
   5   4  19        318.29        356.31        17.16 o                         
   6   4  19        576.04        546.74        41.26 o                         
   7   4  19          0.25         -4.23         5.56 o                         
   8   4  19         17.96         10.97         6.08 o                         
   9   4  19          3.99          6.22         5.64 o                         
  10   4  19        258.24        236.13        15.67 o                         
   1   5  19         16.42         17.72         5.66 o                         
   2   5  19         72.02         79.81         7.43 o                         
   3   5  19         36.24         22.27         6.51 o                         
   4   5  19        373.95        353.05        17.75 o                         
   5   5  19         46.97         68.16         7.30 o                         
   6   5  19         27.22         25.74         6.09 o                         
   7   5  19         96.92         89.83         8.27 o                         
   8   5  19         18.19         23.47         6.72 o                         
   9   5  19         59.80         52.07         6.53 o                         
  10   5  19        134.28        119.34         8.41 o                         
   0   6  19          1.33          3.55         8.73 o                         
   1   6  19          8.64          3.93         5.64 o                         
   2   6  19          1.25          6.66         5.96 o                         
   3   6  19        891.69        889.11        31.73 o                         
   4   6  19        163.11        165.19        10.46 o                         
   5   6  19        442.35        420.94        17.87 o                         
   6   6  19         18.40          8.33         5.76 o                         
   7   6  19         69.96         69.77         8.61 o                         
   8   6  19        283.44        247.69        13.33 o                         
   9   6  19          4.85         13.75         5.16 o                         
  10   6  19          1.19         -1.27         7.31 o                         
   1   7  19         58.80         45.11         7.29 o                         
   2   7  19         15.70          7.54         6.29 o                         
   3   7  19        297.15        256.59        13.02 o                         
   4   7  19       2228.24       2183.68        71.30 o                         
   5   7  19       1812.78       1802.56        59.23 o                         
   6   7  19        285.14        285.31        12.76 o                         
   7   7  19         26.17         41.35         6.14 o                         
   8   7  19        116.93        119.56         7.76 o                         
   9   7  19         16.52          4.67         4.58 o                         
   0   8  19         16.73         15.27         9.10 o                         
   1   8  19         69.35         48.02         7.31 o                         
   2   8  19         82.83         63.24         8.83 o                         
   3   8  19        249.14        257.77        12.42 o                         
   4   8  19         68.44         79.76         8.13 o                         
   5   8  19          5.31          4.44         5.79 o                         
   6   8  19         60.47         62.85         6.80 o                         
   7   8  19        275.71        276.18        15.87 o                         
   8   8  19         27.96         27.09         7.23 o                         
   9   8  19         22.98         22.35         4.73 o                         
   1   9  19          6.73          5.37         6.56 o                         
   2   9  19        253.87        219.98        12.10 o                         
   3   9  19         96.37         98.46         7.70 o                         
   4   9  19         35.05         41.44         6.79 o                         
   5   9  19         63.01         72.54         7.24 o                         
   6   9  19          0.48         -4.96         4.96 o                         
   7   9  19         41.54         40.87         5.70 o                         
   8   9  19         12.54         15.02         4.66 o                         
   0  10  19        182.39        169.77        14.96 o                         
   1  10  19         17.62         20.93         6.34 o                         
   2  10  19         86.53         89.35         8.89 o                         
   3  10  19        943.16        943.50        30.22 o                         
   4  10  19        825.84        906.11        30.23 o                         
   5  10  19        854.27        952.93        30.41 o                         
   6  10  19         17.09         27.06         5.24 o                         
   7  10  19         62.42         73.02         6.21 o                         
   8  10  19          9.81          7.74         4.37 o                         
   1  11  19        162.44        166.34         9.74 o                         
   2  11  19         28.07         17.46         6.05 o                         
   3  11  19         52.16         74.62         7.15 o                         
   4  11  19         72.38         75.18         8.03 o                         
   5  11  19        154.46        165.75         8.59 o                         
   6  11  19        116.83        152.17         7.73 o                         
   7  11  19         51.34         47.40         5.04 o                         
   0  12  19         64.77         65.83        11.25 o                         
   1  12  19        460.33        512.96        21.62 o                         
   2  12  19         27.42         27.74         6.03 o                         
   3  12  19          0.71         -0.52         5.04 o                         
   4  12  19        270.48        294.93        13.45 o                         
   5  12  19        304.82        341.16        15.16 o                         
   6  12  19         28.77         24.48         5.85 o                         
   7  12  19         31.85         30.71         5.78 o                         
   1  13  19         17.59          9.50         5.17 o                         
   2  13  19         68.89         74.14         6.43 o                         
   3  13  19        150.77        207.58        10.67 o                         
   4  13  19         86.55         91.48         7.02 o                         
   5  13  19        185.06        186.20        11.00 o                         
   6  13  19          0.38          2.14         4.68 o                         
   0  14  19         17.97         -1.64         6.45 o                         
   1  14  19          0.70          0.21         5.75 o                         
   2  14  19         79.05         88.75         6.38 o                         
   3  14  19         14.54         14.08         4.72 o                         
   4  14  19          6.79          5.85         4.95 o                         
   5  14  19        196.28        207.18        11.97 o                         
   1  15  19          3.46          4.60         4.14 o                         
   2  15  19          4.19          2.70         4.06 o                         
   3  15  19         34.68         33.79         4.95 o                         
   4  15  19        116.89        125.61         8.94 o                         
   0  16  19          7.45          7.68         9.61 o                         
   1  16  19         59.07         56.64         7.85 o                         
   2  16  19         21.82         18.39         8.67 o                         
   0   0  20        155.29        226.80        21.72 o                         
   1   0  20        711.79        681.32        35.72 o                         
   2   0  20        169.64        149.34        20.17 o                         
   3   0  20       1220.32       1140.41        50.74 o                         
   4   0  20       3241.04       3077.16       127.36 o                         
   5   0  20       1196.91       1123.94        50.14 o                         
   6   0  20        958.45       1032.08        45.95 o                         
   7   0  20        710.00        756.90        35.22 o                         
   8   0  20        102.04         99.87        11.92 o                         
   9   0  20        215.54        195.15        14.91 o                         
  10   0  20          0.03         10.82         9.22 o                         
   1   1  20        133.42        116.74         9.01 o                         
   2   1  20          1.32          1.39         5.65 o                         
   3   1  20        331.71        388.17        16.91 o                         
   4   1  20          3.33          2.38         5.38 o                         
   5   1  20         70.16         59.19         6.78 o                         
   6   1  20        511.74        494.17        18.11 o                         
   7   1  20         15.14         15.15         5.11 o                         
   8   1  20        757.26        723.36        23.84 o                         
   9   1  20        148.06        142.01         7.81 o                         
  10   1  20         25.81         27.66         5.78 o                         
   0   2  20          3.87         -9.07         9.66 o                         
   1   2  20         21.04         26.60         6.04 o                         
   2   2  20        303.09        249.80        13.06 o                         
   3   2  20       1009.74        978.06        32.87 o                         
   4   2  20         31.78         29.38         6.71 o                         
   5   2  20       4053.12       4074.53       123.71 o                         
   6   2  20          0.01          4.83         5.15 o                         
   7   2  20        206.57        212.04         9.99 o                         
   8   2  20         63.81         80.85         6.72 o                         
   9   2  20         37.79         42.33         5.31 o                         
  10   2  20         38.93         45.12         6.58 o                         
   1   3  20         47.66         41.53         8.32 o                         
   2   3  20         57.02         53.71         7.72 o                         
   3   3  20         44.39         46.20         7.04 o                         
   4   3  20         22.59         22.70         6.43 o                         
   5   3  20          5.23          3.26         5.86 o                         
   6   3  20        317.14        319.43        15.25 o                         
   7   3  20          9.53          3.84         5.69 o                         
   8   3  20         10.31          4.50         5.88 o                         
   9   3  20         39.89         42.21         6.28 o                         
  10   3  20         70.43         70.49        16.43 o                         
   0   4  20          0.01          4.58         7.38 o                         
   1   4  20         78.68         60.46         6.94 o                         
   2   4  20         40.58         32.31         7.88 o                         
   3   4  20        163.99        151.22         9.34 o                         
   4   4  20        520.79        577.82        25.56 o                         
   5   4  20         39.70         45.28         6.85 o                         
   6   4  20        125.62        115.47         9.03 o                         
   7   4  20          0.07          4.50         5.63 o                         
   8   4  20         57.28         59.95         8.32 o                         
   9   4  20        215.53        206.51        12.48 o                         
   1   5  20          8.22          3.08         5.58 o                         
   2   5  20         18.68         14.03         6.30 o                         
   3   5  20        182.33        238.30        14.03 o                         
   4   5  20         13.24         10.07         5.70 o                         
   5   5  20        275.83        253.31        15.71 o                         
   6   5  20         75.73         62.76         7.56 o                         
   7   5  20          6.74         16.87         5.87 o                         
   8   5  20         62.00         65.30         9.77 o                         
   9   5  20          7.55         11.95         5.14 o                         
   0   6  20        567.61        550.17        27.88 o                         
   1   6  20        121.87        142.02         9.23 o                         
   2   6  20       1262.64       1279.87        46.01 o                         
   3   6  20       1203.62       1152.55        37.87 o                         
   4   6  20       2331.83       2285.39        74.28 o                         
   5   6  20        166.17        155.29         9.52 o                         
   6   6  20         27.69         29.65         5.98 o                         
   7   6  20        214.17        191.87        10.92 o                         
   8   6  20         27.22         22.18         5.79 o                         
   9   6  20          4.95          2.67         4.68 o                         
   1   7  20       1275.18       1242.02        42.36 o                         
   2   7  20         48.76         38.83         7.17 o                         
   3   7  20        426.74        461.21        20.39 o                         
   4   7  20         30.88         21.93         6.56 o                         
   5   7  20        201.38        202.71        11.54 o                         
   6   7  20          9.14         18.23         5.53 o                         
   7   7  20        172.93        179.15        10.39 o                         
   8   7  20        278.36        264.62        16.53 o                         
   9   7  20         40.04         31.29         5.33 o                         
   0   8  20        160.79        183.36        27.70 o                         
   1   8  20        223.28        201.65        13.83 o                         
   2   8  20        110.80        115.33         9.05 o                         
   3   8  20        101.83        103.12         9.66 o                         
   4   8  20        871.46        924.40        31.05 o                         
   5   8  20          0.73          3.11         5.61 o                         
   6   8  20         44.26         42.18         6.73 o                         
   7   8  20          1.82         -0.62         4.86 o                         
   8   8  20        307.32        299.06        13.15 o                         
   1   9  20        149.60        150.43        10.59 o                         
   2   9  20        262.63        268.81        13.43 o                         
   3   9  20          3.87         14.84         6.41 o                         
   4   9  20        125.56        148.14         9.05 o                         
   5   9  20        134.14        153.11         8.92 o                         
   6   9  20        536.61        531.44        18.21 o                         
   7   9  20          1.45         -0.92         4.42 o                         
   8   9  20         27.41         19.49         5.07 o                         
   0  10  20         92.81         63.22        10.74 o                         
   1  10  20         38.23         41.83         7.00 o                         
   2  10  20        125.65        123.18         9.35 o                         
   3  10  20        121.32        137.31         8.94 o                         
   4  10  20        319.91        366.30        14.95 o                         
   5  10  20         33.15         43.28         5.77 o                         
   6  10  20         13.18         13.64         5.54 o                         
   7  10  20        100.90        116.48         6.69 o                         
   1  11  20         39.88         30.00         6.34 o                         
   2  11  20        254.06        287.97        12.69 o                         
   3  11  20         13.14         16.54         5.29 o                         
   4  11  20        601.74        661.18        24.10 o                         
   5  11  20         61.54         61.54         8.00 o                         
   6  11  20          8.59         14.33         4.26 o                         
   7  11  20         18.52          8.58         5.14 o                         
   0  12  20          8.01          4.54         8.18 o                         
   1  12  20         14.78         24.48         5.96 o                         
   2  12  20         17.73         21.26         5.34 o                         
   3  12  20        165.26        172.04         8.72 o                         
   4  12  20          0.26         -0.24         5.34 o                         
   5  12  20         13.36         15.57         4.84 o                         
   6  12  20         38.56         39.55         5.42 o                         
   1  13  20        185.32        210.44        13.25 o                         
   2  13  20         31.65         28.96         5.47 o                         
   3  13  20        173.52        184.63        11.49 o                         
   4  13  20        178.74        195.52        10.66 o                         
   5  13  20          2.66          8.16         5.38 o                         
   0  14  20         66.23         78.82         8.21 o                         
   1  14  20          8.28          4.24         4.57 o                         
   2  14  20         11.72          7.45         4.58 o                         
   3  14  20        116.24        112.28         8.63 o                         
   4  14  20        107.84        119.19         8.34 o                         
   1  15  20         92.15         98.77         7.02 o                         
   2  15  20         90.97        108.99         7.84 o                         
   1   1  21         42.63         35.77         6.26 o                         
   2   1  21          3.65         -5.00         6.58 o                         
   3   1  21        409.95        367.49        16.45 o                         
   4   1  21        477.15        436.67        18.18 o                         
   5   1  21         17.98         12.56         5.47 o                         
   6   1  21         98.21         82.89         6.88 o                         
   7   1  21          3.19          7.75         4.76 o                         
   8   1  21        107.32         94.55         6.17 o                         
   9   1  21         34.73         35.80         4.84 o                         
   0   2  21        244.07        200.33        13.15 o                         
   1   2  21          1.07         -0.11         5.02 o                         
   2   2  21        588.77        499.84        19.94 o                         
   3   2  21        368.08        339.32        21.78 o                         
   4   2  21        271.86        275.50        13.43 o                         
   5   2  21        592.11        625.42        24.74 o                         
   6   2  21         12.49         15.39         5.45 o                         
   7   2  21          7.09          3.70         4.58 o                         
   8   2  21        224.78        203.60         9.85 o                         
   9   2  21        106.22         90.43         6.94 o                         
   1   3  21        443.13        373.40        21.74 o                         
   2   3  21        231.79        210.26        12.70 o                         
   3   3  21        181.80        174.22        10.91 o                         
   4   3  21       1052.55       1022.48        35.81 o                         
   5   3  21        104.95        114.10         9.14 o                         
   6   3  21        443.01        462.32        19.77 o                         
   7   3  21        171.55        153.82        10.37 o                         
   8   3  21        102.27         92.35         8.41 o                         
   9   3  21        130.28        110.13         7.95 o                         
   0   4  21         57.75         60.27        10.74 o                         
   1   4  21        761.93        678.98        24.14 o                         
   2   4  21          4.91         -6.15         6.15 o                         
   3   4  21          0.97         -6.11         6.11 o                         
   4   4  21        315.11        327.97        18.94 o                         
   5   4  21        488.71        456.26        20.43 o                         
   6   4  21          4.15          4.88         5.97 o                         
   7   4  21        550.21        619.95        25.46 o                         
   8   4  21        272.59        290.59        18.93 o                         
   9   4  21         35.82         34.30         9.26 o                         
   1   5  21         86.28         85.11         7.89 o                         
   2   5  21         43.00         32.59         6.97 o                         
   3   5  21         34.28         33.92         6.80 o                         
   4   5  21          3.89         16.78         5.90 o                         
   5   5  21         69.85         61.89         7.75 o                         
   6   5  21         87.03         72.88         7.58 o                         
   7   5  21          4.18          1.05         5.26 o                         
   8   5  21        158.46        110.96        11.05 o                         
   9   5  21        212.89        177.11        10.49 o                         
   0   6  21        731.31        659.95        35.02 o                         
   1   6  21        111.60        108.50        10.08 o                         
   2   6  21       1479.07       1446.13        54.18 o                         
   3   6  21        555.31        570.67        23.16 o                         
   4   6  21        530.98        564.53        20.92 o                         
   5   6  21        568.70        595.65        21.36 o                         
   6   6  21          5.17          2.15         5.91 o                         
   7   6  21         19.96         10.68         5.97 o                         
   8   6  21        252.94        222.12        16.56 o                         
   1   7  21         42.60         34.41         6.61 o                         
   2   7  21         44.86         53.86         8.08 o                         
   3   7  21        702.56        689.93        26.62 o                         
   4   7  21         63.41         71.69         7.07 o                         
   5   7  21        442.84        466.33        21.48 o                         
   6   7  21        110.59        111.84         7.45 o                         
   7   7  21         10.38          6.74         6.45 o                         
   8   7  21         96.58        108.10        10.30 o                         
   0   8  21         95.51        115.16        18.83 o                         
   1   8  21         37.00         34.45         6.23 o                         
   2   8  21         29.86         43.71         7.91 o                         
   3   8  21         85.54         96.97         8.58 o                         
   4   8  21          1.18         -0.56         5.61 o                         
   5   8  21        313.22        353.66        23.96 o                         
   6   8  21          0.29          2.59         4.63 o                         
   7   8  21        553.37        556.11        20.23 o                         
   8   8  21         68.59         60.06         6.38 o                         
   1   9  21         13.98         22.59         6.17 o                         
   2   9  21        682.36        678.04        22.84 o                         
   3   9  21        291.91        339.67        15.76 o                         
   4   9  21        233.69        252.00        11.59 o                         
   5   9  21        108.77        122.91         7.76 o                         
   6   9  21        257.16        302.87        14.79 o                         
   7   9  21         38.71         26.66         4.28 o                         
   0  10  21        144.00        139.90        16.59 o                         
   1  10  21         71.23         80.62         8.04 o                         
   2  10  21        960.71       1087.54        35.31 o                         
   3  10  21         49.64         52.00         6.74 o                         
   4  10  21        743.31        800.65        28.15 o                         
   5  10  21          9.64         18.68         4.68 o                         
   6  10  21          3.57          4.47         3.94 o                         
   7  10  21         15.72         33.82         7.18 o                         
   1  11  21        505.85        552.40        20.75 o                         
   2  11  21         49.49         38.09         5.98 o                         
   3  11  21        170.60        177.34         9.55 o                         
   4  11  21        122.25        125.41         7.97 o                         
   5  11  21        421.53        434.51        16.08 o                         
   6  11  21         39.99         40.60         5.59 o                         
   0  12  21         47.57         66.98         8.62 o                         
   1  12  21        135.14        155.49        10.23 o                         
   2  12  21         57.06         58.38         6.05 o                         
   3  12  21         85.96         70.56         5.91 o                         
   4  12  21         84.73         89.66         6.29 o                         
   5  12  21         20.40         15.54         4.81 o                         
   1  13  21         34.18         35.46         5.63 o                         
   2  13  21          0.08         -1.93         4.36 o                         
   3  13  21          6.59          6.76         4.85 o                         
   4  13  21          0.12          8.56         4.80 o                         
   0  14  21         15.75         21.77         7.69 o                         
   1  14  21          6.07          2.89         4.03 o                         
   2  14  21         63.10         69.54         6.17 o                         
   0   0  22        376.24        370.01        29.17 o                         
   1   0  22       1364.01       1324.96        62.60 o                         
   2   0  22         20.84         12.23        11.61 o                         
   3   0  22        438.41        434.11        43.00 o                         
   4   0  22        109.16        101.89        11.63 o                         
   5   0  22          2.00         -6.14         6.52 o                         
   6   0  22         57.48         44.90         7.91 o                         
   7   0  22         38.45         38.07         7.25 o                         
   8   0  22         74.21         75.60         7.36 o                         
   9   0  22        388.38        308.94        41.38 o                         
   1   1  22        423.14        357.80        17.63 o                         
   2   1  22       1151.63       1054.98        40.57 o                         
   3   1  22          2.88          3.50         7.00 o                         
   4   1  22        537.15        536.20        25.65 o                         
   5   1  22         37.54         45.34         6.60 o                         
   6   1  22         37.15         35.54         5.39 o                         
   7   1  22        348.93        304.35        15.16 o                         
   8   1  22        441.50        414.41        14.20 o                         
   9   1  22         34.42         16.55         9.75 o                         
   0   2  22        615.98        567.71        30.55 o                         
   1   2  22        192.24        168.64        10.07 o                         
   2   2  22         32.12         22.66         6.89 o                         
   3   2  22         15.05         17.61         6.94 o                         
   4   2  22         53.15         59.24         7.08 o                         
   5   2  22         23.46         22.83         6.06 o                         
   6   2  22          1.15         -3.25         5.12 o                         
   7   2  22        147.07        147.86        10.25 o                         
   8   2  22          8.59          9.72         5.14 o                         
   1   3  22        287.52        274.98        13.16 o                         
   2   3  22        101.86         97.56         9.85 o                         
   3   3  22         58.88         40.23         7.08 o                         
   4   3  22         31.33         35.40         6.99 o                         
   5   3  22          2.44         -5.47         6.07 o                         
   6   3  22         34.46         32.30         8.05 o                         
   7   3  22         68.51         96.91         8.21 o                         
   8   3  22          6.02          0.91         4.93 o                         
   0   4  22        129.09        173.70        14.96 o                         
   1   4  22         21.43         20.94         6.42 o                         
   2   4  22         66.76         58.45         7.46 o                         
   3   4  22         25.57         37.66         6.92 o                         
   4   4  22        320.01        366.72        15.96 o                         
   5   4  22         10.97          7.41         5.76 o                         
   6   4  22         33.28         33.57         6.98 o                         
   7   4  22          0.59          9.82         5.50 o                         
   8   4  22        134.22        130.80         9.05 o                         
   1   5  22          0.74         -5.45         5.45 o                         
   2   5  22        951.88        890.02        35.07 o                         
   3   5  22        204.36        211.51        11.33 o                         
   4   5  22        561.84        541.48        23.84 o                         
   5   5  22        311.96        368.02        18.25 o                         
   6   5  22         67.60         53.63         6.75 o                         
   7   5  22          0.62         -0.48         4.76 o                         
   8   5  22         23.31         22.59         5.14 o                         
   0   6  22         88.93        105.03        10.79 o                         
   1   6  22         20.20         22.48         6.20 o                         
   2   6  22        427.41        448.95        30.75 o                         
   3   6  22       1138.40       1271.29        45.21 o                         
   4   6  22         71.00         61.27         6.82 o                         
   5   6  22        370.52        406.46        18.45 o                         
   6   6  22          8.19         10.59         5.41 o                         
   7   6  22          0.20         13.24         4.95 o                         
   8   6  22          6.77         15.19         4.76 o                         
   1   7  22        109.49        127.38        11.68 o                         
   2   7  22        301.47        313.78        15.09 o                         
   3   7  22         10.50         14.78         6.39 o                         
   4   7  22        145.76        164.40        10.02 o                         
   5   7  22         61.28         59.56         6.29 o                         
   6   7  22          4.07          6.52         4.79 o                         
   7   7  22        122.35         95.55         6.72 o                         
   0   8  22        264.66        257.11        17.93 o                         
   1   8  22        190.78        189.53        10.13 o                         
   2   8  22        245.36        283.19        14.50 o                         
   3   8  22        309.55        330.70        15.48 o                         
   4   8  22          7.34         13.08         5.54 o                         
   5   8  22         40.60         47.95         5.78 o                         
   6   8  22          2.17          0.38         4.10 o                         
   7   8  22        135.79        149.13        11.84 o                         
   1   9  22        181.77        214.63        11.30 o                         
   2   9  22        282.57        317.09        22.06 o                         
   3   9  22         26.93         23.59         5.61 o                         
   4   9  22         78.82         98.47         7.31 o                         
   5   9  22         24.09         35.70         5.00 o                         
   6   9  22        133.03        128.78         7.21 o                         
   0  10  22        244.74        249.86        17.22 o                         
   1  10  22          0.01          2.96         5.46 o                         
   2  10  22        377.65        421.00        24.34 o                         
   3  10  22         86.52        103.32         7.69 o                         
   4  10  22          0.53         -1.54         4.20 o                         
   5  10  22         50.81         58.47         5.17 o                         
   6  10  22        248.03        271.35        17.55 o                         
   1  11  22        456.53        477.00        17.83 o                         
   2  11  22         29.55         23.43         5.07 o                         
   3  11  22        335.83        371.29        15.10 o                         
   4  11  22         48.43         50.85         5.41 o                         
   5  11  22        162.90        138.32         8.64 o                         
   0  12  22          0.73         -2.00         5.80 o                         
   1  12  22         17.56         22.45         4.98 o                         
   2  12  22          3.42          4.30         4.17 o                         
   3  12  22         32.70         39.18         5.70 o                         
   4  12  22         19.15         16.08         5.33 o                         
   1  13  22          5.82          4.07         4.13 o                         
   2  13  22         49.11         42.14         5.83 o                         
   1   1  23        191.24        168.77        10.06 o                         
   2   1  23        136.10        138.03         9.78 o                         
   3   1  23        140.93        172.10        12.01 o                         
   4   1  23        160.81        158.10        10.03 o                         
   5   1  23        407.59        394.39        19.76 o                         
   6   1  23        102.27        112.65         7.62 o                         
   7   1  23        227.85        241.08        10.56 o                         
   8   1  23         39.24         28.85         6.02 o                         
   0   2  23         26.12         26.32         8.73 o                         
   1   2  23          4.39          3.16         6.11 o                         
   2   2  23         24.76         35.51         8.01 o                         
   3   2  23         63.68         55.02         8.87 o                         
   4   2  23         16.66         23.64         6.15 o                         
   5   2  23          7.95          3.58         5.63 o                         
   6   2  23          2.69         -2.78         5.11 o                         
   7   2  23         13.80         25.83         5.03 o                         
   8   2  23         29.80         23.35         7.32 o                         
   1   3  23         75.86         81.67        13.83 o                         
   2   3  23        192.11        190.49        11.59 o                         
   3   3  23         27.94         32.47         7.57 o                         
   4   3  23        100.36        121.44         9.65 o                         
   5   3  23         66.36         76.49         7.47 o                         
   6   3  23        226.94        250.28        12.07 o                         
   7   3  23          8.30          6.07         4.69 o                         
   8   3  23        100.60         93.01        13.59 o                         
   0   4  23         51.60         41.88         9.07 o                         
   1   4  23        286.56        250.23        21.59 o                         
   2   4  23         27.90         33.53         7.16 o                         
   3   4  23         16.14          5.46         6.41 o                         
   4   4  23        142.07        157.31         9.90 o                         
   5   4  23        218.20        212.79        13.89 o                         
   6   4  23          3.12          3.01         5.30 o                         
   7   4  23        375.84        380.52        27.24 o                         
   1   5  23        225.51        259.80        16.88 o                         
   2   5  23        459.05        466.71        22.91 o                         
   3   5  23         74.52        103.92        11.96 o                         
   4   5  23        313.34        368.60        27.79 o                         
   5   5  23        119.70        127.41         8.55 o                         
   6   5  23        177.25        175.94        11.80 o                         
   7   5  23         14.81         17.57         4.89 o                         
   0   6  23         38.98         37.01         9.00 o                         
   1   6  23         29.87         28.06         6.19 o                         
   2   6  23        125.33        133.37         9.93 o                         
   3   6  23          5.85         -5.64         5.64 o                         
   4   6  23         57.81         97.78         7.93 o                         
   5   6  23        221.99        233.18        11.55 o                         
   6   6  23         82.72         81.40         6.30 o                         
   7   6  23         47.16         63.93         6.22 o                         
   1   7  23         56.53         32.25         6.17 o                         
   2   7  23          7.70         14.27         5.71 o                         
   3   7  23        140.97        160.17         9.86 o                         
   4   7  23          1.10          0.81         5.12 o                         
   5   7  23         84.75         89.92         6.81 o                         
   6   7  23          2.11          2.40         4.19 o                         
   0   8  23         29.24         38.09         9.43 o                         
   1   8  23         49.06         48.68         7.39 o                         
   2   8  23          2.22          6.22         5.26 o                         
   3   8  23         37.05         50.61         6.10 o                         
   4   8  23          0.69         -2.11         4.74 o                         
   5   8  23         87.79         98.03         7.44 o                         
   6   8  23          2.35          4.81         4.37 o                         
   1   9  23         94.35        110.99         8.42 o                         
   2   9  23        187.33        225.03        11.71 o                         
   3   9  23         59.11         66.77         6.25 o                         
   4   9  23         44.64         54.89         5.40 o                         
   5   9  23         64.28         76.46         5.11 o                         
   0  10  23         24.55         43.57         8.07 o                         
   1  10  23         53.15         45.12         5.90 o                         
   2  10  23        193.93        221.49        10.33 o                         
   3  10  23        206.16        208.90        10.27 o                         
   4  10  23         21.19         30.43         4.59 o                         
   5  10  23          0.15         11.03         6.46 o                         
   1  11  23        130.23        137.01         7.53 o                         
   2  11  23        139.03        163.31         8.17 o                         
   3  11  23         12.06         20.45         4.53 o                         
   4  11  23          0.32          7.32         5.17 o                         
   0  12  23        448.78        433.11        25.49 o                         
   1  12  23         48.61         59.96         5.87 o                         
   2  12  23         65.07         54.72         6.07 o                         
   0   0  24         19.43         28.37        13.24 o                         
   1   0  24        341.72        391.14        29.46 o                         
   2   0  24       1262.51       1360.93        70.84 o                         
   3   0  24         24.66         26.90         9.11 o                         
   4   0  24         13.92         11.86        10.01 o                         
   5   0  24         34.58         38.40         8.89 o                         
   6   0  24        240.39        261.46        18.02 o                         
   7   0  24         64.99         85.70        10.34 o                         
   1   1  24         14.22         13.46         5.97 o                         
   2   1  24         26.76         26.22         6.64 o                         
   3   1  24         66.54         67.66         7.64 o                         
   4   1  24          0.08          1.02         5.74 o                         
   5   1  24        341.10        348.72        15.06 o                         
   6   1  24         26.13         21.18         4.95 o                         
   7   1  24          9.25         15.81         5.03 o                         
   0   2  24          5.45          8.41        10.01 o                         
   1   2  24        369.68        412.25        26.85 o                         
   2   2  24        462.96        541.43        26.76 o                         
   3   2  24        302.91        304.97        19.74 o                         
   4   2  24         24.69         27.25         7.19 o                         
   5   2  24        165.14        174.22         9.63 o                         
   6   2  24          4.47          0.60         4.41 o                         
   7   2  24         25.15         29.21         5.40 o                         
   1   3  24        571.19        521.66        28.84 o                         
   2   3  24        211.98        232.62        22.89 o                         
   3   3  24        380.04        445.04        24.97 o                         
   4   3  24        217.42        244.56        14.42 o                         
   5   3  24          4.52          6.85         5.00 o                         
   6   3  24        285.44        277.01        13.48 o                         
   7   3  24        233.99        283.62        37.82 o                         
   0   4  24         51.56         52.54        10.52 o                         
   1   4  24        123.95        131.37         8.83 o                         
   2   4  24         12.43         16.96         6.74 o                         
   3   4  24          5.29         -0.01         5.73 o                         
   4   4  24         75.17         91.78        10.80 o                         
   5   4  24         49.68         60.52         7.05 o                         
   6   4  24         92.81         84.81         6.87 o                         
   7   4  24          4.93          5.52        11.03 o                         
   1   5  24          0.01         -5.22         5.22 o                         
   2   5  24          3.11          5.39         6.42 o                         
   3   5  24        130.28        151.93        13.05 o                         
   4   5  24          0.13         -5.26         6.13 o                         
   5   5  24         27.74         21.92         5.90 o                         
   6   5  24          1.19         -1.76         4.82 o                         
   0   6  24        236.33        262.88        23.09 o                         
   1   6  24        103.29        118.34         8.55 o                         
   2   6  24         11.02          7.38         5.38 o                         
   3   6  24         55.49         49.82         6.27 o                         
   4   6  24          1.10          1.66         5.25 o                         
   5   6  24        127.92        126.39         8.02 o                         
   6   6  24         31.23         20.14         4.84 o                         
   1   7  24         20.54         27.84         5.94 o                         
   2   7  24        389.51        465.09        17.66 o                         
   3   7  24         50.29         42.39         5.54 o                         
   4   7  24         58.87         67.36         6.08 o                         
   5   7  24         25.76         21.91         4.53 o                         
   0   8  24         38.02         23.23         8.10 o                         
   1   8  24        456.46        463.37        26.12 o                         
   2   8  24         28.80         18.61         5.12 o                         
   3   8  24          4.70          4.99         4.50 o                         
   4   8  24         51.06         49.17         5.76 o                         
   5   8  24         88.08         88.66         7.17 o                         
   1   9  24          3.30         14.58         5.05 o                         
   2   9  24        431.46        494.90        19.08 o                         
   3   9  24         11.02          7.79         4.85 o                         
   4   9  24         37.61         44.55         5.55 o                         
   0  10  24         16.22         24.31         6.31 o                         
   1  10  24         68.88         66.92         5.87 o                         
   2  10  24         19.65         27.91         4.95 o                         
   3  10  24          4.85          2.55         4.11 o                         
   1  11  24         50.94         77.79        10.07 o                         
   1   1  25         69.40         86.59         9.86 o                         
   2   1  25        271.49        288.45        25.26 o                         
   3   1  25         25.57         19.98         6.91 o                         
   4   1  25          4.93         12.66         5.94 o                         
   5   1  25         62.79         52.35         7.08 o                         
   6   1  25          5.81          6.00         5.92 o                         
   0   2  25          1.91         -9.39         9.39 o                         
   1   2  25         24.74         25.03         7.61 o                         
   2   2  25         55.39         65.77         9.41 o                         
   3   2  25         82.83         81.01         8.79 o                         
   4   2  25         30.02         23.93         5.90 o                         
   5   2  25        251.79        220.74        21.88 o                         
   6   2  25         10.38         11.49         9.82 o                         
   1   3  25        220.95        249.31        13.76 o                         
   2   3  25        584.02        664.54        30.54 o                         
   3   3  25        382.70        440.30        25.70 o                         
   4   3  25         32.71         23.01         6.16 o                         
   5   3  25        554.87        540.81        22.90 o                         
   6   3  25         39.12         38.66         7.18 o                         
   0   4  25          2.70          8.02         7.64 o                         
   1   4  25          6.47          9.43         6.00 o                         
   2   4  25        327.25        355.81        19.94 o                         
   3   4  25         17.29         25.45         7.08 o                         
   4   4  25         69.93         78.80        11.34 o                         
   5   4  25         10.49         13.61         4.84 o                         
   1   5  25          0.48          3.71         5.83 o                         
   2   5  25        102.11        121.73        11.40 o                         
   3   5  25         35.30         36.55         6.38 o                         
   4   5  25          1.47          0.28         4.84 o                         
   5   5  25        138.87        113.68         8.52 o                         
   0   6  25        201.73        228.56        15.88 o                         
   1   6  25        379.93        399.20        18.88 o                         
   2   6  25          2.07          8.20         5.59 o                         
   3   6  25         71.42         66.39         6.52 o                         
   4   6  25         38.83         37.19         5.30 o                         
   5   6  25         15.25          9.46         4.80 o                         
   1   7  25         70.20         67.47         6.54 o                         
   2   7  25        131.66        166.59        10.11 o                         
   3   7  25         46.12         32.57         5.11 o                         
   4   7  25         57.11         45.68         5.94 o                         
   0   8  25          3.50         10.48         6.17 o                         
   1   8  25         81.41         85.90         7.13 o                         
   2   8  25        127.98        144.22         8.09 o                         
   3   8  25          5.66          1.23         4.97 o                         
   1   9  25         53.07         68.45         5.63 o                         
   2   9  25          4.95         11.83         4.68 o                         
   0   0  26         92.97         80.12        14.53 o                         
   1   0  26          7.59         -6.94         6.94 o                         
   2   0  26         25.25         22.94        12.15 o                         
   3   0  26          1.64          1.50        13.79 o                         
   4   0  26          0.14          9.65         9.75 o                         
   5   0  26         54.70         34.48         9.75 o                         
   1   1  26          6.27          4.73         6.58 o                         
   2   1  26         89.91         98.04        10.32 o                         
   3   1  26        472.95        497.52        28.45 o                         
   4   1  26         99.26         92.05         8.93 o                         
   5   1  26        115.53        113.12        12.14 o                         
   0   2  26        517.57        601.38        39.26 o                         
   1   2  26        156.43        159.93        12.08 o                         
   2   2  26        388.41        465.74        27.44 o                         
   3   2  26         19.74         16.16         6.58 o                         
   4   2  26         11.48          7.77         5.57 o                         
   5   2  26         31.76         33.32         7.31 o                         
   1   3  26        299.49        216.67        16.70 o                         
   2   3  26         29.60         39.50         8.10 o                         
   3   3  26          3.48          3.64         6.78 o                         
   4   3  26         40.46         23.21         6.37 o                         
   0   4  26         57.31         61.13        13.93 o                         
   1   4  26         63.27         74.17         9.87 o                         
   2   4  26         60.62         73.68        10.56 o                         
   3   4  26          8.95          4.30         5.38 o                         
   4   4  26         21.88         24.17         5.85 o                         
   1   5  26         98.10        101.32         7.79 o                         
   2   5  26         35.03         40.59         7.16 o                         
   3   5  26         45.53         42.41         6.05 o                         
   4   5  26         72.63         69.94         9.56 o                         
   0   6  26        447.49        440.88        25.84 o                         
   1   6  26        484.52        477.93        20.65 o                         
   2   6  26          1.72          9.18         5.72 o                         
   3   6  26         70.93         72.62         7.47 o                         
   1   7  26        218.09        205.62        11.50 o                         
   2   7  26        161.28        148.32        10.20 o                         
   0   8  26        553.82        615.11        63.44 o                         
   1   1  27         60.09         54.67         8.10 o                         
   2   1  27         27.33         19.68         7.64 o                         
   3   1  27          3.44          9.65         9.75 o                         
   0   2  27        106.10        140.97        21.52 o                         
   1   2  27        166.62        167.92        13.05 o                         
   2   2  27         99.82        102.95        10.61 o                         
   3   2  27         11.48         17.93        12.41 o                         
   1   3  27          9.51          9.65         6.09 o                         
   2   3  27          0.39          0.00         6.09 o                         
   3   3  27         62.46         81.39        13.65 o                         
   0   4  27        270.05        281.12        70.34 o                         
   1   4  27        176.03        203.97        20.70 o                         
   2   4  27          4.73          3.05         5.78 o                         
   1   5  27         69.23         94.65        30.34 o                         
                                                                                
